# Supplementary material for: Systematic identification of tissue-conserved m6A sites reveals a stable epitranscriptomic regulatory layer controlling essential genes
Source: bioRxiv. 2026 Mar 20:2026.03.19.713046. Preprint. [Version 1] doi: 10.64898/2026.03.19.713046 (PMC13015465; doi:10.64898/2026.03.19.713046)
Supplement: Supplement 2 [file media-2.xlsx]

## Sheet: Supplementary Table 1
Supplementary Table 1 | m6A peak prediction results for each tissue sample.
Dataset	Tissue	Sample	Peaks
cbbc	Brain(Cerebellum)	1	12773
cbbc	Brain(Cerebellum)	2	21838
cbbc	Brain(Cerebellum)	3	27489
cbbc	Brain(FrontalCortex)	4	17129
cbbc	Brain(FrontalCortex)	5	39683
cbbc	Brain(FrontalCortex)	6	26412
cbbc	Heart	1	19577
cbbc	Heart	2	24980
cbbc	Heart	3	13486
cbbc	Kidney	1	18341
cbbc	Kidney	2	14108
cbbc	Kidney	3	25383
cbbc	Liver	1	8214
cbbc	Liver	3	17259
cbbc	Lung	1	12551
cbbc	Lung	2	28135
cbbc	Lung	3	18689
cbbc	Muscle	1	8465
cbbc	Muscle	2	10587
cbbc	Muscle	3	23202
cbbc	Spleen	1	16588
cbbc	Spleen	3	27454
ngdc	Adipose	1	36006
ngdc	Adrenal_gland	1	32518
ngdc	Aorta	1	34661
ngdc	Aorta	2	35539
ngdc	Appendix	1	26443
ngdc	Appendix	2	28613
ngdc	Brain(Brainstem)	1	44900
ngdc	Brain(Cerebellum)	2	60275
ngdc	Brain(Cerebellum)	6	37606
ngdc	Brain(Cerebrum)	3	43488
ngdc	Brain(Cerebrum)	5	39480
ngdc	Brain(Hypothalamus)	4	44249
ngdc	Colon	1	31356
ngdc	Duodenum	1	30241
ngdc	Esophagus	1	28943
ngdc	Esophagus	2	38622
ngdc	Heart	1	33990
ngdc	Heart	2	31078
ngdc	Jejunum	1	28748
ngdc	Jejunum	2	28133
ngdc	Liver	1	37036
ngdc	Lung	1	27140
ngdc	Lung	2	37911
ngdc	Lung	3	35812
ngdc	Lung	4	22393
ngdc	Muscle	1	22470
ngdc	Muscle	2	33499
ngdc	Prostate	1	38266
ngdc	Rectum	1	30573
ngdc	Rectum	2	26847
ngdc	Skin	1	42671
ngdc	Skin	2	28861
ngdc	Spleen	1	39152
ngdc	Spleen	2	36147
ngdc	Spleen	3	25115
ngdc	Stomach	1	30616
ngdc	Stomach	2	29093
ngdc	Testis	1	33388
ngdc	Thyroid_gland	1	35279
ngdc	Thyroid_gland	2	37824
ngdc	Tongue	1	34033
ngdc	Trachea	1	39172
ngdc	Urinary_bladder	1	33022
ngdc	Urinary_bladder	2	48883
ngdc	Urinary_bladder	3	34738

## Sheet: Supplementary Table 2
Supplementary Table 2 | High-confidence background m6A sites overlapping predicted m6A peaks in each tissue sample
Dataset	Tissue	Sample	Sites
cbbc	Brain(Cerebellum)	1	27633
cbbc	Brain(Cerebellum)	2	44337
cbbc	Brain(Cerebellum)	3	50121
cbbc	Brain(FrontalCortex)	4	28690
cbbc	Brain(FrontalCortex)	5	60298
cbbc	Brain(FrontalCortex)	6	46303
cbbc	Heart	1	38130
cbbc	Heart	2	40527
cbbc	Heart	3	22970
cbbc	Kidney	1	34780
cbbc	Kidney	2	19899
cbbc	Kidney	3	48283
cbbc	Liver	1	18500
cbbc	Liver	3	32651
cbbc	Lung	1	29611
cbbc	Lung	2	49476
cbbc	Lung	3	32725
cbbc	Muscle	1	18651
cbbc	Muscle	2	24095
cbbc	Muscle	3	41782
cbbc	Spleen	1	37186
cbbc	Spleen	3	49833
ngdc	Adipose	1	50983
ngdc	Adrenal_gland	1	52644
ngdc	Aorta	1	48916
ngdc	Aorta	2	56111
ngdc	Appendix	1	50674
ngdc	Appendix	2	50990
ngdc	Brain(Brainstem)	1	59763
ngdc	Brain(Cerebellum)	2	53700
ngdc	Brain(Cerebellum)	6	53924
ngdc	Brain(Cerebrum)	3	57850
ngdc	Brain(Cerebrum)	5	56020
ngdc	Brain(Hypothalamus)	4	58322
ngdc	Colon	1	56003
ngdc	Duodenum	1	50493
ngdc	Esophagus	1	52597
ngdc	Esophagus	2	59348
ngdc	Heart	1	50297
ngdc	Heart	2	54302
ngdc	Jejunum	1	52338
ngdc	Jejunum	2	50894
ngdc	Liver	1	55097
ngdc	Lung	1	45135
ngdc	Lung	2	57537
ngdc	Lung	3	56289
ngdc	Lung	4	36834
ngdc	Muscle	1	43959
ngdc	Muscle	2	57346
ngdc	Prostate	1	58335
ngdc	Rectum	1	53538
ngdc	Rectum	2	48484
ngdc	Skin	1	54339
ngdc	Skin	2	48039
ngdc	Spleen	1	52038
ngdc	Spleen	2	56198
ngdc	Spleen	3	41819
ngdc	Stomach	1	53036
ngdc	Stomach	2	54054
ngdc	Testis	1	54945
ngdc	Thyroid_gland	1	54328
ngdc	Thyroid_gland	2	58672
ngdc	Tongue	1	56504
ngdc	Trachea	1	58583
ngdc	Urinary_bladder	1	54113
ngdc	Urinary_bladder	2	57924
ngdc	Urinary_bladder	3	55344

## Sheet: Supplementary Table 3
Supplementary Table 3 | Summary of TC m6A sites and their annotations. List of TC sites with original annotations from single-base m6A profiling studies1 . The 'Gene' column provides unique identifiers consisting of the gene name and Ensembl ID (format: gene_name@ENSG). 'GSE' and 'GSE_Num' represent GEO accession IDs for the studies that annotated each site. 'Cell' and 'cell_Num' indicate the cel…
seqnames	start	end	width	strand	new_gene_name	GSE	GSE_Num	cell	cell_Num	treatment	treatment_Num	technique	technique_Num	tissue	tissue.N	subtissue	subtissue.N
chr1	10419705	10419705	1	+	PGD@ENSG00000142657.21	GSE63753,GSE54921,GSE128699,GSE134103	4	HEK293,HeLa,HCT116	3	Ctrl,ribominuse	2	miCLIP,PA-m6A-seq	2	Brain,Heart,Kidney,Liver,Lung,Muscle,Spleen,Adipose,Adrenal_gland,Aorta,Appendix,Colon,Duodenum,Esophagus,Jejunum,Prostate,Rectum,Skin,Stomach,Testis,Thyroid_gland,Tongue,Trachea,Urinary_bladder	24	Cerebellum,FrontalCortex,Heart,Kidney,Liver,Lung,Muscle,Spleen,Adipose,Adrenal_gland,Aorta,Appendix,Brainstem,Cerebrum,Hypothalamus,Colon,Duodenum,Esophagus,Jejunum,Prostate,Rectum,Skin,Stomach,Testis,Thyroid_gland,Tongue,Trachea,Urinary_bladder	28
chr1	10419785	10419785	1	+	PGD@ENSG00000142657.21	GSE54921,GSE162357	2	HeLa,HSPC	2	Ctrl,ribo-d0,ribo-d6,ribo-d9	4	PA-m6A-seq,m6A-SAC-seq	2	Brain,Heart,Kidney,Liver,Lung,Muscle,Spleen,Adipose,Adrenal_gland,Aorta,Appendix,Colon,Duodenum,Esophagus,Jejunum,Prostate,Rectum,Skin,Stomach,Testis,Thyroid_gland,Tongue,Trachea,Urinary_bladder	24	Cerebellum,FrontalCortex,Heart,Kidney,Liver,Lung,Muscle,Spleen,Adipose,Adrenal_gland,Aorta,Appendix,Brainstem,Cerebrum,Hypothalamus,Colon,Duodenum,Esophagus,Jejunum,Prostate,Rectum,Skin,Stomach,Testis,Thyroid_gland,Tongue,Trachea,Urinary_bladder	28
chr1	10419791	10419791	1	+	PGD@ENSG00000142657.21	GSE125240,GSE63753,GSE122948,GSE54921,GSE128699,GSE163491,GSE152633,GSE151028,GSE162357,GSE210563	10	HEK293,HEK293T,HeLa,HCT116,HEK293E,HSPC	6	Ctrl,sysy_antinbody,PCIF1_KO,insulin,torin,ribo-d0,ribo-d3,ribo-d6,ribo-d9	9	m6A-REF-seq,miCLIP,PA-m6A-seq,miCLIP2,m6A-SAC-seq,GLORI	6	Brain,Heart,Kidney,Liver,Lung,Muscle,Spleen,Adipose,Adrenal_gland,Aorta,Appendix,Colon,Duodenum,Esophagus,Jejunum,Prostate,Rectum,Skin,Stomach,Testis,Thyroid_gland,Tongue,Trachea,Urinary_bladder	24	Cerebellum,FrontalCortex,Heart,Kidney,Liver,Lung,Muscle,Spleen,Adipose,Adrenal_gland,Aorta,Appendix,Brainstem,Cerebrum,Hypothalamus,Colon,Duodenum,Esophagus,Jejunum,Prostate,Rectum,Skin,Stomach,Testis,Thyroid_gland,Tongue,Trachea,Urinary_bladder	28
chr1	108699846	108699846	1	+	PRPF38B@ENSG00000134186.12	GSE125240,GSE134103	2	kidney,liver,HeLa	3	Ctrl,mRNA	2	m6A-REF-seq,miCLIP	2	Brain,Heart,Kidney,Liver,Lung,Muscle,Spleen,Adipose,Adrenal_gland,Aorta,Appendix,Colon,Duodenum,Esophagus,Jejunum,Prostate,Rectum,Skin,Stomach,Testis,Thyroid_gland,Tongue,Trachea,Urinary_bladder	24	Cerebellum,FrontalCortex,Heart,Kidney,Liver,Lung,Muscle,Spleen,Adipose,Adrenal_gland,Aorta,Appendix,Brainstem,Cerebrum,Hypothalamus,Colon,Duodenum,Esophagus,Jejunum,Prostate,Rectum,Skin,Stomach,Testis,Thyroid_gland,Tongue,Trachea,Urinary_bladder	28
chr1	108699938	108699938	1	+	PRPF38B@ENSG00000134186.12	GSE86336,GSE125780,GSE137675,GSE134103	4	HeLa,HEK293T,CM2005.1,CRMM1,OCM1,OCM1a,OM431,PIG1	8	Ctrl,caRNA,mRNA	3	m6A-CLIP-seq,DART-seq,miCLIP	3	Brain,Heart,Kidney,Liver,Lung,Muscle,Spleen,Adipose,Adrenal_gland,Aorta,Appendix,Colon,Duodenum,Esophagus,Jejunum,Prostate,Rectum,Skin,Stomach,Testis,Thyroid_gland,Tongue,Trachea,Urinary_bladder	24	Cerebellum,FrontalCortex,Heart,Kidney,Liver,Lung,Muscle,Spleen,Adipose,Adrenal_gland,Aorta,Appendix,Brainstem,Cerebrum,Hypothalamus,Colon,Duodenum,Esophagus,Jejunum,Prostate,Rectum,Skin,Stomach,Testis,Thyroid_gland,Tongue,Trachea,Urinary_bladder	28
chr1	108699972	108699972	1	+	PRPF38B@ENSG00000134186.12	GSE71154,GSE137675,GSE134103,GSE152633	4	CD8T,CM2005.1,CRMM1,OCM1,OCM1a,OM431,PIG1,HeLa,HEK293E	9	Ctrl,caRNA,mRNA,insulin	4	m6A-CLIP-seq,miCLIP	2	Brain,Heart,Kidney,Liver,Lung,Muscle,Spleen,Adipose,Adrenal_gland,Aorta,Appendix,Colon,Duodenum,Esophagus,Jejunum,Prostate,Rectum,Skin,Stomach,Testis,Thyroid_gland,Tongue,Trachea,Urinary_bladder	24	Cerebellum,FrontalCortex,Heart,Kidney,Liver,Lung,Muscle,Spleen,Adipose,Adrenal_gland,Aorta,Appendix,Brainstem,Cerebrum,Hypothalamus,Colon,Duodenum,Esophagus,Jejunum,Prostate,Rectum,Skin,Stomach,Testis,Thyroid_gland,Tongue,Trachea,Urinary_bladder	28
chr1	109094650	109094650	1	+	TMEM167B@ENSG00000215717.7	GSE161304,GSE152633,GSE210563	3	LNCaP,RWPE,HEK293E,HEK293T	4	Ctrl,insulin,torin	3	miCLIP,GLORI	2	Brain,Heart,Kidney,Liver,Lung,Muscle,Spleen,Adipose,Adrenal_gland,Aorta,Appendix,Colon,Duodenum,Esophagus,Jejunum,Prostate,Rectum,Skin,Stomach,Testis,Thyroid_gland,Tongue,Trachea,Urinary_bladder	24	Cerebellum,FrontalCortex,Heart,Kidney,Liver,Lung,Muscle,Spleen,Adipose,Adrenal_gland,Aorta,Appendix,Brainstem,Cerebrum,Hypothalamus,Colon,Duodenum,Esophagus,Jejunum,Prostate,Rectum,Skin,Stomach,Testis,Thyroid_gland,Tongue,Trachea,Urinary_bladder	28
chr1	109094664	109094664	1	+	TMEM167B@ENSG00000215717.7	GSE71154,GSE122948,GSE210563	3	CD8T,HEK293T	2	Ctrl	1	m6A-CLIP-seq,miCLIP,GLORI	3	Brain,Heart,Kidney,Liver,Lung,Muscle,Spleen,Adipose,Adrenal_gland,Aorta,Appendix,Colon,Duodenum,Esophagus,Jejunum,Prostate,Rectum,Skin,Stomach,Testis,Thyroid_gland,Tongue,Trachea,Urinary_bladder	24	Cerebellum,FrontalCortex,Heart,Kidney,Liver,Lung,Muscle,Spleen,Adipose,Adrenal_gland,Aorta,Appendix,Brainstem,Cerebrum,Hypothalamus,Colon,Duodenum,Esophagus,Jejunum,Prostate,Rectum,Skin,Stomach,Testis,Thyroid_gland,Tongue,Trachea,Urinary_bladder	28
chr1	109237839	109237839	1	+	SARS1@ENSG00000031698.13	GSE71154,GSE147440	2	CD8T,MCF7	2	Ctrl	1	m6A-CLIP-seq,meCLIP	2	Brain,Heart,Kidney,Liver,Lung,Muscle,Spleen,Adipose,Adrenal_gland,Aorta,Appendix,Colon,Duodenum,Esophagus,Jejunum,Prostate,Rectum,Skin,Stomach,Testis,Thyroid_gland,Tongue,Trachea,Urinary_bladder	24	Cerebellum,FrontalCortex,Heart,Kidney,Liver,Lung,Muscle,Spleen,Adipose,Adrenal_gland,Aorta,Appendix,Brainstem,Cerebrum,Hypothalamus,Colon,Duodenum,Esophagus,Jejunum,Prostate,Rectum,Skin,Stomach,Testis,Thyroid_gland,Tongue,Trachea,Urinary_bladder	28
chr1	109237854	109237854	1	+	SARS1@ENSG00000031698.13	GSE63753,GSE71154,GSE122948,GSE128699,GSE161304,GSE152633	6	HEK293,CD8T,HEK293T,HCT116,LNCaP,RWPE,HEK293E	7	Ctrl,METTL5_KO,insulin,torin	4	miCLIP,m6A-CLIP-seq	2	Brain,Heart,Kidney,Liver,Lung,Muscle,Spleen,Adipose,Adrenal_gland,Aorta,Appendix,Colon,Duodenum,Esophagus,Jejunum,Prostate,Rectum,Skin,Stomach,Testis,Thyroid_gland,Tongue,Trachea,Urinary_bladder	24	Cerebellum,FrontalCortex,Heart,Kidney,Liver,Lung,Muscle,Spleen,Adipose,Adrenal_gland,Aorta,Appendix,Brainstem,Cerebrum,Hypothalamus,Colon,Duodenum,Esophagus,Jejunum,Prostate,Rectum,Skin,Stomach,Testis,Thyroid_gland,Tongue,Trachea,Urinary_bladder	28
chr1	109237866	109237866	1	+	SARS1@ENSG00000031698.13	GSE71154,GSE122948,GSE152633	3	CD8T,HEK293T,HEK293E	3	Ctrl,insulin	2	m6A-CLIP-seq,miCLIP	2	Brain,Heart,Kidney,Liver,Lung,Muscle,Spleen,Adipose,Adrenal_gland,Aorta,Appendix,Colon,Duodenum,Esophagus,Jejunum,Prostate,Rectum,Skin,Stomach,Testis,Thyroid_gland,Tongue,Trachea,Urinary_bladder	24	Cerebellum,FrontalCortex,Heart,Kidney,Liver,Lung,Muscle,Spleen,Adipose,Adrenal_gland,Aorta,Appendix,Brainstem,Cerebrum,Hypothalamus,Colon,Duodenum,Esophagus,Jejunum,Prostate,Rectum,Skin,Stomach,Testis,Thyroid_gland,Tongue,Trachea,Urinary_bladder	28
chr1	109237889	109237889	1	+	SARS1@ENSG00000031698.13	GSE125240,GSE63753,GSE122948,GSE161304,GSE163491,GSE152633,GSE151028,GSE162357,GSE210563	9	kidney,liver,HEK293,HEK293T,LNCaP,RWPE,HEK293E,HSPC	8	Ctrl,sysy_antinbody,PCIF1_KO,insulin,torin,ribo-d0	6	m6A-REF-seq,miCLIP,miCLIP2,m6A-SAC-seq,GLORI	5	Brain,Heart,Kidney,Liver,Lung,Muscle,Spleen,Adipose,Adrenal_gland,Aorta,Appendix,Colon,Duodenum,Esophagus,Jejunum,Prostate,Rectum,Skin,Stomach,Testis,Thyroid_gland,Tongue,Trachea,Urinary_bladder	24	Cerebellum,FrontalCortex,Heart,Kidney,Liver,Lung,Muscle,Spleen,Adipose,Adrenal_gland,Aorta,Appendix,Brainstem,Cerebrum,Hypothalamus,Colon,Duodenum,Esophagus,Jejunum,Prostate,Rectum,Skin,Stomach,Testis,Thyroid_gland,Tongue,Trachea,Urinary_bladder	28
chr1	109237998	109237998	1	+	SARS1@ENSG00000031698.13	GSE63753,GSE86336,GSE71154,GSE122948,GSE54921,GSE128699,GSE124509,GSE161304,GSE147440,GSE163491,GSE152633,GSE162357,GSE210563	13	HEK293,HeLa,A549,HEK293T,HCT116,LNCaP,RWPE,MCF7,MDAMB231,HEK293E	10	sysy_antinbody,Ctrl,PCIF1_KO,METTL5_KO,insulin,torin,ribo	7	miCLIP,m6A-CLIP-seq,PA-m6A-seq,m6ACE,meCLIP,miCLIP2,m6A-SAC-seq,GLORI	8	Brain,Heart,Kidney,Liver,Lung,Muscle,Spleen,Adipose,Adrenal_gland,Aorta,Appendix,Colon,Duodenum,Esophagus,Jejunum,Prostate,Rectum,Skin,Stomach,Testis,Thyroid_gland,Tongue,Trachea,Urinary_bladder	24	Cerebellum,FrontalCortex,Heart,Kidney,Liver,Lung,Muscle,Spleen,Adipose,Adrenal_gland,Aorta,Appendix,Brainstem,Cerebrum,Hypothalamus,Colon,Duodenum,Esophagus,Jejunum,Prostate,Rectum,Skin,Stomach,Testis,Thyroid_gland,Tongue,Trachea,Urinary_bladder	28
chr1	109238069	109238069	1	+	SARS1@ENSG00000031698.13	GSE98623,GSE71154,GSE134103,GSE152633	4	MOLM13,CD8T,HeLa,HEK293E	4	Ctrl,mRNA,insulin	3	miCLIP,m6A-CLIP-seq	2	Brain,Heart,Kidney,Liver,Lung,Muscle,Spleen,Adipose,Adrenal_gland,Aorta,Appendix,Colon,Duodenum,Esophagus,Jejunum,Prostate,Rectum,Skin,Stomach,Testis,Thyroid_gland,Tongue,Trachea,Urinary_bladder	24	Cerebellum,FrontalCortex,Heart,Kidney,Liver,Lung,Muscle,Spleen,Adipose,Adrenal_gland,Aorta,Appendix,Brainstem,Cerebrum,Hypothalamus,Colon,Duodenum,Esophagus,Jejunum,Prostate,Rectum,Skin,Stomach,Testis,Thyroid_gland,Tongue,Trachea,Urinary_bladder	28
chr1	109238083	109238083	1	+	SARS1@ENSG00000031698.13	GSE63753,GSE71154,GSE122948,GSE128699,GSE161304,GSE152633,GSE162357,GSE210563	8	HEK293,CD8T,A549,HEK293T,HCT116,LNCaP,RWPE,HEK293E,HeLa,HepG2	10	sysy_antinbody,Ctrl,PCIF1_KO,METTL5_KO,ZCCHC4_KO,insulin,torin,ribo	8	miCLIP,m6A-CLIP-seq,m6A-SAC-seq,GLORI	4	Brain,Heart,Kidney,Liver,Lung,Muscle,Spleen,Adipose,Adrenal_gland,Aorta,Appendix,Colon,Duodenum,Esophagus,Jejunum,Prostate,Rectum,Skin,Stomach,Testis,Thyroid_gland,Tongue,Trachea,Urinary_bladder	24	Cerebellum,FrontalCortex,Heart,Kidney,Liver,Lung,Muscle,Spleen,Adipose,Adrenal_gland,Aorta,Appendix,Brainstem,Cerebrum,Hypothalamus,Colon,Duodenum,Esophagus,Jejunum,Prostate,Rectum,Skin,Stomach,Testis,Thyroid_gland,Tongue,Trachea,Urinary_bladder	28
chr1	109238127	109238127	1	+	SARS1@ENSG00000031698.13	GSE63753,GSE161304,GSE210563	3	HEK293,LNCaP,RWPE,HEK293T	4	sysy_antinbody,Ctrl	2	miCLIP,GLORI	2	Brain,Heart,Kidney,Liver,Lung,Muscle,Spleen,Adipose,Adrenal_gland,Aorta,Appendix,Colon,Duodenum,Esophagus,Jejunum,Prostate,Rectum,Skin,Stomach,Testis,Thyroid_gland,Tongue,Trachea,Urinary_bladder	24	Cerebellum,FrontalCortex,Heart,Kidney,Liver,Lung,Muscle,Spleen,Adipose,Adrenal_gland,Aorta,Appendix,Brainstem,Cerebrum,Hypothalamus,Colon,Duodenum,Esophagus,Jejunum,Prostate,Rectum,Skin,Stomach,Testis,Thyroid_gland,Tongue,Trachea,Urinary_bladder	28
chr1	109592416	109592416	1	+	ENSG00000065135@ENSG00000065135	GSE71154,GSE163491,GSE152633,GSE210563	4	CD8T,HEK293T,HEK293E	3	Ctrl,torin	2	m6A-CLIP-seq,miCLIP2,miCLIP,GLORI	4	Brain,Heart,Kidney,Liver,Lung,Muscle,Spleen,Adipose,Adrenal_gland,Aorta,Appendix,Colon,Duodenum,Esophagus,Jejunum,Prostate,Rectum,Skin,Stomach,Testis,Thyroid_gland,Tongue,Trachea,Urinary_bladder	24	Cerebellum,FrontalCortex,Heart,Kidney,Liver,Lung,Muscle,Spleen,Adipose,Adrenal_gland,Aorta,Appendix,Brainstem,Cerebrum,Hypothalamus,Colon,Duodenum,Esophagus,Jejunum,Prostate,Rectum,Skin,Stomach,Testis,Thyroid_gland,Tongue,Trachea,Urinary_bladder	28
chr1	110053813	110053813	1	+	STRIP1@ENSG00000143093.15	GSE71154,GSE124509	2	CD8T,HEK293T	2	Ctrl,sysy202111	2	m6A-CLIP-seq,m6ACE	2	Brain,Heart,Kidney,Liver,Lung,Muscle,Spleen,Adipose,Adrenal_gland,Aorta,Appendix,Colon,Duodenum,Esophagus,Jejunum,Prostate,Rectum,Skin,Stomach,Testis,Thyroid_gland,Tongue,Trachea,Urinary_bladder	24	Cerebellum,FrontalCortex,Heart,Kidney,Liver,Lung,Muscle,Spleen,Adipose,Adrenal_gland,Aorta,Appendix,Brainstem,Cerebrum,Hypothalamus,Colon,Duodenum,Esophagus,Jejunum,Prostate,Rectum,Skin,Stomach,Testis,Thyroid_gland,Tongue,Trachea,Urinary_bladder	28
chr1	110053821	110053821	1	+	STRIP1@ENSG00000143093.15	GSE71154,GSE134103,GSE152633	3	CD8T,A549,HeLa,HEK293E	4	Ctrl,mRNA,insulin,torin	4	m6A-CLIP-seq,miCLIP	2	Brain,Heart,Kidney,Liver,Lung,Muscle,Spleen,Adipose,Adrenal_gland,Aorta,Appendix,Colon,Duodenum,Esophagus,Jejunum,Prostate,Rectum,Skin,Stomach,Testis,Thyroid_gland,Tongue,Trachea,Urinary_bladder	24	Cerebellum,FrontalCortex,Heart,Kidney,Liver,Lung,Muscle,Spleen,Adipose,Adrenal_gland,Aorta,Appendix,Brainstem,Cerebrum,Hypothalamus,Colon,Duodenum,Esophagus,Jejunum,Prostate,Rectum,Skin,Stomach,Testis,Thyroid_gland,Tongue,Trachea,Urinary_bladder	28
chr1	110053833	110053833	1	+	STRIP1@ENSG00000143093.15	GSE98623,GSE71154,GSE122948,GSE147440,GSE163491,GSE152633,GSE162357,GSE210563	8	MOLM13,CD8T,A549,HEK293T,MCF7,MDAMB231,HEK293E,HEK293	8	Ctrl,PCIF1_KO,insulin	3	miCLIP,m6A-CLIP-seq,meCLIP,miCLIP2,m6A-SAC-seq,GLORI	6	Brain,Heart,Kidney,Liver,Lung,Muscle,Spleen,Adipose,Adrenal_gland,Aorta,Appendix,Colon,Duodenum,Esophagus,Jejunum,Prostate,Rectum,Skin,Stomach,Testis,Thyroid_gland,Tongue,Trachea,Urinary_bladder	24	Cerebellum,FrontalCortex,Heart,Kidney,Liver,Lung,Muscle,Spleen,Adipose,Adrenal_gland,Aorta,Appendix,Brainstem,Cerebrum,Hypothalamus,Colon,Duodenum,Esophagus,Jejunum,Prostate,Rectum,Skin,Stomach,Testis,Thyroid_gland,Tongue,Trachea,Urinary_bladder	28
chr1	110053845	110053845	1	+	STRIP1@ENSG00000143093.15	GSE122948,GSE128699,GSE161304,GSE163491,GSE152633,GSE210563	6	HEK293T,HCT116,LNCaP,RWPE,HEK293E	5	Ctrl,insulin,torin	3	miCLIP,miCLIP2,GLORI	3	Brain,Heart,Kidney,Liver,Lung,Muscle,Spleen,Adipose,Adrenal_gland,Aorta,Appendix,Colon,Duodenum,Esophagus,Jejunum,Prostate,Rectum,Skin,Stomach,Testis,Thyroid_gland,Tongue,Trachea,Urinary_bladder	24	Cerebellum,FrontalCortex,Heart,Kidney,Liver,Lung,Muscle,Spleen,Adipose,Adrenal_gland,Aorta,Appendix,Brainstem,Cerebrum,Hypothalamus,Colon,Duodenum,Esophagus,Jejunum,Prostate,Rectum,Skin,Stomach,Testis,Thyroid_gland,Tongue,Trachea,Urinary_bladder	28
chr1	110053929	110053929	1	+	STRIP1@ENSG00000143093.15	GSE98623,GSE71154,GSE122948,GSE134103,GSE163491,GSE210563	6	MOLM13,CD8T,A549,HEK293T,HeLa	5	Ctrl,caRNA,mRNA,ribominuse	4	miCLIP,m6A-CLIP-seq,miCLIP2,GLORI	4	Brain,Heart,Kidney,Liver,Lung,Muscle,Spleen,Adipose,Adrenal_gland,Aorta,Appendix,Colon,Duodenum,Esophagus,Jejunum,Prostate,Rectum,Skin,Stomach,Testis,Thyroid_gland,Tongue,Trachea,Urinary_bladder	24	Cerebellum,FrontalCortex,Heart,Kidney,Liver,Lung,Muscle,Spleen,Adipose,Adrenal_gland,Aorta,Appendix,Brainstem,Cerebrum,Hypothalamus,Colon,Duodenum,Esophagus,Jejunum,Prostate,Rectum,Skin,Stomach,Testis,Thyroid_gland,Tongue,Trachea,Urinary_bladder	28
chr1	11023389	11023389	1	+	TARDBP@ENSG00000120948.19	GSE163491,GSE210563	2	HEK293T	1	Ctrl	1	miCLIP2,GLORI	2	Brain,Heart,Kidney,Liver,Lung,Muscle,Spleen,Adipose,Adrenal_gland,Aorta,Appendix,Colon,Duodenum,Esophagus,Jejunum,Prostate,Rectum,Skin,Stomach,Testis,Thyroid_gland,Tongue,Trachea,Urinary_bladder	24	Cerebellum,FrontalCortex,Heart,Kidney,Liver,Lung,Muscle,Spleen,Adipose,Adrenal_gland,Aorta,Appendix,Brainstem,Cerebrum,Hypothalamus,Colon,Duodenum,Esophagus,Jejunum,Prostate,Rectum,Skin,Stomach,Testis,Thyroid_gland,Tongue,Trachea,Urinary_bladder	28
chr1	11023426	11023426	1	+	TARDBP@ENSG00000120948.19	GSE98623,GSE63753,GSE71154,GSE122948,GSE128699,GSE161304,GSE147440,GSE134103,GSE163491,GSE152633,GSE162357,GSE210563	12	MOLM13,HEK293,CD8T,HEK293T,HCT116,LNCaP,RWPE,MDAMB231,HeLa,HEK293E,HSPC	11	Ctrl,PCIF1_KO,METTL5_KO,mRNA,insulin,torin,ribo-d3,ribo-d9	8	miCLIP,m6A-CLIP-seq,meCLIP,miCLIP2,m6A-SAC-seq,GLORI	6	Brain,Heart,Kidney,Liver,Lung,Muscle,Spleen,Adipose,Adrenal_gland,Aorta,Appendix,Colon,Duodenum,Esophagus,Jejunum,Prostate,Rectum,Skin,Stomach,Testis,Thyroid_gland,Tongue,Trachea,Urinary_bladder	24	Cerebellum,FrontalCortex,Heart,Kidney,Liver,Lung,Muscle,Spleen,Adipose,Adrenal_gland,Aorta,Appendix,Brainstem,Cerebrum,Hypothalamus,Colon,Duodenum,Esophagus,Jejunum,Prostate,Rectum,Skin,Stomach,Testis,Thyroid_gland,Tongue,Trachea,Urinary_bladder	28
chr1	11023447	11023447	1	+	TARDBP@ENSG00000120948.19	GSE124509,GSE210563	2	HEK293T	1	Ctrl	1	m6ACE,GLORI	2	Brain,Heart,Kidney,Liver,Lung,Muscle,Spleen,Adipose,Adrenal_gland,Aorta,Appendix,Colon,Duodenum,Esophagus,Jejunum,Prostate,Rectum,Skin,Stomach,Testis,Thyroid_gland,Tongue,Trachea,Urinary_bladder	24	Cerebellum,FrontalCortex,Heart,Kidney,Liver,Lung,Muscle,Spleen,Adipose,Adrenal_gland,Aorta,Appendix,Brainstem,Cerebrum,Hypothalamus,Colon,Duodenum,Esophagus,Jejunum,Prostate,Rectum,Skin,Stomach,Testis,Thyroid_gland,Tongue,Trachea,Urinary_bladder	28
chr1	11023512	11023512	1	+	TARDBP@ENSG00000120948.19	GSE86336,GSE71154,GSE122948,GSE161304,GSE163491,GSE152633,GSE162357,GSE210563	8	HeLa,CD8T,HEK293T,LNCaP,RWPE,HEK293E	6	Ctrl,PCIF1_KO,insulin,torin	4	m6A-CLIP-seq,miCLIP,miCLIP2,m6A-SAC-seq,GLORI	5	Brain,Heart,Kidney,Liver,Lung,Muscle,Spleen,Adipose,Adrenal_gland,Aorta,Appendix,Colon,Duodenum,Esophagus,Jejunum,Prostate,Rectum,Skin,Stomach,Testis,Thyroid_gland,Tongue,Trachea,Urinary_bladder	24	Cerebellum,FrontalCortex,Heart,Kidney,Liver,Lung,Muscle,Spleen,Adipose,Adrenal_gland,Aorta,Appendix,Brainstem,Cerebrum,Hypothalamus,Colon,Duodenum,Esophagus,Jejunum,Prostate,Rectum,Skin,Stomach,Testis,Thyroid_gland,Tongue,Trachea,Urinary_bladder	28
chr1	11023541	11023541	1	+	TARDBP@ENSG00000120948.19	GSE125780,GSE152633	2	HEK293T,HEK293E	2	Ctrl,insulin	2	DART-seq,miCLIP	2	Brain,Heart,Kidney,Liver,Lung,Muscle,Spleen,Adipose,Adrenal_gland,Aorta,Appendix,Colon,Duodenum,Esophagus,Jejunum,Prostate,Rectum,Skin,Stomach,Testis,Thyroid_gland,Tongue,Trachea,Urinary_bladder	24	Cerebellum,FrontalCortex,Heart,Kidney,Liver,Lung,Muscle,Spleen,Adipose,Adrenal_gland,Aorta,Appendix,Brainstem,Cerebrum,Hypothalamus,Colon,Duodenum,Esophagus,Jejunum,Prostate,Rectum,Skin,Stomach,Testis,Thyroid_gland,Tongue,Trachea,Urinary_bladder	28
chr1	11023842	11023842	1	+	TARDBP@ENSG00000120948.19	GSE122948,GSE163491,GSE152633,GSE162357,GSE210563	5	HEK293T,HEK293E,HeLa,HEK293,HepG2,HSPC	6	Ctrl,insulin,ribo,ribo-d0,ribo-d3,ribo-d6	6	miCLIP,miCLIP2,m6A-SAC-seq,GLORI	4	Brain,Heart,Kidney,Liver,Lung,Muscle,Spleen,Adipose,Adrenal_gland,Aorta,Appendix,Colon,Duodenum,Esophagus,Jejunum,Prostate,Rectum,Skin,Stomach,Testis,Thyroid_gland,Tongue,Trachea,Urinary_bladder	24	Cerebellum,FrontalCortex,Heart,Kidney,Liver,Lung,Muscle,Spleen,Adipose,Adrenal_gland,Aorta,Appendix,Brainstem,Cerebrum,Hypothalamus,Colon,Duodenum,Esophagus,Jejunum,Prostate,Rectum,Skin,Stomach,Testis,Thyroid_gland,Tongue,Trachea,Urinary_bladder	28
chr1	11023871	11023871	1	+	TARDBP@ENSG00000120948.19	GSE122948,GSE128699,GSE161304,GSE147440,GSE163491,GSE152633,GSE162357,GSE210563	8	HEK293T,HCT116,LNCaP,RWPE,MCF7,MDAMB231,HEK293E,HeLa,HepG2,HSPC	10	Ctrl,PCIF1_KO,ZCCHC4_KO,insulin,torin,ribo-d0,ribo-d3,ribo-d6	8	miCLIP,meCLIP,miCLIP2,m6A-SAC-seq,GLORI	5	Brain,Heart,Kidney,Liver,Lung,Muscle,Spleen,Adipose,Adrenal_gland,Aorta,Appendix,Colon,Duodenum,Esophagus,Jejunum,Prostate,Rectum,Skin,Stomach,Testis,Thyroid_gland,Tongue,Trachea,Urinary_bladder	24	Cerebellum,FrontalCortex,Heart,Kidney,Liver,Lung,Muscle,Spleen,Adipose,Adrenal_gland,Aorta,Appendix,Brainstem,Cerebrum,Hypothalamus,Colon,Duodenum,Esophagus,Jejunum,Prostate,Rectum,Skin,Stomach,Testis,Thyroid_gland,Tongue,Trachea,Urinary_bladder	28
chr1	11107043	11107043	1	-	MTOR@ENSG00000198793.14	GSE98623,GSE63753,GSE71154,GSE122948,GSE163491,GSE152633,GSE162357,GSE210563	8	MOLM13,HEK293,CD8T,HEK293T,HEK293E,HeLa	6	Ctrl,sysy_antinbody,torin	3	miCLIP,m6A-CLIP-seq,miCLIP2,m6A-SAC-seq,GLORI	5	Brain,Heart,Kidney,Liver,Lung,Muscle,Spleen,Adipose,Adrenal_gland,Aorta,Appendix,Colon,Duodenum,Esophagus,Jejunum,Prostate,Rectum,Skin,Stomach,Testis,Thyroid_gland,Tongue,Trachea,Urinary_bladder	24	Cerebellum,FrontalCortex,Heart,Kidney,Liver,Lung,Muscle,Spleen,Adipose,Adrenal_gland,Aorta,Appendix,Brainstem,Cerebrum,Hypothalamus,Colon,Duodenum,Esophagus,Jejunum,Prostate,Rectum,Skin,Stomach,Testis,Thyroid_gland,Tongue,Trachea,Urinary_bladder	28
chr1	113124073	113124073	1	+	LRIG2@ENSG00000198799.12	GSE125240,GSE122948,GSE134103,GSE152633,GSE151028,GSE210563	6	HEK293,kidney,HEK293T,HeLa,HEK293E	5	Ctrl,caRNA,torin	3	m6A-REF-seq,miCLIP,GLORI	3	Brain,Heart,Kidney,Liver,Lung,Muscle,Spleen,Adipose,Adrenal_gland,Aorta,Appendix,Colon,Duodenum,Esophagus,Jejunum,Prostate,Rectum,Skin,Stomach,Testis,Thyroid_gland,Tongue,Trachea,Urinary_bladder	24	Cerebellum,FrontalCortex,Heart,Kidney,Liver,Lung,Muscle,Spleen,Adipose,Adrenal_gland,Aorta,Appendix,Brainstem,Cerebrum,Hypothalamus,Colon,Duodenum,Esophagus,Jejunum,Prostate,Rectum,Skin,Stomach,Testis,Thyroid_gland,Tongue,Trachea,Urinary_bladder	28
chr1	113895177	113895177	1	-	AP4B1@ENSG00000134262.13	GSE152633,GSE210563	2	HEK293E,HEK293T	2	insulin,Ctrl	2	miCLIP,GLORI	2	Brain,Heart,Kidney,Liver,Lung,Muscle,Spleen,Adipose,Adrenal_gland,Aorta,Appendix,Colon,Duodenum,Esophagus,Jejunum,Prostate,Rectum,Skin,Stomach,Testis,Thyroid_gland,Tongue,Trachea,Urinary_bladder	24	Cerebellum,FrontalCortex,Heart,Kidney,Liver,Lung,Muscle,Spleen,Adipose,Adrenal_gland,Aorta,Appendix,Brainstem,Cerebrum,Hypothalamus,Colon,Duodenum,Esophagus,Jejunum,Prostate,Rectum,Skin,Stomach,Testis,Thyroid_gland,Tongue,Trachea,Urinary_bladder	28
chr1	113895197	113895197	1	-	AP4B1@ENSG00000134262.13	GSE98623,GSE54365,GSE210563	3	MOLM13,A549,HEK293T	3	Ctrl	1	miCLIP,m6A-seq with improved protocol,GLORI	3	Brain,Heart,Kidney,Liver,Lung,Muscle,Spleen,Adipose,Adrenal_gland,Aorta,Appendix,Colon,Duodenum,Esophagus,Jejunum,Prostate,Rectum,Skin,Stomach,Testis,Thyroid_gland,Tongue,Trachea,Urinary_bladder	24	Cerebellum,FrontalCortex,Heart,Kidney,Liver,Lung,Muscle,Spleen,Adipose,Adrenal_gland,Aorta,Appendix,Brainstem,Cerebrum,Hypothalamus,Colon,Duodenum,Esophagus,Jejunum,Prostate,Rectum,Skin,Stomach,Testis,Thyroid_gland,Tongue,Trachea,Urinary_bladder	28
chr1	114397721	114397721	1	-	TRIM33@ENSG00000197323.12	GSE98623,GSE71154,GSE54365,GSE163491,GSE210563	5	MOLM13,CD8T,A549,HEK293T	4	Ctrl	1	miCLIP,m6A-CLIP-seq,m6A-seq with improved protocol,miCLIP2,GLORI	5	Brain,Heart,Kidney,Liver,Lung,Muscle,Spleen,Adipose,Adrenal_gland,Aorta,Appendix,Colon,Duodenum,Esophagus,Jejunum,Prostate,Rectum,Skin,Stomach,Testis,Thyroid_gland,Tongue,Trachea,Urinary_bladder	24	Cerebellum,FrontalCortex,Heart,Kidney,Liver,Lung,Muscle,Spleen,Adipose,Adrenal_gland,Aorta,Appendix,Brainstem,Cerebrum,Hypothalamus,Colon,Duodenum,Esophagus,Jejunum,Prostate,Rectum,Skin,Stomach,Testis,Thyroid_gland,Tongue,Trachea,Urinary_bladder	28
chr1	11790314	11790314	1	-	MTHFR@ENSG00000177000.13	GSE54365,GSE163491,GSE152633,GSE210563	4	A549,HEK293T,HEK293E	3	Ctrl,insulin,torin	3	m6A-seq with improved protocol,miCLIP2,miCLIP,GLORI	4	Brain,Heart,Kidney,Liver,Lung,Muscle,Spleen,Adipose,Adrenal_gland,Aorta,Appendix,Colon,Duodenum,Esophagus,Jejunum,Prostate,Rectum,Skin,Stomach,Testis,Thyroid_gland,Tongue,Trachea,Urinary_bladder	24	Cerebellum,FrontalCortex,Heart,Kidney,Liver,Lung,Muscle,Spleen,Adipose,Adrenal_gland,Aorta,Appendix,Brainstem,Cerebrum,Hypothalamus,Colon,Duodenum,Esophagus,Jejunum,Prostate,Rectum,Skin,Stomach,Testis,Thyroid_gland,Tongue,Trachea,Urinary_bladder	28
chr1	11790325	11790325	1	-	MTHFR@ENSG00000177000.13	GSE71154,GSE124509,GSE163491,GSE152633,GSE210563	5	A549,HEK293T,HEK293E	3	Ctrl,sysy202111,insulin	3	m6A-CLIP-seq,m6ACE,miCLIP2,miCLIP,GLORI	5	Brain,Heart,Kidney,Liver,Lung,Muscle,Spleen,Adipose,Adrenal_gland,Aorta,Appendix,Colon,Duodenum,Esophagus,Jejunum,Prostate,Rectum,Skin,Stomach,Testis,Thyroid_gland,Tongue,Trachea,Urinary_bladder	24	Cerebellum,FrontalCortex,Heart,Kidney,Liver,Lung,Muscle,Spleen,Adipose,Adrenal_gland,Aorta,Appendix,Brainstem,Cerebrum,Hypothalamus,Colon,Duodenum,Esophagus,Jejunum,Prostate,Rectum,Skin,Stomach,Testis,Thyroid_gland,Tongue,Trachea,Urinary_bladder	28
chr1	11790354	11790354	1	-	MTHFR@ENSG00000177000.13	GSE163491,GSE152633,GSE210563	3	HEK293T,HEK293E	2	Ctrl,insulin,torin	3	miCLIP2,miCLIP,GLORI	3	Brain,Heart,Kidney,Liver,Lung,Muscle,Spleen,Adipose,Adrenal_gland,Aorta,Appendix,Colon,Duodenum,Esophagus,Jejunum,Prostate,Rectum,Skin,Stomach,Testis,Thyroid_gland,Tongue,Trachea,Urinary_bladder	24	Cerebellum,FrontalCortex,Heart,Kidney,Liver,Lung,Muscle,Spleen,Adipose,Adrenal_gland,Aorta,Appendix,Brainstem,Cerebrum,Hypothalamus,Colon,Duodenum,Esophagus,Jejunum,Prostate,Rectum,Skin,Stomach,Testis,Thyroid_gland,Tongue,Trachea,Urinary_bladder	28
chr1	11790417	11790417	1	-	MTHFR@ENSG00000177000.13	GSE163491,GSE162357,GSE210563	3	HEK293T,HSPC	2	Ctrl,ribo-d6	2	miCLIP2,m6A-SAC-seq,GLORI	3	Brain,Heart,Kidney,Liver,Lung,Muscle,Spleen,Adipose,Adrenal_gland,Aorta,Appendix,Colon,Duodenum,Esophagus,Jejunum,Prostate,Rectum,Skin,Stomach,Testis,Thyroid_gland,Tongue,Trachea,Urinary_bladder	24	Cerebellum,FrontalCortex,Heart,Kidney,Liver,Lung,Muscle,Spleen,Adipose,Adrenal_gland,Aorta,Appendix,Brainstem,Cerebrum,Hypothalamus,Colon,Duodenum,Esophagus,Jejunum,Prostate,Rectum,Skin,Stomach,Testis,Thyroid_gland,Tongue,Trachea,Urinary_bladder	28
chr1	11790553	11790553	1	-	MTHFR@ENSG00000177000.13	GSE152633,GSE162357,GSE210563	3	HEK293E,HSPC,HEK293T	3	insulin,torin,ribo-d0,ribo-d9,Ctrl	5	miCLIP,m6A-SAC-seq,GLORI	3	Brain,Heart,Kidney,Liver,Lung,Muscle,Spleen,Adipose,Adrenal_gland,Aorta,Appendix,Colon,Duodenum,Esophagus,Jejunum,Prostate,Rectum,Skin,Stomach,Testis,Thyroid_gland,Tongue,Trachea,Urinary_bladder	24	Cerebellum,FrontalCortex,Heart,Kidney,Liver,Lung,Muscle,Spleen,Adipose,Adrenal_gland,Aorta,Appendix,Brainstem,Cerebrum,Hypothalamus,Colon,Duodenum,Esophagus,Jejunum,Prostate,Rectum,Skin,Stomach,Testis,Thyroid_gland,Tongue,Trachea,Urinary_bladder	28
chr1	11790604	11790604	1	-	MTHFR@ENSG00000177000.13	GSE152633,GSE210563	2	HEK293E,HEK293T	2	insulin,Ctrl	2	miCLIP,GLORI	2	Brain,Heart,Kidney,Liver,Lung,Muscle,Spleen,Adipose,Adrenal_gland,Aorta,Appendix,Colon,Duodenum,Esophagus,Jejunum,Prostate,Rectum,Skin,Stomach,Testis,Thyroid_gland,Tongue,Trachea,Urinary_bladder	24	Cerebellum,FrontalCortex,Heart,Kidney,Liver,Lung,Muscle,Spleen,Adipose,Adrenal_gland,Aorta,Appendix,Brainstem,Cerebrum,Hypothalamus,Colon,Duodenum,Esophagus,Jejunum,Prostate,Rectum,Skin,Stomach,Testis,Thyroid_gland,Tongue,Trachea,Urinary_bladder	28
chr1	11974822	11974822	1	+	PLOD1@ENSG00000083444.17	GSE98623,GSE162357	2	MOLM13,HSPC	2	Ctrl,ribo-d0	2	miCLIP,m6A-SAC-seq	2	Brain,Heart,Kidney,Liver,Lung,Muscle,Spleen,Adipose,Adrenal_gland,Aorta,Appendix,Colon,Duodenum,Esophagus,Jejunum,Prostate,Rectum,Skin,Stomach,Testis,Thyroid_gland,Tongue,Trachea,Urinary_bladder	24	Cerebellum,FrontalCortex,Heart,Kidney,Liver,Lung,Muscle,Spleen,Adipose,Adrenal_gland,Aorta,Appendix,Brainstem,Cerebrum,Hypothalamus,Colon,Duodenum,Esophagus,Jejunum,Prostate,Rectum,Skin,Stomach,Testis,Thyroid_gland,Tongue,Trachea,Urinary_bladder	28
chr1	11974832	11974832	1	+	PLOD1@ENSG00000083444.17	GSE71154,GSE122948,GSE163491,GSE152633,GSE162357,GSE210563	6	CD8T,HEK293T,HEK293E,HeLa,HEK293,HepG2,HSPC	7	Ctrl,torin,ribo-d3,ribo-d6,ribo-d9	5	m6A-CLIP-seq,miCLIP,miCLIP2,m6A-SAC-seq,GLORI	5	Brain,Heart,Kidney,Liver,Lung,Muscle,Spleen,Adipose,Adrenal_gland,Aorta,Appendix,Colon,Duodenum,Esophagus,Jejunum,Prostate,Rectum,Skin,Stomach,Testis,Thyroid_gland,Tongue,Trachea,Urinary_bladder	24	Cerebellum,FrontalCortex,Heart,Kidney,Liver,Lung,Muscle,Spleen,Adipose,Adrenal_gland,Aorta,Appendix,Brainstem,Cerebrum,Hypothalamus,Colon,Duodenum,Esophagus,Jejunum,Prostate,Rectum,Skin,Stomach,Testis,Thyroid_gland,Tongue,Trachea,Urinary_bladder	28
chr1	11974875	11974875	1	+	PLOD1@ENSG00000083444.17	GSE128699,GSE162357,GSE210563	3	HCT116,HEK293,HEK293T	3	Ctrl,ribo	2	miCLIP,m6A-SAC-seq,GLORI	3	Brain,Heart,Kidney,Liver,Lung,Muscle,Spleen,Adipose,Adrenal_gland,Aorta,Appendix,Colon,Duodenum,Esophagus,Jejunum,Prostate,Rectum,Skin,Stomach,Testis,Thyroid_gland,Tongue,Trachea,Urinary_bladder	24	Cerebellum,FrontalCortex,Heart,Kidney,Liver,Lung,Muscle,Spleen,Adipose,Adrenal_gland,Aorta,Appendix,Brainstem,Cerebrum,Hypothalamus,Colon,Duodenum,Esophagus,Jejunum,Prostate,Rectum,Skin,Stomach,Testis,Thyroid_gland,Tongue,Trachea,Urinary_bladder	28
chr1	11974918	11974918	1	+	PLOD1@ENSG00000083444.17	GSE71154,GSE162357,GSE210563	3	CD8T,HEK293,HEK293T	3	Ctrl,ribo	2	m6A-CLIP-seq,m6A-SAC-seq,GLORI	3	Brain,Heart,Kidney,Liver,Lung,Muscle,Spleen,Adipose,Adrenal_gland,Aorta,Appendix,Colon,Duodenum,Esophagus,Jejunum,Prostate,Rectum,Skin,Stomach,Testis,Thyroid_gland,Tongue,Trachea,Urinary_bladder	24	Cerebellum,FrontalCortex,Heart,Kidney,Liver,Lung,Muscle,Spleen,Adipose,Adrenal_gland,Aorta,Appendix,Brainstem,Cerebrum,Hypothalamus,Colon,Duodenum,Esophagus,Jejunum,Prostate,Rectum,Skin,Stomach,Testis,Thyroid_gland,Tongue,Trachea,Urinary_bladder	28
chr1	11974985	11974985	1	+	PLOD1@ENSG00000083444.17	GSE54921,GSE128699,GSE147440,GSE163491,GSE152633,GSE210563	6	HeLa,HCT116,MDAMB231,HEK293T,HEK293E	5	Ctrl,METTL5_KO,insulin,torin	4	PA-m6A-seq,miCLIP,meCLIP,miCLIP2,GLORI	5	Brain,Heart,Kidney,Liver,Lung,Muscle,Spleen,Adipose,Adrenal_gland,Aorta,Appendix,Colon,Duodenum,Esophagus,Jejunum,Prostate,Rectum,Skin,Stomach,Testis,Thyroid_gland,Tongue,Trachea,Urinary_bladder	24	Cerebellum,FrontalCortex,Heart,Kidney,Liver,Lung,Muscle,Spleen,Adipose,Adrenal_gland,Aorta,Appendix,Brainstem,Cerebrum,Hypothalamus,Colon,Duodenum,Esophagus,Jejunum,Prostate,Rectum,Skin,Stomach,Testis,Thyroid_gland,Tongue,Trachea,Urinary_bladder	28
chr1	11975023	11975023	1	+	PLOD1@ENSG00000083444.17	GSE98623,GSE54921,GSE128699,GSE134103,GSE152633,GSE210563	6	MOLM13,HeLa,HCT116,HEK293E,HEK293T	5	Ctrl,METTL5_KO,caRNA,insulin,torin	5	miCLIP,PA-m6A-seq,GLORI	3	Brain,Heart,Kidney,Liver,Lung,Muscle,Spleen,Adipose,Adrenal_gland,Aorta,Appendix,Colon,Duodenum,Esophagus,Jejunum,Prostate,Rectum,Skin,Stomach,Testis,Thyroid_gland,Tongue,Trachea,Urinary_bladder	24	Cerebellum,FrontalCortex,Heart,Kidney,Liver,Lung,Muscle,Spleen,Adipose,Adrenal_gland,Aorta,Appendix,Brainstem,Cerebrum,Hypothalamus,Colon,Duodenum,Esophagus,Jejunum,Prostate,Rectum,Skin,Stomach,Testis,Thyroid_gland,Tongue,Trachea,Urinary_bladder	28
chr1	11975038	11975038	1	+	PLOD1@ENSG00000083444.17	GSE71154,GSE54921,GSE161304,GSE210563	4	CD8T,HeLa,LNCaP,RWPE,HEK293T	5	Ctrl	1	m6A-CLIP-seq,PA-m6A-seq,miCLIP,GLORI	4	Brain,Heart,Kidney,Liver,Lung,Muscle,Spleen,Adipose,Adrenal_gland,Aorta,Appendix,Colon,Duodenum,Esophagus,Jejunum,Prostate,Rectum,Skin,Stomach,Testis,Thyroid_gland,Tongue,Trachea,Urinary_bladder	24	Cerebellum,FrontalCortex,Heart,Kidney,Liver,Lung,Muscle,Spleen,Adipose,Adrenal_gland,Aorta,Appendix,Brainstem,Cerebrum,Hypothalamus,Colon,Duodenum,Esophagus,Jejunum,Prostate,Rectum,Skin,Stomach,Testis,Thyroid_gland,Tongue,Trachea,Urinary_bladder	28
chr1	11975067	11975067	1	+	PLOD1@ENSG00000083444.17	GSE86336,GSE71154,GSE128699,GSE161304,GSE152633,GSE162357,GSE210563	7	HeLa,CD8T,HCT116,LNCaP,RWPE,HEK293E,HEK293,HSPC,HEK293T	9	Ctrl,METTL5_KO,insulin,torin,ribo,ribo-d6,ribo-d9	7	m6A-CLIP-seq,miCLIP,m6A-SAC-seq,GLORI	4	Brain,Heart,Kidney,Liver,Lung,Muscle,Spleen,Adipose,Adrenal_gland,Aorta,Appendix,Colon,Duodenum,Esophagus,Jejunum,Prostate,Rectum,Skin,Stomach,Testis,Thyroid_gland,Tongue,Trachea,Urinary_bladder	24	Cerebellum,FrontalCortex,Heart,Kidney,Liver,Lung,Muscle,Spleen,Adipose,Adrenal_gland,Aorta,Appendix,Brainstem,Cerebrum,Hypothalamus,Colon,Duodenum,Esophagus,Jejunum,Prostate,Rectum,Skin,Stomach,Testis,Thyroid_gland,Tongue,Trachea,Urinary_bladder	28
chr1	11975098	11975098	1	+	PLOD1@ENSG00000083444.17	GSE71154,GSE54921,GSE128699,GSE124509,GSE152633	5	CD8T,HeLa,HCT116,HEK293T,HEK293E	5	Ctrl,insulin	2	m6A-CLIP-seq,PA-m6A-seq,miCLIP,m6ACE	4	Brain,Heart,Kidney,Liver,Lung,Muscle,Spleen,Adipose,Adrenal_gland,Aorta,Appendix,Colon,Duodenum,Esophagus,Jejunum,Prostate,Rectum,Skin,Stomach,Testis,Thyroid_gland,Tongue,Trachea,Urinary_bladder	24	Cerebellum,FrontalCortex,Heart,Kidney,Liver,Lung,Muscle,Spleen,Adipose,Adrenal_gland,Aorta,Appendix,Brainstem,Cerebrum,Hypothalamus,Colon,Duodenum,Esophagus,Jejunum,Prostate,Rectum,Skin,Stomach,Testis,Thyroid_gland,Tongue,Trachea,Urinary_bladder	28
chr1	11975136	11975136	1	+	PLOD1@ENSG00000083444.17	GSE98623,GSE71154,GSE122948,GSE121942,GSE54921,GSE128699,GSE161304,GSE147440,GSE163491,GSE152633,GSE210563	11	MOLM13,CD8T,HEK293T,HepG2,HeLa,HCT116,LNCaP,RWPE,MCF7,HEK293E	10	Ctrl,torin	2	miCLIP,m6A-CLIP-seq,PA-m6A-seq,meCLIP,miCLIP2,GLORI	6	Brain,Heart,Kidney,Liver,Lung,Muscle,Spleen,Adipose,Adrenal_gland,Aorta,Appendix,Colon,Duodenum,Esophagus,Jejunum,Prostate,Rectum,Skin,Stomach,Testis,Thyroid_gland,Tongue,Trachea,Urinary_bladder	24	Cerebellum,FrontalCortex,Heart,Kidney,Liver,Lung,Muscle,Spleen,Adipose,Adrenal_gland,Aorta,Appendix,Brainstem,Cerebrum,Hypothalamus,Colon,Duodenum,Esophagus,Jejunum,Prostate,Rectum,Skin,Stomach,Testis,Thyroid_gland,Tongue,Trachea,Urinary_bladder	28
chr1	11975147	11975147	1	+	PLOD1@ENSG00000083444.17	GSE125240,GSE63753,GSE71154,GSE122948,GSE54921,GSE128699,GSE163491,GSE152633,GSE210563	9	liver,HEK293,CD8T,HEK293T,HeLa,HCT116,HEK293E	7	Ctrl,PCIF1_KO,ZCCHC4_KO,insulin,torin	5	m6A-REF-seq,miCLIP,m6A-CLIP-seq,PA-m6A-seq,miCLIP2,GLORI	6	Brain,Heart,Kidney,Liver,Lung,Muscle,Spleen,Adipose,Adrenal_gland,Aorta,Appendix,Colon,Duodenum,Esophagus,Jejunum,Prostate,Rectum,Skin,Stomach,Testis,Thyroid_gland,Tongue,Trachea,Urinary_bladder	24	Cerebellum,FrontalCortex,Heart,Kidney,Liver,Lung,Muscle,Spleen,Adipose,Adrenal_gland,Aorta,Appendix,Brainstem,Cerebrum,Hypothalamus,Colon,Duodenum,Esophagus,Jejunum,Prostate,Rectum,Skin,Stomach,Testis,Thyroid_gland,Tongue,Trachea,Urinary_bladder	28
chr1	11975176	11975176	1	+	PLOD1@ENSG00000083444.17	GSE98623,GSE86336,GSE71154,GSE122948,GSE54365,GSE128699,GSE161304,GSE147440,GSE163491,GSE152633,GSE162357,GSE210563	12	MOLM13,HeLa,CD8T,HEK293T,A549,HCT116,LNCaP,RWPE,MCF7,MDAMB231,HEK293,HEK293E,HepG2,HSPC	14	Ctrl,PCIF1_KO,METTL5_KO,insulin,torin,ribo,ribo-d9	7	miCLIP,m6A-CLIP-seq,m6A-seq with improved protocol,meCLIP,miCLIP2,m6A-SAC-seq,GLORI	7	Brain,Heart,Kidney,Liver,Lung,Muscle,Spleen,Adipose,Adrenal_gland,Aorta,Appendix,Colon,Duodenum,Esophagus,Jejunum,Prostate,Rectum,Skin,Stomach,Testis,Thyroid_gland,Tongue,Trachea,Urinary_bladder	24	Cerebellum,FrontalCortex,Heart,Kidney,Liver,Lung,Muscle,Spleen,Adipose,Adrenal_gland,Aorta,Appendix,Brainstem,Cerebrum,Hypothalamus,Colon,Duodenum,Esophagus,Jejunum,Prostate,Rectum,Skin,Stomach,Testis,Thyroid_gland,Tongue,Trachea,Urinary_bladder	28
chr1	11975235	11975235	1	+	PLOD1@ENSG00000083444.17	GSE98623,GSE63753,GSE71154,GSE122948,GSE128699,GSE161304,GSE163491,GSE152633,GSE162357,GSE210563	10	MOLM13,HEK293,CD8T,HEK293T,HCT116,LNCaP,RWPE,HEK293E,HepG2	9	Ctrl,METTL5_KO,insulin,torin,ribo	5	miCLIP,m6A-CLIP-seq,miCLIP2,m6A-SAC-seq,GLORI	5	Brain,Heart,Kidney,Liver,Lung,Muscle,Spleen,Adipose,Adrenal_gland,Aorta,Appendix,Colon,Duodenum,Esophagus,Jejunum,Prostate,Rectum,Skin,Stomach,Testis,Thyroid_gland,Tongue,Trachea,Urinary_bladder	24	Cerebellum,FrontalCortex,Heart,Kidney,Liver,Lung,Muscle,Spleen,Adipose,Adrenal_gland,Aorta,Appendix,Brainstem,Cerebrum,Hypothalamus,Colon,Duodenum,Esophagus,Jejunum,Prostate,Rectum,Skin,Stomach,Testis,Thyroid_gland,Tongue,Trachea,Urinary_bladder	28
chr1	11975262	11975262	1	+	PLOD1@ENSG00000083444.17	GSE125240,GSE98623,GSE63753,GSE71154,GSE122948,GSE54921,GSE128699,GSE161304,GSE147440,GSE163491,GSE152633,GSE162357,GSE210563	13	liver,MOLM13,HEK293,CD8T,HEK293T,HeLa,HCT116,LNCaP,RWPE,MCF7,HEK293E	11	Ctrl,PCIF1_KO,METTL5_KO,ZCCHC4_KO,insulin,torin,ribo	7	m6A-REF-seq,miCLIP,m6A-CLIP-seq,PA-m6A-seq,meCLIP,miCLIP2,m6A-SAC-seq,GLORI	8	Brain,Heart,Kidney,Liver,Lung,Muscle,Spleen,Adipose,Adrenal_gland,Aorta,Appendix,Colon,Duodenum,Esophagus,Jejunum,Prostate,Rectum,Skin,Stomach,Testis,Thyroid_gland,Tongue,Trachea,Urinary_bladder	24	Cerebellum,FrontalCortex,Heart,Kidney,Liver,Lung,Muscle,Spleen,Adipose,Adrenal_gland,Aorta,Appendix,Brainstem,Cerebrum,Hypothalamus,Colon,Duodenum,Esophagus,Jejunum,Prostate,Rectum,Skin,Stomach,Testis,Thyroid_gland,Tongue,Trachea,Urinary_bladder	28
chr1	11975275	11975275	1	+	PLOD1@ENSG00000083444.17	GSE122948,GSE54921,GSE128699,GSE163491,GSE152633,GSE162357,GSE210563	7	HEK293T,HeLa,HCT116,HEK293E,HEK293	5	PCIF1_KO,Ctrl,METTL5_KO,insulin	4	miCLIP,PA-m6A-seq,miCLIP2,m6A-SAC-seq,GLORI	5	Brain,Heart,Kidney,Liver,Lung,Muscle,Spleen,Adipose,Adrenal_gland,Aorta,Appendix,Colon,Duodenum,Esophagus,Jejunum,Prostate,Rectum,Skin,Stomach,Testis,Thyroid_gland,Tongue,Trachea,Urinary_bladder	24	Cerebellum,FrontalCortex,Heart,Kidney,Liver,Lung,Muscle,Spleen,Adipose,Adrenal_gland,Aorta,Appendix,Brainstem,Cerebrum,Hypothalamus,Colon,Duodenum,Esophagus,Jejunum,Prostate,Rectum,Skin,Stomach,Testis,Thyroid_gland,Tongue,Trachea,Urinary_bladder	28
chr1	11975301	11975301	1	+	PLOD1@ENSG00000083444.17	GSE73405,GSE71154,GSE128699,GSE163491,GSE152633,GSE162357,GSE210563	7	HepG2,CD8T,HCT116,HEK293T,HEK293E,HEK293,HSPC	7	Heat_shock,Ctrl,METTL5_KO,torin,ribo,ribo-d6	6	miCLIP,m6A-CLIP-seq,miCLIP2,m6A-SAC-seq,GLORI	5	Brain,Heart,Kidney,Liver,Lung,Muscle,Spleen,Adipose,Adrenal_gland,Aorta,Appendix,Colon,Duodenum,Esophagus,Jejunum,Prostate,Rectum,Skin,Stomach,Testis,Thyroid_gland,Tongue,Trachea,Urinary_bladder	24	Cerebellum,FrontalCortex,Heart,Kidney,Liver,Lung,Muscle,Spleen,Adipose,Adrenal_gland,Aorta,Appendix,Brainstem,Cerebrum,Hypothalamus,Colon,Duodenum,Esophagus,Jejunum,Prostate,Rectum,Skin,Stomach,Testis,Thyroid_gland,Tongue,Trachea,Urinary_bladder	28
chr1	11975350	11975350	1	+	PLOD1@ENSG00000083444.17	GSE125780,GSE152633	2	HEK293T,HEK293E	2	Ctrl,insulin	2	DART-seq,miCLIP	2	Brain,Heart,Kidney,Liver,Lung,Muscle,Spleen,Adipose,Adrenal_gland,Aorta,Appendix,Colon,Duodenum,Esophagus,Jejunum,Prostate,Rectum,Skin,Stomach,Testis,Thyroid_gland,Tongue,Trachea,Urinary_bladder	24	Cerebellum,FrontalCortex,Heart,Kidney,Liver,Lung,Muscle,Spleen,Adipose,Adrenal_gland,Aorta,Appendix,Brainstem,Cerebrum,Hypothalamus,Colon,Duodenum,Esophagus,Jejunum,Prostate,Rectum,Skin,Stomach,Testis,Thyroid_gland,Tongue,Trachea,Urinary_bladder	28
chr1	1217105	1217105	1	-	SDF4@ENSG00000078808.20	GSE98623,GSE71154,GSE210563	3	MOLM13,CD8T,HEK293T	3	Ctrl	1	miCLIP,m6A-CLIP-seq,GLORI	3	Brain,Heart,Kidney,Liver,Lung,Muscle,Spleen,Adipose,Adrenal_gland,Aorta,Appendix,Colon,Duodenum,Esophagus,Jejunum,Prostate,Rectum,Skin,Stomach,Testis,Thyroid_gland,Tongue,Trachea,Urinary_bladder	24	Cerebellum,FrontalCortex,Heart,Kidney,Liver,Lung,Muscle,Spleen,Adipose,Adrenal_gland,Aorta,Appendix,Brainstem,Cerebrum,Hypothalamus,Colon,Duodenum,Esophagus,Jejunum,Prostate,Rectum,Skin,Stomach,Testis,Thyroid_gland,Tongue,Trachea,Urinary_bladder	28
chr1	1217110	1217110	1	-	SDF4@ENSG00000078808.20	GSE98623,GSE63753,GSE86336,GSE71154,GSE122948,GSE147440,GSE137675,GSE134103,GSE152633,GSE162357,GSE210563	11	MOLM13,HEK293,HeLa,CD8T,A549,HEK293T,MDAMB231,CM2005.1,CRMM1,OM431,PIG1,HEK293E,HSPC	13	Ctrl,mRNA,insulin,torin,ribo-d0	5	miCLIP,m6A-CLIP-seq,meCLIP,m6A-SAC-seq,GLORI	5	Brain,Heart,Kidney,Liver,Lung,Muscle,Spleen,Adipose,Adrenal_gland,Aorta,Appendix,Colon,Duodenum,Esophagus,Jejunum,Prostate,Rectum,Skin,Stomach,Testis,Thyroid_gland,Tongue,Trachea,Urinary_bladder	24	Cerebellum,FrontalCortex,Heart,Kidney,Liver,Lung,Muscle,Spleen,Adipose,Adrenal_gland,Aorta,Appendix,Brainstem,Cerebrum,Hypothalamus,Colon,Duodenum,Esophagus,Jejunum,Prostate,Rectum,Skin,Stomach,Testis,Thyroid_gland,Tongue,Trachea,Urinary_bladder	28
chr1	1217133	1217133	1	-	SDF4@ENSG00000078808.20	GSE98623,GSE71154,GSE134103,GSE152633,GSE210563	5	MOLM13,CD8T,HeLa,HEK293E,HEK293T	5	Ctrl,caRNA,ribominuse,insulin,torin	5	miCLIP,m6A-CLIP-seq,GLORI	3	Brain,Heart,Kidney,Liver,Lung,Muscle,Spleen,Adipose,Adrenal_gland,Aorta,Appendix,Colon,Duodenum,Esophagus,Jejunum,Prostate,Rectum,Skin,Stomach,Testis,Thyroid_gland,Tongue,Trachea,Urinary_bladder	24	Cerebellum,FrontalCortex,Heart,Kidney,Liver,Lung,Muscle,Spleen,Adipose,Adrenal_gland,Aorta,Appendix,Brainstem,Cerebrum,Hypothalamus,Colon,Duodenum,Esophagus,Jejunum,Prostate,Rectum,Skin,Stomach,Testis,Thyroid_gland,Tongue,Trachea,Urinary_bladder	28
chr1	1217179	1217179	1	-	SDF4@ENSG00000078808.20	GSE71154,GSE121942,GSE134103,GSE152633,GSE210563	5	CD8T,A549,HepG2,HeLa,HEK293E,HEK293T	6	Ctrl,ribominuse,torin	3	m6A-CLIP-seq,miCLIP,GLORI	3	Brain,Heart,Kidney,Liver,Lung,Muscle,Spleen,Adipose,Adrenal_gland,Aorta,Appendix,Colon,Duodenum,Esophagus,Jejunum,Prostate,Rectum,Skin,Stomach,Testis,Thyroid_gland,Tongue,Trachea,Urinary_bladder	24	Cerebellum,FrontalCortex,Heart,Kidney,Liver,Lung,Muscle,Spleen,Adipose,Adrenal_gland,Aorta,Appendix,Brainstem,Cerebrum,Hypothalamus,Colon,Duodenum,Esophagus,Jejunum,Prostate,Rectum,Skin,Stomach,Testis,Thyroid_gland,Tongue,Trachea,Urinary_bladder	28
chr1	12208975	12208975	1	+	TNFRSF1B@ENSG00000028137.19	GSE71154,GSE162357	2	A549,HSPC	2	Ctrl,ribo-d9	2	m6A-CLIP-seq,m6A-SAC-seq	2	Brain,Heart,Kidney,Liver,Lung,Muscle,Spleen,Adipose,Adrenal_gland,Aorta,Appendix,Colon,Duodenum,Esophagus,Jejunum,Prostate,Rectum,Skin,Stomach,Testis,Thyroid_gland,Tongue,Trachea,Urinary_bladder	24	Cerebellum,FrontalCortex,Heart,Kidney,Liver,Lung,Muscle,Spleen,Adipose,Adrenal_gland,Aorta,Appendix,Brainstem,Hypothalamus,Colon,Duodenum,Esophagus,Jejunum,Prostate,Rectum,Skin,Stomach,Testis,Thyroid_gland,Tongue,Trachea,Urinary_bladder	27
chr1	12209043	12209043	1	+	TNFRSF1B@ENSG00000028137.19	GSE125240,GSE86336,GSE152633,GSE162357	4	liver,HeLa,HEK293E,HSPC	4	Ctrl,insulin,ribo-d9	3	m6A-REF-seq,m6A-CLIP-seq,miCLIP,m6A-SAC-seq	4	Brain,Heart,Kidney,Liver,Lung,Muscle,Spleen,Adipose,Adrenal_gland,Aorta,Appendix,Colon,Duodenum,Esophagus,Jejunum,Prostate,Rectum,Skin,Stomach,Testis,Thyroid_gland,Tongue,Trachea,Urinary_bladder	24	Cerebellum,FrontalCortex,Heart,Kidney,Liver,Lung,Muscle,Spleen,Adipose,Adrenal_gland,Aorta,Appendix,Brainstem,Hypothalamus,Colon,Duodenum,Esophagus,Jejunum,Prostate,Rectum,Skin,Stomach,Testis,Thyroid_gland,Tongue,Trachea,Urinary_bladder	27
chr1	12209111	12209111	1	+	TNFRSF1B@ENSG00000028137.19	GSE86336,GSE71154,GSE162357	3	HeLa,A549,HSPC	3	Ctrl,ribo-d0,ribo-d3,ribo-d6,ribo-d9	5	m6A-CLIP-seq,m6A-SAC-seq	2	Brain,Heart,Kidney,Liver,Lung,Muscle,Spleen,Adipose,Adrenal_gland,Aorta,Appendix,Colon,Duodenum,Esophagus,Jejunum,Prostate,Rectum,Skin,Stomach,Testis,Thyroid_gland,Tongue,Trachea,Urinary_bladder	24	Cerebellum,FrontalCortex,Heart,Kidney,Liver,Lung,Muscle,Spleen,Adipose,Adrenal_gland,Aorta,Appendix,Brainstem,Hypothalamus,Colon,Duodenum,Esophagus,Jejunum,Prostate,Rectum,Skin,Stomach,Testis,Thyroid_gland,Tongue,Trachea,Urinary_bladder	27
chr1	1234837	1234837	1	+	B3GALT6@ENSG00000176022.7	GSE134103,GSE163491,GSE210563	3	HeLa,HEK293T	2	caRNA,Ctrl	2	miCLIP,miCLIP2,GLORI	3	Brain,Heart,Kidney,Liver,Lung,Muscle,Spleen,Adipose,Adrenal_gland,Aorta,Appendix,Colon,Duodenum,Esophagus,Jejunum,Prostate,Rectum,Skin,Stomach,Testis,Thyroid_gland,Tongue,Trachea,Urinary_bladder	24	Cerebellum,FrontalCortex,Heart,Kidney,Liver,Lung,Muscle,Spleen,Adipose,Adrenal_gland,Aorta,Appendix,Brainstem,Cerebrum,Hypothalamus,Colon,Duodenum,Esophagus,Jejunum,Prostate,Rectum,Skin,Stomach,Testis,Thyroid_gland,Tongue,Trachea,Urinary_bladder	28
chr1	1234849	1234849	1	+	B3GALT6@ENSG00000176022.7	GSE122948,GSE147440,GSE163491,GSE210563	4	HEK293T,MDAMB231	2	Ctrl,PCIF1_KO	2	miCLIP,meCLIP,miCLIP2,GLORI	4	Brain,Heart,Kidney,Liver,Lung,Muscle,Spleen,Adipose,Adrenal_gland,Aorta,Appendix,Colon,Duodenum,Esophagus,Jejunum,Prostate,Rectum,Skin,Stomach,Testis,Thyroid_gland,Tongue,Trachea,Urinary_bladder	24	Cerebellum,FrontalCortex,Heart,Kidney,Liver,Lung,Muscle,Spleen,Adipose,Adrenal_gland,Aorta,Appendix,Brainstem,Cerebrum,Hypothalamus,Colon,Duodenum,Esophagus,Jejunum,Prostate,Rectum,Skin,Stomach,Testis,Thyroid_gland,Tongue,Trachea,Urinary_bladder	28
chr1	12508967	12508967	1	+	VPS13D@ENSG00000048707.15	GSE71154,GSE161304,GSE152633,GSE210563	4	CD8T,LNCaP,RWPE,HEK293E,HEK293T	5	Ctrl,insulin,torin	3	m6A-CLIP-seq,miCLIP,GLORI	3	Brain,Heart,Kidney,Liver,Lung,Muscle,Spleen,Adipose,Adrenal_gland,Aorta,Appendix,Colon,Duodenum,Esophagus,Jejunum,Prostate,Rectum,Skin,Stomach,Testis,Thyroid_gland,Tongue,Trachea,Urinary_bladder	24	Cerebellum,FrontalCortex,Heart,Kidney,Liver,Lung,Muscle,Spleen,Adipose,Adrenal_gland,Aorta,Appendix,Brainstem,Cerebrum,Hypothalamus,Colon,Duodenum,Esophagus,Jejunum,Prostate,Rectum,Skin,Stomach,Testis,Thyroid_gland,Tongue,Trachea,Urinary_bladder	28
chr1	12508985	12508985	1	+	VPS13D@ENSG00000048707.15	GSE163491,GSE210563	2	HEK293T	1	Ctrl	1	miCLIP2,GLORI	2	Brain,Heart,Kidney,Liver,Lung,Muscle,Spleen,Adipose,Adrenal_gland,Aorta,Appendix,Colon,Duodenum,Esophagus,Jejunum,Prostate,Rectum,Skin,Stomach,Testis,Thyroid_gland,Tongue,Trachea,Urinary_bladder	24	Cerebellum,FrontalCortex,Heart,Kidney,Liver,Lung,Muscle,Spleen,Adipose,Adrenal_gland,Aorta,Appendix,Brainstem,Cerebrum,Hypothalamus,Colon,Duodenum,Esophagus,Jejunum,Prostate,Rectum,Skin,Stomach,Testis,Thyroid_gland,Tongue,Trachea,Urinary_bladder	28
chr1	12509017	12509017	1	+	VPS13D@ENSG00000048707.15	GSE71154,GSE122948,GSE147440,GSE152633,GSE210563	5	A549,HEK293T,MCF7,HEK293E	4	Ctrl,insulin,torin	3	m6A-CLIP-seq,miCLIP,meCLIP,GLORI	4	Brain,Heart,Kidney,Liver,Lung,Muscle,Spleen,Adipose,Adrenal_gland,Aorta,Appendix,Colon,Duodenum,Esophagus,Jejunum,Prostate,Rectum,Skin,Stomach,Testis,Thyroid_gland,Tongue,Trachea,Urinary_bladder	24	Cerebellum,FrontalCortex,Heart,Kidney,Liver,Lung,Muscle,Spleen,Adipose,Adrenal_gland,Aorta,Appendix,Brainstem,Cerebrum,Hypothalamus,Colon,Duodenum,Esophagus,Jejunum,Prostate,Rectum,Skin,Stomach,Testis,Thyroid_gland,Tongue,Trachea,Urinary_bladder	28
chr1	1255079	1255079	1	-	UBE2J2@ENSG00000160087.21	GSE71154,GSE134103,GSE210563	3	CD8T,HeLa,HEK293T	3	Ctrl,mRNA	2	m6A-CLIP-seq,miCLIP,GLORI	3	Brain,Heart,Kidney,Liver,Lung,Muscle,Spleen,Adipose,Adrenal_gland,Aorta,Appendix,Colon,Duodenum,Esophagus,Jejunum,Prostate,Rectum,Skin,Stomach,Testis,Thyroid_gland,Tongue,Trachea,Urinary_bladder	24	Cerebellum,FrontalCortex,Heart,Kidney,Liver,Lung,Muscle,Spleen,Adipose,Adrenal_gland,Aorta,Appendix,Brainstem,Cerebrum,Colon,Duodenum,Esophagus,Jejunum,Prostate,Rectum,Skin,Stomach,Testis,Thyroid_gland,Tongue,Trachea,Urinary_bladder	27
chr1	1255133	1255133	1	-	UBE2J2@ENSG00000160087.21	GSE98623,GSE63753,GSE122948,GSE147440,GSE163491,GSE152633,GSE162357,GSE210563	8	MOLM13,HEK293,HEK293T,MCF7,MDAMB231,HEK293E,HSPC	7	Ctrl,insulin,torin,ribo,ribo-d6	5	miCLIP,meCLIP,miCLIP2,m6A-SAC-seq,GLORI	5	Brain,Heart,Kidney,Liver,Lung,Muscle,Spleen,Adipose,Adrenal_gland,Aorta,Appendix,Colon,Duodenum,Esophagus,Jejunum,Prostate,Rectum,Skin,Stomach,Testis,Thyroid_gland,Tongue,Trachea,Urinary_bladder	24	Cerebellum,FrontalCortex,Heart,Kidney,Liver,Lung,Muscle,Spleen,Adipose,Adrenal_gland,Aorta,Appendix,Brainstem,Cerebrum,Colon,Duodenum,Esophagus,Jejunum,Prostate,Rectum,Skin,Stomach,Testis,Thyroid_gland,Tongue,Trachea,Urinary_bladder	27
chr1	12568169	12568169	1	-	DHRS3@ENSG00000162496.9	GSE98623,GSE71154,GSE54365,GSE134103,GSE163491,GSE162357,GSE210563	7	MOLM13,CD8T,A549,HeLa,HEK293T,HepG2	6	Ctrl,ribominuse	2	miCLIP,m6A-CLIP-seq,m6A-seq with improved protocol,miCLIP2,m6A-SAC-seq,GLORI	6	Brain,Heart,Kidney,Liver,Lung,Muscle,Spleen,Adipose,Adrenal_gland,Aorta,Appendix,Colon,Duodenum,Esophagus,Jejunum,Prostate,Rectum,Skin,Stomach,Testis,Thyroid_gland,Tongue,Trachea,Urinary_bladder	24	FrontalCortex,Heart,Kidney,Liver,Lung,Muscle,Spleen,Adipose,Adrenal_gland,Aorta,Appendix,Brainstem,Cerebellum,Cerebrum,Hypothalamus,Colon,Duodenum,Esophagus,Jejunum,Prostate,Rectum,Skin,Stomach,Testis,Thyroid_gland,Tongue,Trachea,Urinary_bladder	28
chr1	12568182	12568182	1	-	DHRS3@ENSG00000162496.9	GSE71154,GSE210563	2	CD8T,HEK293T	2	Ctrl	1	m6A-CLIP-seq,GLORI	2	Brain,Heart,Kidney,Liver,Lung,Muscle,Spleen,Adipose,Adrenal_gland,Aorta,Appendix,Colon,Duodenum,Esophagus,Jejunum,Prostate,Rectum,Skin,Stomach,Testis,Thyroid_gland,Tongue,Trachea,Urinary_bladder	24	FrontalCortex,Heart,Kidney,Liver,Lung,Muscle,Spleen,Adipose,Adrenal_gland,Aorta,Appendix,Brainstem,Cerebellum,Cerebrum,Hypothalamus,Colon,Duodenum,Esophagus,Jejunum,Prostate,Rectum,Skin,Stomach,Testis,Thyroid_gland,Tongue,Trachea,Urinary_bladder	28
chr1	1387024	1387024	1	-	CCNL2@ENSG00000221978.13	GSE54921,GSE152633	2	HeLa,HEK293E	2	Ctrl,insulin,torin	3	PA-m6A-seq,miCLIP	2	Brain,Heart,Kidney,Liver,Lung,Muscle,Spleen,Adipose,Adrenal_gland,Aorta,Appendix,Colon,Duodenum,Esophagus,Jejunum,Prostate,Rectum,Skin,Stomach,Testis,Thyroid_gland,Tongue,Trachea,Urinary_bladder	24	Cerebellum,FrontalCortex,Heart,Kidney,Liver,Lung,Muscle,Spleen,Adipose,Adrenal_gland,Aorta,Appendix,Brainstem,Cerebrum,Colon,Duodenum,Esophagus,Jejunum,Prostate,Rectum,Skin,Stomach,Testis,Thyroid_gland,Tongue,Trachea,Urinary_bladder	27
chr1	1387037	1387037	1	-	CCNL2@ENSG00000221978.13	GSE54921,GSE152633	2	HeLa,HEK293E	2	Ctrl,insulin,torin	3	PA-m6A-seq,miCLIP	2	Brain,Heart,Kidney,Liver,Lung,Muscle,Spleen,Adipose,Adrenal_gland,Aorta,Appendix,Colon,Duodenum,Esophagus,Jejunum,Prostate,Rectum,Skin,Stomach,Testis,Thyroid_gland,Tongue,Trachea,Urinary_bladder	24	Cerebellum,FrontalCortex,Heart,Kidney,Liver,Lung,Muscle,Spleen,Adipose,Adrenal_gland,Aorta,Appendix,Brainstem,Cerebrum,Colon,Duodenum,Esophagus,Jejunum,Prostate,Rectum,Skin,Stomach,Testis,Thyroid_gland,Tongue,Trachea,Urinary_bladder	27
chr1	1387044	1387044	1	-	CCNL2@ENSG00000221978.13	GSE122948,GSE54921,GSE163491,GSE152633,GSE162357,GSE210563	6	HEK293T,HeLa,HEK293E,HSPC	4	Ctrl,insulin,torin,ribo-d3	4	miCLIP,PA-m6A-seq,miCLIP2,m6A-SAC-seq,GLORI	5	Brain,Heart,Kidney,Liver,Lung,Muscle,Spleen,Adipose,Adrenal_gland,Aorta,Appendix,Colon,Duodenum,Esophagus,Jejunum,Prostate,Rectum,Skin,Stomach,Testis,Thyroid_gland,Tongue,Trachea,Urinary_bladder	24	Cerebellum,FrontalCortex,Heart,Kidney,Liver,Lung,Muscle,Spleen,Adipose,Adrenal_gland,Aorta,Appendix,Brainstem,Cerebrum,Colon,Duodenum,Esophagus,Jejunum,Prostate,Rectum,Skin,Stomach,Testis,Thyroid_gland,Tongue,Trachea,Urinary_bladder	27
chr1	1387052	1387052	1	-	CCNL2@ENSG00000221978.13	GSE63753,GSE71154,GSE122948,GSE54921,GSE54365,GSE124509,GSE134103,GSE163491,GSE152633,GSE210563	10	HEK293,CD8T,HEK293T,HeLa,A549,HEK293E	6	sysy_antinbody,Ctrl,mRNA,insulin,torin	5	miCLIP,m6A-CLIP-seq,PA-m6A-seq,m6A-seq with improved protocol,m6ACE,miCLIP2,GLORI	7	Brain,Heart,Kidney,Liver,Lung,Muscle,Spleen,Adipose,Adrenal_gland,Aorta,Appendix,Colon,Duodenum,Esophagus,Jejunum,Prostate,Rectum,Skin,Stomach,Testis,Thyroid_gland,Tongue,Trachea,Urinary_bladder	24	Cerebellum,FrontalCortex,Heart,Kidney,Liver,Lung,Muscle,Spleen,Adipose,Adrenal_gland,Aorta,Appendix,Brainstem,Cerebrum,Colon,Duodenum,Esophagus,Jejunum,Prostate,Rectum,Skin,Stomach,Testis,Thyroid_gland,Tongue,Trachea,Urinary_bladder	27
chr1	1387075	1387075	1	-	CCNL2@ENSG00000221978.13	GSE71154,GSE54921,GSE152633,GSE162357,GSE210563	5	CD8T,HeLa,HEK293E,HEK293,HSPC,HEK293T	6	Ctrl,torin,ribo,ribo-d0,ribo-d3,ribo-d6,ribo-d9	7	m6A-CLIP-seq,PA-m6A-seq,miCLIP,m6A-SAC-seq,GLORI	5	Brain,Heart,Kidney,Liver,Lung,Muscle,Spleen,Adipose,Adrenal_gland,Aorta,Appendix,Colon,Duodenum,Esophagus,Jejunum,Prostate,Rectum,Skin,Stomach,Testis,Thyroid_gland,Tongue,Trachea,Urinary_bladder	24	Cerebellum,FrontalCortex,Heart,Kidney,Liver,Lung,Muscle,Spleen,Adipose,Adrenal_gland,Aorta,Appendix,Brainstem,Cerebrum,Colon,Duodenum,Esophagus,Jejunum,Prostate,Rectum,Skin,Stomach,Testis,Thyroid_gland,Tongue,Trachea,Urinary_bladder	27
chr1	1387108	1387108	1	-	CCNL2@ENSG00000221978.13	GSE73405,GSE71154,GSE122948,GSE134103,GSE152633,GSE210563	6	HepG2,CD8T,HEK293T,HeLa,HEK293E	5	Ctrl,caRNA,insulin,torin	4	miCLIP,m6A-CLIP-seq,GLORI	3	Brain,Heart,Kidney,Liver,Lung,Muscle,Spleen,Adipose,Adrenal_gland,Aorta,Appendix,Colon,Duodenum,Esophagus,Jejunum,Prostate,Rectum,Skin,Stomach,Testis,Thyroid_gland,Tongue,Trachea,Urinary_bladder	24	Cerebellum,FrontalCortex,Heart,Kidney,Liver,Lung,Muscle,Spleen,Adipose,Adrenal_gland,Aorta,Appendix,Brainstem,Cerebrum,Colon,Duodenum,Esophagus,Jejunum,Prostate,Rectum,Skin,Stomach,Testis,Thyroid_gland,Tongue,Trachea,Urinary_bladder	27
chr1	1387144	1387144	1	-	CCNL2@ENSG00000221978.13	GSE152633,GSE162357	2	HEK293E,HEK293	2	insulin,torin,ribo	3	miCLIP,m6A-SAC-seq	2	Brain,Heart,Kidney,Liver,Lung,Muscle,Spleen,Adipose,Adrenal_gland,Aorta,Appendix,Colon,Duodenum,Esophagus,Jejunum,Prostate,Rectum,Skin,Stomach,Testis,Thyroid_gland,Tongue,Trachea,Urinary_bladder	24	Cerebellum,FrontalCortex,Heart,Kidney,Liver,Lung,Muscle,Spleen,Adipose,Adrenal_gland,Aorta,Appendix,Brainstem,Cerebrum,Colon,Duodenum,Esophagus,Jejunum,Prostate,Rectum,Skin,Stomach,Testis,Thyroid_gland,Tongue,Trachea,Urinary_bladder	27
chr1	1387215	1387215	1	-	CCNL2@ENSG00000221978.13	GSE63753,GSE122948,GSE163491,GSE152633,GSE162357,GSE210563	6	HEK293,HEK293T,HEK293E,HSPC	4	sysy_antinbody,Ctrl,insulin,torin,ribo,ribo-d0	6	miCLIP,miCLIP2,m6A-SAC-seq,GLORI	4	Brain,Heart,Kidney,Liver,Lung,Muscle,Spleen,Adipose,Adrenal_gland,Aorta,Appendix,Colon,Duodenum,Esophagus,Jejunum,Prostate,Rectum,Skin,Stomach,Testis,Thyroid_gland,Tongue,Trachea,Urinary_bladder	24	Cerebellum,FrontalCortex,Heart,Kidney,Liver,Lung,Muscle,Spleen,Adipose,Adrenal_gland,Aorta,Appendix,Brainstem,Cerebrum,Colon,Duodenum,Esophagus,Jejunum,Prostate,Rectum,Skin,Stomach,Testis,Thyroid_gland,Tongue,Trachea,Urinary_bladder	27
chr1	1387262	1387262	1	-	CCNL2@ENSG00000221978.13	GSE71154,GSE54921,GSE54365,GSE134103,GSE163491,GSE152633,GSE210563	7	CD8T,HeLa,A549,HEK293T,HEK293E	5	Ctrl,caRNA,insulin,torin	4	m6A-CLIP-seq,PA-m6A-seq,m6A-seq with improved protocol,miCLIP,miCLIP2,GLORI	6	Brain,Heart,Kidney,Liver,Lung,Muscle,Spleen,Adipose,Adrenal_gland,Aorta,Appendix,Colon,Duodenum,Esophagus,Jejunum,Prostate,Rectum,Skin,Stomach,Testis,Thyroid_gland,Tongue,Trachea,Urinary_bladder	24	Cerebellum,FrontalCortex,Heart,Kidney,Liver,Lung,Muscle,Spleen,Adipose,Adrenal_gland,Aorta,Appendix,Brainstem,Cerebrum,Colon,Duodenum,Esophagus,Jejunum,Prostate,Rectum,Skin,Stomach,Testis,Thyroid_gland,Tongue,Trachea,Urinary_bladder	27
chr1	1387288	1387288	1	-	CCNL2@ENSG00000221978.13	GSE147440,GSE163491,GSE210563	3	MDAMB231,HEK293T	2	Ctrl	1	meCLIP,miCLIP2,GLORI	3	Brain,Heart,Kidney,Liver,Lung,Muscle,Spleen,Adipose,Adrenal_gland,Aorta,Appendix,Colon,Duodenum,Esophagus,Jejunum,Prostate,Rectum,Skin,Stomach,Testis,Thyroid_gland,Tongue,Trachea,Urinary_bladder	24	Cerebellum,FrontalCortex,Heart,Kidney,Liver,Lung,Muscle,Spleen,Adipose,Adrenal_gland,Aorta,Appendix,Brainstem,Cerebrum,Colon,Duodenum,Esophagus,Jejunum,Prostate,Rectum,Skin,Stomach,Testis,Thyroid_gland,Tongue,Trachea,Urinary_bladder	27
chr1	1391219	1391219	1	-	CCNL2@ENSG00000221978.13	GSE163491,GSE152633,GSE151028,GSE210563	4	HEK293T,HEK293E	2	Ctrl,torin	2	miCLIP2,miCLIP,m6A-REF-seq,GLORI	4	Brain,Heart,Kidney,Liver,Lung,Muscle,Spleen,Adipose,Adrenal_gland,Aorta,Appendix,Colon,Duodenum,Esophagus,Jejunum,Prostate,Rectum,Skin,Stomach,Testis,Thyroid_gland,Tongue,Trachea,Urinary_bladder	24	Cerebellum,FrontalCortex,Heart,Kidney,Liver,Lung,Muscle,Spleen,Adipose,Adrenal_gland,Aorta,Appendix,Brainstem,Hypothalamus,Cerebrum,Colon,Duodenum,Esophagus,Jejunum,Prostate,Rectum,Skin,Stomach,Testis,Thyroid_gland,Tongue,Trachea,Urinary_bladder	28
chr1	1391229	1391229	1	-	CCNL2@ENSG00000221978.13	GSE54365,GSE163491,GSE162357,GSE210563	4	A549,HEK293T,HEK293,HSPC	4	Ctrl,ribo,ribo-d0,ribo-d9	4	m6A-seq with improved protocol,miCLIP2,m6A-SAC-seq,GLORI	4	Brain,Heart,Kidney,Liver,Lung,Muscle,Spleen,Adipose,Adrenal_gland,Aorta,Appendix,Colon,Duodenum,Esophagus,Jejunum,Prostate,Rectum,Skin,Stomach,Testis,Thyroid_gland,Tongue,Trachea,Urinary_bladder	24	Cerebellum,FrontalCortex,Heart,Kidney,Liver,Lung,Muscle,Spleen,Adipose,Adrenal_gland,Aorta,Appendix,Brainstem,Hypothalamus,Cerebrum,Colon,Duodenum,Esophagus,Jejunum,Prostate,Rectum,Skin,Stomach,Testis,Thyroid_gland,Tongue,Trachea,Urinary_bladder	28
chr1	1402052	1402052	1	-	MRPL20@ENSG00000242485.6	GSE125240,GSE122948,GSE152633,GSE151028,GSE162357,GSE210563	6	HEK293,brain,HEK293T,HEK293E,HSPC	5	Ctrl,insulin,torin,ribo-d0,ribo-d3,ribo-d6	6	m6A-REF-seq,miCLIP,m6A-SAC-seq,GLORI	4	Brain,Heart,Kidney,Liver,Lung,Muscle,Spleen,Adipose,Adrenal_gland,Aorta,Appendix,Colon,Duodenum,Esophagus,Jejunum,Prostate,Rectum,Skin,Stomach,Testis,Thyroid_gland,Tongue,Trachea,Urinary_bladder	24	Cerebellum,FrontalCortex,Heart,Kidney,Liver,Lung,Muscle,Spleen,Adipose,Adrenal_gland,Aorta,Appendix,Brainstem,Cerebrum,Hypothalamus,Colon,Duodenum,Esophagus,Jejunum,Prostate,Rectum,Skin,Stomach,Testis,Thyroid_gland,Tongue,Trachea,Urinary_bladder	28
chr1	1402080	1402080	1	-	MRPL20@ENSG00000242485.6	GSE73405,GSE71154,GSE122948,GSE54365,GSE134103,GSE163491,GSE152633,GSE162357,GSE210563	9	HepG2,CD8T,HEK293T,A549,HeLa,HEK293E,HEK293,HSPC	8	Ctrl,mRNA,insulin,torin,ribo,ribo-d0,ribo-d3,ribo-d6,ribo-d9	9	miCLIP,m6A-CLIP-seq,m6A-seq with improved protocol,miCLIP2,m6A-SAC-seq,GLORI	6	Brain,Heart,Kidney,Liver,Lung,Muscle,Spleen,Adipose,Adrenal_gland,Aorta,Appendix,Colon,Duodenum,Esophagus,Jejunum,Prostate,Rectum,Skin,Stomach,Testis,Thyroid_gland,Tongue,Trachea,Urinary_bladder	24	Cerebellum,FrontalCortex,Heart,Kidney,Liver,Lung,Muscle,Spleen,Adipose,Adrenal_gland,Aorta,Appendix,Brainstem,Cerebrum,Hypothalamus,Colon,Duodenum,Esophagus,Jejunum,Prostate,Rectum,Skin,Stomach,Testis,Thyroid_gland,Tongue,Trachea,Urinary_bladder	28
chr1	145746874	145746874	1	-	RNF115@ENSG00000265491.5	GSE98623,GSE63753,GSE71154,GSE163491,GSE152633,GSE210563	6	MOLM13,HEK293,CD8T,A549,HEK293T,HEK293E	6	Ctrl,sysy_antinbody,insulin	3	miCLIP,m6A-CLIP-seq,miCLIP2,GLORI	4	Brain,Heart,Kidney,Liver,Lung,Muscle,Spleen,Adipose,Adrenal_gland,Aorta,Appendix,Colon,Duodenum,Esophagus,Jejunum,Prostate,Rectum,Skin,Stomach,Testis,Thyroid_gland,Tongue,Trachea,Urinary_bladder	24	Cerebellum,FrontalCortex,Heart,Kidney,Liver,Lung,Muscle,Spleen,Adipose,Adrenal_gland,Aorta,Appendix,Brainstem,Cerebrum,Hypothalamus,Colon,Duodenum,Esophagus,Jejunum,Prostate,Rectum,Skin,Stomach,Testis,Thyroid_gland,Tongue,Trachea,Urinary_bladder	28
chr1	146066137	146066137	1	-	NBPF10@ENSG00000271425.9	GSE63753,GSE210563	2	HEK293,HEK293T	2	Ctrl	1	miCLIP,GLORI	2	Brain,Heart,Kidney,Liver,Lung,Muscle,Spleen,Adipose,Adrenal_gland,Aorta,Appendix,Colon,Duodenum,Esophagus,Jejunum,Prostate,Rectum,Skin,Stomach,Testis,Thyroid_gland,Tongue,Trachea,Urinary_bladder	24	Cerebellum,FrontalCortex,Heart,Kidney,Liver,Lung,Muscle,Spleen,Adipose,Adrenal_gland,Aorta,Appendix,Brainstem,Cerebrum,Hypothalamus,Colon,Duodenum,Esophagus,Jejunum,Prostate,Rectum,Skin,Stomach,Testis,Thyroid_gland,Tongue,Trachea,Urinary_bladder	28
chr1	149900387	149900387	1	+	BOLA1@ENSG00000178096.9	GSE152633,GSE210563	2	HEK293E,HEK293T	2	torin,Ctrl	2	miCLIP,GLORI	2	Brain,Heart,Kidney,Liver,Lung,Muscle,Spleen,Adipose,Adrenal_gland,Aorta,Appendix,Colon,Duodenum,Esophagus,Jejunum,Prostate,Rectum,Skin,Stomach,Testis,Thyroid_gland,Tongue,Trachea,Urinary_bladder	24	Cerebellum,FrontalCortex,Heart,Kidney,Liver,Lung,Muscle,Spleen,Adipose,Adrenal_gland,Aorta,Appendix,Brainstem,Cerebrum,Hypothalamus,Colon,Duodenum,Esophagus,Jejunum,Prostate,Rectum,Skin,Stomach,Testis,Thyroid_gland,Tongue,Trachea,Urinary_bladder	28
chr1	149900409	149900409	1	+	BOLA1@ENSG00000178096.9	GSE71154,GSE122948,GSE128699,GSE124509,GSE163491,GSE152633,GSE210563	7	CD8T,HEK293T,HCT116,HEK293E	4	Ctrl,METTL5_KO,insulin,torin	4	m6A-CLIP-seq,miCLIP,m6ACE,miCLIP2,GLORI	5	Brain,Heart,Kidney,Liver,Lung,Muscle,Spleen,Adipose,Adrenal_gland,Aorta,Appendix,Colon,Duodenum,Esophagus,Jejunum,Prostate,Rectum,Skin,Stomach,Testis,Thyroid_gland,Tongue,Trachea,Urinary_bladder	24	Cerebellum,FrontalCortex,Heart,Kidney,Liver,Lung,Muscle,Spleen,Adipose,Adrenal_gland,Aorta,Appendix,Brainstem,Cerebrum,Hypothalamus,Colon,Duodenum,Esophagus,Jejunum,Prostate,Rectum,Skin,Stomach,Testis,Thyroid_gland,Tongue,Trachea,Urinary_bladder	28
chr1	149900421	149900421	1	+	BOLA1@ENSG00000178096.9	GSE63753,GSE71154,GSE122948,GSE128699,GSE152633,GSE210563	6	HEK293,CD8T,HEK293T,HCT116,HEK293E	5	Ctrl,PCIF1_KO,ZCCHC4_KO,torin	4	miCLIP,m6A-CLIP-seq,GLORI	3	Brain,Heart,Kidney,Liver,Lung,Muscle,Spleen,Adipose,Adrenal_gland,Aorta,Appendix,Colon,Duodenum,Esophagus,Jejunum,Prostate,Rectum,Skin,Stomach,Testis,Thyroid_gland,Tongue,Trachea,Urinary_bladder	24	Cerebellum,FrontalCortex,Heart,Kidney,Liver,Lung,Muscle,Spleen,Adipose,Adrenal_gland,Aorta,Appendix,Brainstem,Cerebrum,Hypothalamus,Colon,Duodenum,Esophagus,Jejunum,Prostate,Rectum,Skin,Stomach,Testis,Thyroid_gland,Tongue,Trachea,Urinary_bladder	28
chr1	149900448	149900448	1	+	BOLA1@ENSG00000178096.9	GSE122961,GSE98623,GSE71154,GSE128699	4	HEK293T,MOLM13,CD8T,HCT116	4	Ctrl,AlKBH5 OE	2	MAZTER-seq,miCLIP,m6A-CLIP-seq	3	Brain,Heart,Kidney,Liver,Lung,Muscle,Spleen,Adipose,Adrenal_gland,Aorta,Appendix,Colon,Duodenum,Esophagus,Jejunum,Prostate,Rectum,Skin,Stomach,Testis,Thyroid_gland,Tongue,Trachea,Urinary_bladder	24	Cerebellum,FrontalCortex,Heart,Kidney,Liver,Lung,Muscle,Spleen,Adipose,Adrenal_gland,Aorta,Appendix,Brainstem,Cerebrum,Hypothalamus,Colon,Duodenum,Esophagus,Jejunum,Prostate,Rectum,Skin,Stomach,Testis,Thyroid_gland,Tongue,Trachea,Urinary_bladder	28
chr1	149900456	149900456	1	+	BOLA1@ENSG00000178096.9	GSE98623,GSE71154,GSE122948,GSE163491,GSE152633,GSE210563	6	MOLM13,CD8T,HEK293T,HEK293E	4	Ctrl,PCIF1_KO,insulin,torin	4	miCLIP,m6A-CLIP-seq,miCLIP2,GLORI	4	Brain,Heart,Kidney,Liver,Lung,Muscle,Spleen,Adipose,Adrenal_gland,Aorta,Appendix,Colon,Duodenum,Esophagus,Jejunum,Prostate,Rectum,Skin,Stomach,Testis,Thyroid_gland,Tongue,Trachea,Urinary_bladder	24	Cerebellum,FrontalCortex,Heart,Kidney,Liver,Lung,Muscle,Spleen,Adipose,Adrenal_gland,Aorta,Appendix,Brainstem,Cerebrum,Hypothalamus,Colon,Duodenum,Esophagus,Jejunum,Prostate,Rectum,Skin,Stomach,Testis,Thyroid_gland,Tongue,Trachea,Urinary_bladder	28
chr1	149900491	149900491	1	+	BOLA1@ENSG00000178096.9	GSE71154,GSE210563	2	CD8T,HEK293T	2	Ctrl	1	m6A-CLIP-seq,GLORI	2	Brain,Heart,Kidney,Liver,Lung,Muscle,Spleen,Adipose,Adrenal_gland,Aorta,Appendix,Colon,Duodenum,Esophagus,Jejunum,Prostate,Rectum,Skin,Stomach,Testis,Thyroid_gland,Tongue,Trachea,Urinary_bladder	24	Cerebellum,FrontalCortex,Heart,Kidney,Liver,Lung,Muscle,Spleen,Adipose,Adrenal_gland,Aorta,Appendix,Brainstem,Cerebrum,Hypothalamus,Colon,Duodenum,Esophagus,Jejunum,Prostate,Rectum,Skin,Stomach,Testis,Thyroid_gland,Tongue,Trachea,Urinary_bladder	28
chr1	150266026	150266026	1	-	APH1A@ENSG00000117362.13	GSE54365,GSE162357,GSE210563	3	A549,HEK293,HSPC,HEK293T	4	Ctrl,ribo,ribo-d0	3	m6A-seq with improved protocol,m6A-SAC-seq,GLORI	3	Brain,Heart,Kidney,Liver,Lung,Muscle,Spleen,Adipose,Adrenal_gland,Aorta,Appendix,Colon,Duodenum,Esophagus,Jejunum,Prostate,Rectum,Skin,Stomach,Testis,Thyroid_gland,Tongue,Trachea,Urinary_bladder	24	Cerebellum,FrontalCortex,Heart,Kidney,Liver,Lung,Muscle,Spleen,Adipose,Adrenal_gland,Aorta,Appendix,Brainstem,Cerebrum,Hypothalamus,Colon,Duodenum,Esophagus,Jejunum,Prostate,Rectum,Skin,Stomach,Testis,Thyroid_gland,Tongue,Trachea,Urinary_bladder	28
chr1	150266051	150266051	1	-	APH1A@ENSG00000117362.13	GSE63753,GSE122948,GSE54365,GSE163491,GSE152633,GSE162357,GSE210563	7	HEK293,HEK293T,A549,HEK293E,HSPC	5	sysy_antinbody,Ctrl,torin,ribo,ribo-d0,ribo-d3	6	miCLIP,m6A-seq with improved protocol,miCLIP2,m6A-SAC-seq,GLORI	5	Brain,Heart,Kidney,Liver,Lung,Muscle,Spleen,Adipose,Adrenal_gland,Aorta,Appendix,Colon,Duodenum,Esophagus,Jejunum,Prostate,Rectum,Skin,Stomach,Testis,Thyroid_gland,Tongue,Trachea,Urinary_bladder	24	Cerebellum,FrontalCortex,Heart,Kidney,Liver,Lung,Muscle,Spleen,Adipose,Adrenal_gland,Aorta,Appendix,Brainstem,Cerebrum,Hypothalamus,Colon,Duodenum,Esophagus,Jejunum,Prostate,Rectum,Skin,Stomach,Testis,Thyroid_gland,Tongue,Trachea,Urinary_bladder	28
chr1	150266470	150266470	1	-	APH1A@ENSG00000117362.13	GSE152633,GSE162357	2	HEK293E,HSPC	2	insulin,torin,ribo-d0,ribo-d9	4	miCLIP,m6A-SAC-seq	2	Brain,Heart,Kidney,Liver,Lung,Muscle,Spleen,Adipose,Adrenal_gland,Aorta,Appendix,Colon,Duodenum,Esophagus,Jejunum,Prostate,Rectum,Skin,Stomach,Testis,Thyroid_gland,Tongue,Trachea,Urinary_bladder	24	Cerebellum,FrontalCortex,Heart,Kidney,Liver,Lung,Muscle,Spleen,Adipose,Adrenal_gland,Aorta,Appendix,Brainstem,Cerebrum,Hypothalamus,Colon,Duodenum,Esophagus,Jejunum,Prostate,Rectum,Skin,Stomach,Testis,Thyroid_gland,Tongue,Trachea,Urinary_bladder	28
chr1	150266501	150266501	1	-	APH1A@ENSG00000117362.13	GSE152633,GSE162357	2	HEK293E,HEK293,HSPC	3	torin,ribo,ribo-d9	3	miCLIP,m6A-SAC-seq	2	Brain,Heart,Kidney,Liver,Lung,Muscle,Spleen,Adipose,Adrenal_gland,Aorta,Appendix,Colon,Duodenum,Esophagus,Jejunum,Prostate,Rectum,Skin,Stomach,Testis,Thyroid_gland,Tongue,Trachea,Urinary_bladder	24	Cerebellum,FrontalCortex,Heart,Kidney,Liver,Lung,Muscle,Spleen,Adipose,Adrenal_gland,Aorta,Appendix,Brainstem,Cerebrum,Hypothalamus,Colon,Duodenum,Esophagus,Jejunum,Prostate,Rectum,Skin,Stomach,Testis,Thyroid_gland,Tongue,Trachea,Urinary_bladder	28
chr1	150266513	150266513	1	-	APH1A@ENSG00000117362.13	GSE54365,GSE163491,GSE162357,GSE210563	4	A549,HEK293T,HEK293,HSPC	4	Ctrl,ribo,ribo-d9	3	m6A-seq with improved protocol,miCLIP2,m6A-SAC-seq,GLORI	4	Brain,Heart,Kidney,Liver,Lung,Muscle,Spleen,Adipose,Adrenal_gland,Aorta,Appendix,Colon,Duodenum,Esophagus,Jejunum,Prostate,Rectum,Skin,Stomach,Testis,Thyroid_gland,Tongue,Trachea,Urinary_bladder	24	Cerebellum,FrontalCortex,Heart,Kidney,Liver,Lung,Muscle,Spleen,Adipose,Adrenal_gland,Aorta,Appendix,Brainstem,Cerebrum,Hypothalamus,Colon,Duodenum,Esophagus,Jejunum,Prostate,Rectum,Skin,Stomach,Testis,Thyroid_gland,Tongue,Trachea,Urinary_bladder	28
chr1	150266522	150266522	1	-	APH1A@ENSG00000117362.13	GSE71154,GSE152633	2	CD8T,HEK293E	2	Ctrl,insulin,torin	3	m6A-CLIP-seq,miCLIP	2	Brain,Heart,Kidney,Liver,Lung,Muscle,Spleen,Adipose,Adrenal_gland,Aorta,Appendix,Colon,Duodenum,Esophagus,Jejunum,Prostate,Rectum,Skin,Stomach,Testis,Thyroid_gland,Tongue,Trachea,Urinary_bladder	24	Cerebellum,FrontalCortex,Heart,Kidney,Liver,Lung,Muscle,Spleen,Adipose,Adrenal_gland,Aorta,Appendix,Brainstem,Cerebrum,Hypothalamus,Colon,Duodenum,Esophagus,Jejunum,Prostate,Rectum,Skin,Stomach,Testis,Thyroid_gland,Tongue,Trachea,Urinary_bladder	28
chr1	150266526	150266526	1	-	APH1A@ENSG00000117362.13	GSE98623,GSE63753,GSE71154,GSE122948,GSE163491,GSE152633,GSE162357,GSE210563	8	MOLM13,HEK293,CD8T,HEK293T,HEK293E,HepG2,HSPC	7	Ctrl,sysy_antinbody,insulin,torin,ribo,ribo-d3,ribo-d9	7	miCLIP,m6A-CLIP-seq,miCLIP2,m6A-SAC-seq,GLORI	5	Brain,Heart,Kidney,Liver,Lung,Muscle,Spleen,Adipose,Adrenal_gland,Aorta,Appendix,Colon,Duodenum,Esophagus,Jejunum,Prostate,Rectum,Skin,Stomach,Testis,Thyroid_gland,Tongue,Trachea,Urinary_bladder	24	Cerebellum,FrontalCortex,Heart,Kidney,Liver,Lung,Muscle,Spleen,Adipose,Adrenal_gland,Aorta,Appendix,Brainstem,Cerebrum,Hypothalamus,Colon,Duodenum,Esophagus,Jejunum,Prostate,Rectum,Skin,Stomach,Testis,Thyroid_gland,Tongue,Trachea,Urinary_bladder	28
chr1	150507140	150507140	1	+	TARS2@ENSG00000143374.18	GSE125240,GSE71154,GSE163491,GSE152633	4	HEK293,CD8T,HEK293T,HEK293E	4	Ctrl,torin	2	m6A-REF-seq,m6A-CLIP-seq,miCLIP2,miCLIP	4	Brain,Heart,Kidney,Liver,Lung,Muscle,Spleen,Adipose,Adrenal_gland,Aorta,Appendix,Colon,Duodenum,Esophagus,Jejunum,Prostate,Rectum,Skin,Stomach,Testis,Thyroid_gland,Tongue,Trachea,Urinary_bladder	24	Cerebellum,FrontalCortex,Heart,Kidney,Liver,Lung,Muscle,Spleen,Adipose,Adrenal_gland,Aorta,Appendix,Brainstem,Cerebrum,Hypothalamus,Colon,Duodenum,Esophagus,Jejunum,Prostate,Rectum,Skin,Stomach,Testis,Thyroid_gland,Tongue,Trachea,Urinary_bladder	28
chr1	150507159	150507159	1	+	TARS2@ENSG00000143374.18	GSE98623,GSE71154,GSE125780,GSE163491,GSE152633,GSE210563	6	MOLM13,CD8T,HEK293T,HEK293E	4	Ctrl,torin	2	miCLIP,m6A-CLIP-seq,DART-seq,miCLIP2,GLORI	5	Brain,Heart,Kidney,Liver,Lung,Muscle,Spleen,Adipose,Adrenal_gland,Aorta,Appendix,Colon,Duodenum,Esophagus,Jejunum,Prostate,Rectum,Skin,Stomach,Testis,Thyroid_gland,Tongue,Trachea,Urinary_bladder	24	Cerebellum,FrontalCortex,Heart,Kidney,Liver,Lung,Muscle,Spleen,Adipose,Adrenal_gland,Aorta,Appendix,Brainstem,Cerebrum,Hypothalamus,Colon,Duodenum,Esophagus,Jejunum,Prostate,Rectum,Skin,Stomach,Testis,Thyroid_gland,Tongue,Trachea,Urinary_bladder	28
chr1	150507167	150507167	1	+	TARS2@ENSG00000143374.18	GSE98623,GSE63753,GSE86336,GSE71154,GSE122948,GSE161304,GSE163491,GSE152633,GSE210563	9	MOLM13,HEK293,HeLa,CD8T,HEK293T,LNCaP,RWPE,HEK293E	8	Ctrl,sysy_antinbody,PCIF1_KO,insulin,torin	5	miCLIP,m6A-CLIP-seq,miCLIP2,GLORI	4	Brain,Heart,Kidney,Liver,Lung,Muscle,Spleen,Adipose,Adrenal_gland,Aorta,Appendix,Colon,Duodenum,Esophagus,Jejunum,Prostate,Rectum,Skin,Stomach,Testis,Thyroid_gland,Tongue,Trachea,Urinary_bladder	24	Cerebellum,FrontalCortex,Heart,Kidney,Liver,Lung,Muscle,Spleen,Adipose,Adrenal_gland,Aorta,Appendix,Brainstem,Cerebrum,Hypothalamus,Colon,Duodenum,Esophagus,Jejunum,Prostate,Rectum,Skin,Stomach,Testis,Thyroid_gland,Tongue,Trachea,Urinary_bladder	28
chr1	150507204	150507204	1	+	TARS2@ENSG00000143374.18	GSE98623,GSE63753,GSE71154,GSE122948,GSE147440,GSE131316,GSE134103,GSE163491,GSE152633,GSE162357,GSE210563	11	MOLM13,HEK293,CD8T,A549,HEK293T,MCF7,HeLa,HEK293E	8	Ctrl,PCIF1_KO,ribominuse,insulin,ribo	5	miCLIP,m6A-CLIP-seq,meCLIP,m6A-label-seq ,miCLIP2,m6A-SAC-seq,GLORI	7	Brain,Heart,Kidney,Liver,Lung,Muscle,Spleen,Adipose,Adrenal_gland,Aorta,Appendix,Colon,Duodenum,Esophagus,Jejunum,Prostate,Rectum,Skin,Stomach,Testis,Thyroid_gland,Tongue,Trachea,Urinary_bladder	24	Cerebellum,FrontalCortex,Heart,Kidney,Liver,Lung,Muscle,Spleen,Adipose,Adrenal_gland,Aorta,Appendix,Brainstem,Cerebrum,Hypothalamus,Colon,Duodenum,Esophagus,Jejunum,Prostate,Rectum,Skin,Stomach,Testis,Thyroid_gland,Tongue,Trachea,Urinary_bladder	28
chr1	150507217	150507217	1	+	TARS2@ENSG00000143374.18	GSE54921,GSE137675,GSE134103,GSE210563	4	HeLa,CM2005.1,CRMM1,OCM1,OCM1a,OM431,PIG1,HEK293T	8	Ctrl,mRNA,ribominuse	3	PA-m6A-seq,miCLIP,GLORI	3	Brain,Heart,Kidney,Liver,Lung,Muscle,Spleen,Adipose,Adrenal_gland,Aorta,Appendix,Colon,Duodenum,Esophagus,Jejunum,Prostate,Rectum,Skin,Stomach,Testis,Thyroid_gland,Tongue,Trachea,Urinary_bladder	24	Cerebellum,FrontalCortex,Heart,Kidney,Liver,Lung,Muscle,Spleen,Adipose,Adrenal_gland,Aorta,Appendix,Brainstem,Cerebrum,Hypothalamus,Colon,Duodenum,Esophagus,Jejunum,Prostate,Rectum,Skin,Stomach,Testis,Thyroid_gland,Tongue,Trachea,Urinary_bladder	28
chr1	150960788	150960788	1	+	SETDB1@ENSG00000143379.13	GSE71154,GSE122948	2	CD8T,HEK293T	2	Ctrl,PCIF1_KO	2	m6A-CLIP-seq,miCLIP	2	Brain,Heart,Kidney,Liver,Lung,Muscle,Spleen,Adipose,Adrenal_gland,Aorta,Appendix,Colon,Duodenum,Esophagus,Jejunum,Prostate,Rectum,Skin,Stomach,Testis,Thyroid_gland,Tongue,Trachea,Urinary_bladder	24	Cerebellum,FrontalCortex,Heart,Kidney,Liver,Lung,Muscle,Spleen,Adipose,Adrenal_gland,Aorta,Appendix,Brainstem,Cerebrum,Hypothalamus,Colon,Duodenum,Esophagus,Jejunum,Prostate,Rectum,Skin,Stomach,Testis,Thyroid_gland,Tongue,Trachea,Urinary_bladder	28
chr1	150960806	150960806	1	+	SETDB1@ENSG00000143379.13	GSE71154,GSE131316,GSE163491,GSE152633,GSE162357	5	CD8T,HEK293T,HEK293E,HeLa,HEK293	5	Ctrl,insulin,torin	3	m6A-CLIP-seq,m6A-label-seq ,miCLIP2,miCLIP,m6A-SAC-seq	5	Brain,Heart,Kidney,Liver,Lung,Muscle,Spleen,Adipose,Adrenal_gland,Aorta,Appendix,Colon,Duodenum,Esophagus,Jejunum,Prostate,Rectum,Skin,Stomach,Testis,Thyroid_gland,Tongue,Trachea,Urinary_bladder	24	Cerebellum,FrontalCortex,Heart,Kidney,Liver,Lung,Muscle,Spleen,Adipose,Adrenal_gland,Aorta,Appendix,Brainstem,Cerebrum,Hypothalamus,Colon,Duodenum,Esophagus,Jejunum,Prostate,Rectum,Skin,Stomach,Testis,Thyroid_gland,Tongue,Trachea,Urinary_bladder	28
chr1	150960853	150960853	1	+	SETDB1@ENSG00000143379.13	GSE98623,GSE71154	2	MOLM13,CD8T	2	Ctrl	1	miCLIP,m6A-CLIP-seq	2	Brain,Heart,Kidney,Liver,Lung,Muscle,Spleen,Adipose,Adrenal_gland,Aorta,Appendix,Colon,Duodenum,Esophagus,Jejunum,Prostate,Rectum,Skin,Stomach,Testis,Thyroid_gland,Tongue,Trachea,Urinary_bladder	24	Cerebellum,FrontalCortex,Heart,Kidney,Liver,Lung,Muscle,Spleen,Adipose,Adrenal_gland,Aorta,Appendix,Brainstem,Cerebrum,Hypothalamus,Colon,Duodenum,Esophagus,Jejunum,Prostate,Rectum,Skin,Stomach,Testis,Thyroid_gland,Tongue,Trachea,Urinary_bladder	28
chr1	150960872	150960872	1	+	SETDB1@ENSG00000143379.13	GSE98623,GSE71154	2	MOLM13,CD8T	2	Ctrl	1	miCLIP,m6A-CLIP-seq	2	Brain,Heart,Kidney,Liver,Lung,Muscle,Spleen,Adipose,Adrenal_gland,Aorta,Appendix,Colon,Duodenum,Esophagus,Jejunum,Prostate,Rectum,Skin,Stomach,Testis,Thyroid_gland,Tongue,Trachea,Urinary_bladder	24	Cerebellum,FrontalCortex,Heart,Kidney,Liver,Lung,Muscle,Spleen,Adipose,Adrenal_gland,Aorta,Appendix,Brainstem,Cerebrum,Hypothalamus,Colon,Duodenum,Esophagus,Jejunum,Prostate,Rectum,Skin,Stomach,Testis,Thyroid_gland,Tongue,Trachea,Urinary_bladder	28
chr1	150960876	150960876	1	+	SETDB1@ENSG00000143379.13	GSE63753,GSE71154,GSE122948,GSE54365,GSE131316,GSE152633,GSE162357,GSE210563	8	HEK293,CD8T,HEK293T,A549,HEK293E	5	sysy_antinbody,Ctrl,PCIF1_KO,insulin,torin,ribo	6	miCLIP,m6A-CLIP-seq,m6A-seq with improved protocol,m6A-label-seq ,m6A-SAC-seq,GLORI	6	Brain,Heart,Kidney,Liver,Lung,Muscle,Spleen,Adipose,Adrenal_gland,Aorta,Appendix,Colon,Duodenum,Esophagus,Jejunum,Prostate,Rectum,Skin,Stomach,Testis,Thyroid_gland,Tongue,Trachea,Urinary_bladder	24	Cerebellum,FrontalCortex,Heart,Kidney,Liver,Lung,Muscle,Spleen,Adipose,Adrenal_gland,Aorta,Appendix,Brainstem,Cerebrum,Hypothalamus,Colon,Duodenum,Esophagus,Jejunum,Prostate,Rectum,Skin,Stomach,Testis,Thyroid_gland,Tongue,Trachea,Urinary_bladder	28
chr1	150960886	150960886	1	+	SETDB1@ENSG00000143379.13	GSE98623,GSE71154,GSE125780,GSE161304,GSE131316,GSE152633	6	MOLM13,CD8T,HEK293T,LNCaP,RWPE,HEK293E	6	Ctrl,insulin	2	miCLIP,m6A-CLIP-seq,DART-seq,m6A-label-seq	4	Brain,Heart,Kidney,Liver,Lung,Muscle,Spleen,Adipose,Adrenal_gland,Aorta,Appendix,Colon,Duodenum,Esophagus,Jejunum,Prostate,Rectum,Skin,Stomach,Testis,Thyroid_gland,Tongue,Trachea,Urinary_bladder	24	Cerebellum,FrontalCortex,Heart,Kidney,Liver,Lung,Muscle,Spleen,Adipose,Adrenal_gland,Aorta,Appendix,Brainstem,Cerebrum,Hypothalamus,Colon,Duodenum,Esophagus,Jejunum,Prostate,Rectum,Skin,Stomach,Testis,Thyroid_gland,Tongue,Trachea,Urinary_bladder	28
chr1	150960899	150960899	1	+	SETDB1@ENSG00000143379.13	GSE71154,GSE122948,GSE54921,GSE131316,GSE152633,GSE162357,GSE210563	7	CD8T,HEK293T,HeLa,HEK293E,HEK293	5	Ctrl,PCIF1_KO,insulin,torin	4	m6A-CLIP-seq,miCLIP,PA-m6A-seq,m6A-label-seq ,m6A-SAC-seq,GLORI	6	Brain,Heart,Kidney,Liver,Lung,Muscle,Spleen,Adipose,Adrenal_gland,Aorta,Appendix,Colon,Duodenum,Esophagus,Jejunum,Prostate,Rectum,Skin,Stomach,Testis,Thyroid_gland,Tongue,Trachea,Urinary_bladder	24	Cerebellum,FrontalCortex,Heart,Kidney,Liver,Lung,Muscle,Spleen,Adipose,Adrenal_gland,Aorta,Appendix,Brainstem,Cerebrum,Hypothalamus,Colon,Duodenum,Esophagus,Jejunum,Prostate,Rectum,Skin,Stomach,Testis,Thyroid_gland,Tongue,Trachea,Urinary_bladder	28
chr1	150960921	150960921	1	+	SETDB1@ENSG00000143379.13	GSE122948,GSE54921,GSE152633,GSE210563	4	HEK293T,HeLa,HEK293E	3	Ctrl,insulin,torin	3	miCLIP,PA-m6A-seq,GLORI	3	Brain,Heart,Kidney,Liver,Lung,Muscle,Spleen,Adipose,Adrenal_gland,Aorta,Appendix,Colon,Duodenum,Esophagus,Jejunum,Prostate,Rectum,Skin,Stomach,Testis,Thyroid_gland,Tongue,Trachea,Urinary_bladder	24	Cerebellum,FrontalCortex,Heart,Kidney,Liver,Lung,Muscle,Spleen,Adipose,Adrenal_gland,Aorta,Appendix,Brainstem,Cerebrum,Hypothalamus,Colon,Duodenum,Esophagus,Jejunum,Prostate,Rectum,Skin,Stomach,Testis,Thyroid_gland,Tongue,Trachea,Urinary_bladder	28
chr1	151034035	151034035	1	+	PRUNE1@ENSG00000143363.17	GSE122948,GSE147440,GSE152633,GSE210563	4	HEK293T,MDAMB231,HEK293E	3	Ctrl,insulin	2	miCLIP,meCLIP,GLORI	3	Brain,Heart,Kidney,Liver,Lung,Muscle,Spleen,Adipose,Adrenal_gland,Aorta,Appendix,Colon,Duodenum,Esophagus,Jejunum,Prostate,Rectum,Skin,Stomach,Testis,Thyroid_gland,Tongue,Trachea,Urinary_bladder	24	Cerebellum,FrontalCortex,Heart,Kidney,Liver,Lung,Muscle,Spleen,Adipose,Adrenal_gland,Aorta,Appendix,Cerebrum,Hypothalamus,Colon,Duodenum,Esophagus,Jejunum,Prostate,Rectum,Skin,Stomach,Testis,Thyroid_gland,Tongue,Trachea,Urinary_bladder	27
chr1	151034083	151034083	1	+	PRUNE1@ENSG00000143363.17	GSE122948,GSE152633,GSE210563	3	HEK293T,HEK293E	2	Ctrl,insulin,torin	3	miCLIP,GLORI	2	Brain,Heart,Kidney,Liver,Lung,Muscle,Spleen,Adipose,Adrenal_gland,Aorta,Appendix,Colon,Duodenum,Esophagus,Jejunum,Prostate,Rectum,Skin,Stomach,Testis,Thyroid_gland,Tongue,Trachea,Urinary_bladder	24	Cerebellum,FrontalCortex,Heart,Kidney,Liver,Lung,Muscle,Spleen,Adipose,Adrenal_gland,Aorta,Appendix,Cerebrum,Hypothalamus,Colon,Duodenum,Esophagus,Jejunum,Prostate,Rectum,Skin,Stomach,Testis,Thyroid_gland,Tongue,Trachea,Urinary_bladder	27
chr1	151053118	151053118	1	-	CDC42SE1@ENSG00000197622.13	GSE98623,GSE86336,GSE122948,GSE163491,GSE152633,GSE162357,GSE210563	7	MOLM13,HeLa,HEK293T,HEK293E,HEK293,HSPC	6	Ctrl,insulin,torin,ribo,ribo-d0	5	miCLIP,m6A-CLIP-seq,miCLIP2,m6A-SAC-seq,GLORI	5	Brain,Heart,Kidney,Liver,Lung,Muscle,Spleen,Adipose,Adrenal_gland,Aorta,Appendix,Colon,Duodenum,Esophagus,Jejunum,Prostate,Rectum,Skin,Stomach,Testis,Thyroid_gland,Tongue,Trachea,Urinary_bladder	24	Cerebellum,FrontalCortex,Heart,Kidney,Liver,Lung,Muscle,Spleen,Adipose,Adrenal_gland,Aorta,Appendix,Cerebrum,Hypothalamus,Colon,Duodenum,Esophagus,Jejunum,Prostate,Rectum,Skin,Stomach,Testis,Thyroid_gland,Tongue,Trachea,Urinary_bladder	27
chr1	151053130	151053130	1	-	CDC42SE1@ENSG00000197622.13	GSE98623,GSE63753,GSE71154,GSE122948,GSE54365,GSE163491,GSE152633,GSE162357,GSE210563	9	MOLM13,HEK293,CD8T,A549,HEK293T,HEK293E,HeLa,HSPC	8	Ctrl,sysy_antinbody,insulin,ribo,ribo-d0,ribo-d9	6	miCLIP,m6A-CLIP-seq,m6A-seq with improved protocol,miCLIP2,m6A-SAC-seq,GLORI	6	Brain,Heart,Kidney,Liver,Lung,Muscle,Spleen,Adipose,Adrenal_gland,Aorta,Appendix,Colon,Duodenum,Esophagus,Jejunum,Prostate,Rectum,Skin,Stomach,Testis,Thyroid_gland,Tongue,Trachea,Urinary_bladder	24	Cerebellum,FrontalCortex,Heart,Kidney,Liver,Lung,Muscle,Spleen,Adipose,Adrenal_gland,Aorta,Appendix,Cerebrum,Hypothalamus,Colon,Duodenum,Esophagus,Jejunum,Prostate,Rectum,Skin,Stomach,Testis,Thyroid_gland,Tongue,Trachea,Urinary_bladder	27
chr1	151053187	151053187	1	-	CDC42SE1@ENSG00000197622.13	GSE98623,GSE63753,GSE86336,GSE71154,GSE122948,GSE54921,GSE134103,GSE163491,GSE152633,GSE162357,GSE210563	11	MOLM13,HEK293,HeLa,A549,HEK293T,HEK293E,HSPC	7	Ctrl,sysy_antinbody,mRNA,insulin,torin,ribo,ribo-d0,ribo-d3,ribo-d6,ribo-d9	10	miCLIP,m6A-CLIP-seq,PA-m6A-seq,miCLIP2,m6A-SAC-seq,GLORI	6	Brain,Heart,Kidney,Liver,Lung,Muscle,Spleen,Adipose,Adrenal_gland,Aorta,Appendix,Colon,Duodenum,Esophagus,Jejunum,Prostate,Rectum,Skin,Stomach,Testis,Thyroid_gland,Tongue,Trachea,Urinary_bladder	24	Cerebellum,FrontalCortex,Heart,Kidney,Liver,Lung,Muscle,Spleen,Adipose,Adrenal_gland,Aorta,Appendix,Cerebrum,Hypothalamus,Colon,Duodenum,Esophagus,Jejunum,Prostate,Rectum,Skin,Stomach,Testis,Thyroid_gland,Tongue,Trachea,Urinary_bladder	27
chr1	151053215	151053215	1	-	CDC42SE1@ENSG00000197622.13	GSE125240,GSE54921,GSE152633	3	brain,HeLa,HEK293E	3	Ctrl,insulin,torin	3	m6A-REF-seq,PA-m6A-seq,miCLIP	3	Brain,Heart,Kidney,Liver,Lung,Muscle,Spleen,Adipose,Adrenal_gland,Aorta,Appendix,Colon,Duodenum,Esophagus,Jejunum,Prostate,Rectum,Skin,Stomach,Testis,Thyroid_gland,Tongue,Trachea,Urinary_bladder	24	Cerebellum,FrontalCortex,Heart,Kidney,Liver,Lung,Muscle,Spleen,Adipose,Adrenal_gland,Aorta,Appendix,Cerebrum,Hypothalamus,Colon,Duodenum,Esophagus,Jejunum,Prostate,Rectum,Skin,Stomach,Testis,Thyroid_gland,Tongue,Trachea,Urinary_bladder	27
chr1	151053239	151053239	1	-	CDC42SE1@ENSG00000197622.13	GSE71154,GSE134103,GSE152633,GSE162357,GSE210563	5	CD8T,HeLa,HEK293E,HSPC,HEK293T	5	Ctrl,ribominuse,insulin,ribo-d3,ribo-d6,ribo-d9	6	m6A-CLIP-seq,miCLIP,m6A-SAC-seq,GLORI	4	Brain,Heart,Kidney,Liver,Lung,Muscle,Spleen,Adipose,Adrenal_gland,Aorta,Appendix,Colon,Duodenum,Esophagus,Jejunum,Prostate,Rectum,Skin,Stomach,Testis,Thyroid_gland,Tongue,Trachea,Urinary_bladder	24	Cerebellum,FrontalCortex,Heart,Kidney,Liver,Lung,Muscle,Spleen,Adipose,Adrenal_gland,Aorta,Appendix,Cerebrum,Hypothalamus,Colon,Duodenum,Esophagus,Jejunum,Prostate,Rectum,Skin,Stomach,Testis,Thyroid_gland,Tongue,Trachea,Urinary_bladder	27
chr1	151248170	151248170	1	+	PIP5K1A@ENSG00000143398.20	GSE152633,GSE162357	2	HEK293E,HSPC	2	insulin,ribo-d3,ribo-d6,ribo-d9	4	miCLIP,m6A-SAC-seq	2	Brain,Heart,Kidney,Liver,Lung,Muscle,Spleen,Adipose,Adrenal_gland,Aorta,Appendix,Colon,Duodenum,Esophagus,Jejunum,Prostate,Rectum,Skin,Stomach,Testis,Thyroid_gland,Tongue,Trachea,Urinary_bladder	24	Cerebellum,FrontalCortex,Heart,Kidney,Liver,Lung,Muscle,Spleen,Adipose,Adrenal_gland,Aorta,Appendix,Brainstem,Cerebrum,Hypothalamus,Colon,Duodenum,Esophagus,Jejunum,Prostate,Rectum,Skin,Stomach,Testis,Thyroid_gland,Tongue,Trachea,Urinary_bladder	28
chr1	151248205	151248205	1	+	PIP5K1A@ENSG00000143398.20	GSE98623,GSE63753,GSE71154,GSE122948,GSE128699,GSE161304,GSE134103,GSE163491,GSE152633,GSE162357,GSE210563	11	MOLM13,HEK293,CD8T,A549,HEK293T,HCT116,LNCaP,RWPE,HeLa,HEK293E,HepG2,HSPC	12	Ctrl,sysy_antinbody,PCIF1_KO,METTL5_KO,ZCCHC4_KO,mRNA,insulin,torin,ribo,ribo-d0,ribo-d3,ribo-d6,ribo-d9	13	miCLIP,m6A-CLIP-seq,miCLIP2,m6A-SAC-seq,GLORI	5	Brain,Heart,Kidney,Liver,Lung,Muscle,Spleen,Adipose,Adrenal_gland,Aorta,Appendix,Colon,Duodenum,Esophagus,Jejunum,Prostate,Rectum,Skin,Stomach,Testis,Thyroid_gland,Tongue,Trachea,Urinary_bladder	24	Cerebellum,FrontalCortex,Heart,Kidney,Liver,Lung,Muscle,Spleen,Adipose,Adrenal_gland,Aorta,Appendix,Brainstem,Cerebrum,Hypothalamus,Colon,Duodenum,Esophagus,Jejunum,Prostate,Rectum,Skin,Stomach,Testis,Thyroid_gland,Tongue,Trachea,Urinary_bladder	28
chr1	151248235	151248235	1	+	PIP5K1A@ENSG00000143398.20	GSE71154,GSE54921,GSE125780,GSE152633	4	CD8T,HeLa,HEK293T,HEK293E	4	Ctrl,insulin,torin	3	m6A-CLIP-seq,PA-m6A-seq,DART-seq,miCLIP	4	Brain,Heart,Kidney,Liver,Lung,Muscle,Spleen,Adipose,Adrenal_gland,Aorta,Appendix,Colon,Duodenum,Esophagus,Jejunum,Prostate,Rectum,Skin,Stomach,Testis,Thyroid_gland,Tongue,Trachea,Urinary_bladder	24	Cerebellum,FrontalCortex,Heart,Kidney,Liver,Lung,Muscle,Spleen,Adipose,Adrenal_gland,Aorta,Appendix,Brainstem,Cerebrum,Hypothalamus,Colon,Duodenum,Esophagus,Jejunum,Prostate,Rectum,Skin,Stomach,Testis,Thyroid_gland,Tongue,Trachea,Urinary_bladder	28
chr1	151248242	151248242	1	+	PIP5K1A@ENSG00000143398.20	GSE71154,GSE152633	2	CD8T,HEK293E	2	Ctrl,insulin,torin	3	m6A-CLIP-seq,miCLIP	2	Brain,Heart,Kidney,Liver,Lung,Muscle,Spleen,Adipose,Adrenal_gland,Aorta,Appendix,Colon,Duodenum,Esophagus,Jejunum,Prostate,Rectum,Skin,Stomach,Testis,Thyroid_gland,Tongue,Trachea,Urinary_bladder	24	Cerebellum,FrontalCortex,Heart,Kidney,Liver,Lung,Muscle,Spleen,Adipose,Adrenal_gland,Aorta,Appendix,Brainstem,Cerebrum,Hypothalamus,Colon,Duodenum,Esophagus,Jejunum,Prostate,Rectum,Skin,Stomach,Testis,Thyroid_gland,Tongue,Trachea,Urinary_bladder	28
chr1	151248247	151248247	1	+	PIP5K1A@ENSG00000143398.20	GSE63753,GSE122948,GSE54921,GSE54365,GSE128699,GSE161304,GSE134103,GSE163491,GSE152633,GSE162357,GSE210563	11	HEK293,HEK293T,HeLa,A549,HCT116,LNCaP,RWPE,HEK293E,HepG2,HSPC	10	sysy_antinbody,Ctrl,PCIF1_KO,mRNA,insulin,torin,ribo,ribo-d0,ribo-d3,ribo-d9	10	miCLIP,PA-m6A-seq,m6A-seq with improved protocol,miCLIP2,m6A-SAC-seq,GLORI	6	Brain,Heart,Kidney,Liver,Lung,Muscle,Spleen,Adipose,Adrenal_gland,Aorta,Appendix,Colon,Duodenum,Esophagus,Jejunum,Prostate,Rectum,Skin,Stomach,Testis,Thyroid_gland,Tongue,Trachea,Urinary_bladder	24	Cerebellum,FrontalCortex,Heart,Kidney,Liver,Lung,Muscle,Spleen,Adipose,Adrenal_gland,Aorta,Appendix,Brainstem,Cerebrum,Hypothalamus,Colon,Duodenum,Esophagus,Jejunum,Prostate,Rectum,Skin,Stomach,Testis,Thyroid_gland,Tongue,Trachea,Urinary_bladder	28
chr1	151248265	151248265	1	+	PIP5K1A@ENSG00000143398.20	GSE125240,GSE98623,GSE71154,GSE122948,GSE128699,GSE124509,GSE161304,GSE134103,GSE152633,GSE162357,GSE210563	11	HEK293,brain,MOLM13,CD8T,HEK293T,HCT116,LNCaP,RWPE,HeLa,HEK293E,HSPC	11	Ctrl,PCIF1_KO,METTL5_KO,ZCCHC4_KO,FTO_affected,mRNA,insulin,torin,ribo-d0,ribo-d9	10	m6A-REF-seq,miCLIP,m6A-CLIP-seq,m6ACE,m6A-SAC-seq,GLORI	6	Brain,Heart,Kidney,Liver,Lung,Muscle,Spleen,Adipose,Adrenal_gland,Aorta,Appendix,Colon,Duodenum,Esophagus,Jejunum,Prostate,Rectum,Skin,Stomach,Testis,Thyroid_gland,Tongue,Trachea,Urinary_bladder	24	Cerebellum,FrontalCortex,Heart,Kidney,Liver,Lung,Muscle,Spleen,Adipose,Adrenal_gland,Aorta,Appendix,Brainstem,Cerebrum,Hypothalamus,Colon,Duodenum,Esophagus,Jejunum,Prostate,Rectum,Skin,Stomach,Testis,Thyroid_gland,Tongue,Trachea,Urinary_bladder	28
chr1	151248269	151248269	1	+	PIP5K1A@ENSG00000143398.20	GSE125780,GSE152633,GSE210563	3	HEK293T,HEK293E	2	Ctrl,insulin,torin	3	DART-seq,miCLIP,GLORI	3	Brain,Heart,Kidney,Liver,Lung,Muscle,Spleen,Adipose,Adrenal_gland,Aorta,Appendix,Colon,Duodenum,Esophagus,Jejunum,Prostate,Rectum,Skin,Stomach,Testis,Thyroid_gland,Tongue,Trachea,Urinary_bladder	24	Cerebellum,FrontalCortex,Heart,Kidney,Liver,Lung,Muscle,Spleen,Adipose,Adrenal_gland,Aorta,Appendix,Brainstem,Cerebrum,Hypothalamus,Colon,Duodenum,Esophagus,Jejunum,Prostate,Rectum,Skin,Stomach,Testis,Thyroid_gland,Tongue,Trachea,Urinary_bladder	28
chr1	151267318	151267318	1	+	PSMD4@ENSG00000159352.16	GSE125240,GSE54921,GSE128699,GSE137675	4	liver,HeLa,HCT116,CM2005.1,CRMM1,OCM1,OCM1a,OM431,PIG1	9	Ctrl	1	m6A-REF-seq,PA-m6A-seq,miCLIP	3	Brain,Heart,Kidney,Liver,Lung,Muscle,Spleen,Adipose,Adrenal_gland,Aorta,Appendix,Colon,Duodenum,Esophagus,Jejunum,Prostate,Rectum,Skin,Stomach,Testis,Thyroid_gland,Tongue,Trachea,Urinary_bladder	24	Cerebellum,FrontalCortex,Heart,Kidney,Liver,Lung,Muscle,Spleen,Adipose,Adrenal_gland,Aorta,Appendix,Brainstem,Cerebrum,Hypothalamus,Colon,Duodenum,Esophagus,Jejunum,Prostate,Rectum,Skin,Stomach,Testis,Thyroid_gland,Tongue,Trachea,Urinary_bladder	28
chr1	151267333	151267333	1	+	PSMD4@ENSG00000159352.16	GSE122948,GSE54921,GSE128699,GSE122961,GSE137675,GSE134103,GSE162357	7	HEK293T,HeLa,HCT116,ESC,CM2005.1,CRMM1,OCM1,OCM1a,OM431,PIG1,HepG2	11	Ctrl,FTO_KO,mRNA	3	miCLIP,PA-m6A-seq,MAZTER-seq,m6A-SAC-seq	4	Brain,Heart,Kidney,Liver,Lung,Muscle,Spleen,Adipose,Adrenal_gland,Aorta,Appendix,Colon,Duodenum,Esophagus,Jejunum,Prostate,Rectum,Skin,Stomach,Testis,Thyroid_gland,Tongue,Trachea,Urinary_bladder	24	Cerebellum,FrontalCortex,Heart,Kidney,Liver,Lung,Muscle,Spleen,Adipose,Adrenal_gland,Aorta,Appendix,Brainstem,Cerebrum,Hypothalamus,Colon,Duodenum,Esophagus,Jejunum,Prostate,Rectum,Skin,Stomach,Testis,Thyroid_gland,Tongue,Trachea,Urinary_bladder	28
chr1	151267345	151267345	1	+	PSMD4@ENSG00000159352.16	GSE71154,GSE122948,GSE54921,GSE54365,GSE128699,GSE163491,GSE152633,GSE162357,GSE210563	9	CD8T,HEK293T,HeLa,A549,HCT116,HEK293E,HEK293,HSPC	8	Ctrl,PCIF1_KO,torin,ribo,ribo-d0	5	m6A-CLIP-seq,miCLIP,PA-m6A-seq,m6A-seq with improved protocol,miCLIP2,m6A-SAC-seq,GLORI	7	Brain,Heart,Kidney,Liver,Lung,Muscle,Spleen,Adipose,Adrenal_gland,Aorta,Appendix,Colon,Duodenum,Esophagus,Jejunum,Prostate,Rectum,Skin,Stomach,Testis,Thyroid_gland,Tongue,Trachea,Urinary_bladder	24	Cerebellum,FrontalCortex,Heart,Kidney,Liver,Lung,Muscle,Spleen,Adipose,Adrenal_gland,Aorta,Appendix,Brainstem,Cerebrum,Hypothalamus,Colon,Duodenum,Esophagus,Jejunum,Prostate,Rectum,Skin,Stomach,Testis,Thyroid_gland,Tongue,Trachea,Urinary_bladder	28
chr1	151267380	151267380	1	+	PSMD4@ENSG00000159352.16	GSE73405,GSE128699,GSE134103,GSE152633,GSE210563	5	HepG2,HCT116,HeLa,HEK293E,HEK293T	5	Ctrl,ribominuse,torin	3	miCLIP,GLORI	2	Brain,Heart,Kidney,Liver,Lung,Muscle,Spleen,Adipose,Adrenal_gland,Aorta,Appendix,Colon,Duodenum,Esophagus,Jejunum,Prostate,Rectum,Skin,Stomach,Testis,Thyroid_gland,Tongue,Trachea,Urinary_bladder	24	Cerebellum,FrontalCortex,Heart,Kidney,Liver,Lung,Muscle,Spleen,Adipose,Adrenal_gland,Aorta,Appendix,Brainstem,Cerebrum,Hypothalamus,Colon,Duodenum,Esophagus,Jejunum,Prostate,Rectum,Skin,Stomach,Testis,Thyroid_gland,Tongue,Trachea,Urinary_bladder	28
chr1	151292552	151292552	1	-	PI4KB@ENSG00000143393.17	GSE122948,GSE163491,GSE152633,GSE210563	4	HEK293T,HEK293E	2	Ctrl,insulin,torin	3	miCLIP,miCLIP2,GLORI	3	Brain,Heart,Kidney,Liver,Lung,Muscle,Spleen,Adipose,Adrenal_gland,Aorta,Appendix,Colon,Duodenum,Esophagus,Jejunum,Prostate,Rectum,Skin,Stomach,Testis,Thyroid_gland,Tongue,Trachea,Urinary_bladder	24	Cerebellum,FrontalCortex,Heart,Kidney,Liver,Lung,Muscle,Spleen,Adipose,Adrenal_gland,Aorta,Appendix,Brainstem,Cerebrum,Hypothalamus,Colon,Duodenum,Esophagus,Jejunum,Prostate,Rectum,Skin,Stomach,Testis,Thyroid_gland,Tongue,Trachea,Urinary_bladder	28
chr1	151292593	151292593	1	-	PI4KB@ENSG00000143393.17	GSE98623,GSE63753,GSE71154,GSE122948,GSE54921,GSE54365,GSE134103,GSE163491,GSE152633,GSE162357,GSE210563	11	MOLM13,HEK293,CD8T,HEK293T,HeLa,A549,HEK293E	7	Ctrl,sysy_antinbody,mRNA,torin,ribo	5	miCLIP,m6A-CLIP-seq,PA-m6A-seq,m6A-seq with improved protocol,miCLIP2,m6A-SAC-seq,GLORI	7	Brain,Heart,Kidney,Liver,Lung,Muscle,Spleen,Adipose,Adrenal_gland,Aorta,Appendix,Colon,Duodenum,Esophagus,Jejunum,Prostate,Rectum,Skin,Stomach,Testis,Thyroid_gland,Tongue,Trachea,Urinary_bladder	24	Cerebellum,FrontalCortex,Heart,Kidney,Liver,Lung,Muscle,Spleen,Adipose,Adrenal_gland,Aorta,Appendix,Brainstem,Cerebrum,Hypothalamus,Colon,Duodenum,Esophagus,Jejunum,Prostate,Rectum,Skin,Stomach,Testis,Thyroid_gland,Tongue,Trachea,Urinary_bladder	28
chr1	151292601	151292601	1	-	PI4KB@ENSG00000143393.17	GSE98623,GSE71154,GSE54921	3	MOLM13,CD8T,A549,HeLa	4	Ctrl	1	miCLIP,m6A-CLIP-seq,PA-m6A-seq	3	Brain,Heart,Kidney,Liver,Lung,Muscle,Spleen,Adipose,Adrenal_gland,Aorta,Appendix,Colon,Duodenum,Esophagus,Jejunum,Prostate,Rectum,Skin,Stomach,Testis,Thyroid_gland,Tongue,Trachea,Urinary_bladder	24	Cerebellum,FrontalCortex,Heart,Kidney,Liver,Lung,Muscle,Spleen,Adipose,Adrenal_gland,Aorta,Appendix,Brainstem,Cerebrum,Hypothalamus,Colon,Duodenum,Esophagus,Jejunum,Prostate,Rectum,Skin,Stomach,Testis,Thyroid_gland,Tongue,Trachea,Urinary_bladder	28
chr1	151292605	151292605	1	-	PI4KB@ENSG00000143393.17	GSE71154,GSE54921,GSE163491,GSE152633,GSE162357,GSE210563	6	CD8T,HeLa,HEK293T,HEK293E,HSPC	5	Ctrl,torin,ribo-d9	3	m6A-CLIP-seq,PA-m6A-seq,miCLIP2,miCLIP,m6A-SAC-seq,GLORI	6	Brain,Heart,Kidney,Liver,Lung,Muscle,Spleen,Adipose,Adrenal_gland,Aorta,Appendix,Colon,Duodenum,Esophagus,Jejunum,Prostate,Rectum,Skin,Stomach,Testis,Thyroid_gland,Tongue,Trachea,Urinary_bladder	24	Cerebellum,FrontalCortex,Heart,Kidney,Liver,Lung,Muscle,Spleen,Adipose,Adrenal_gland,Aorta,Appendix,Brainstem,Cerebrum,Hypothalamus,Colon,Duodenum,Esophagus,Jejunum,Prostate,Rectum,Skin,Stomach,Testis,Thyroid_gland,Tongue,Trachea,Urinary_bladder	28
chr1	151292656	151292656	1	-	PI4KB@ENSG00000143393.17	GSE163491,GSE152633,GSE162357,GSE210563	4	HEK293T,HEK293E,HSPC	3	Ctrl,insulin,torin,ribo-d3	4	miCLIP2,miCLIP,m6A-SAC-seq,GLORI	4	Brain,Heart,Kidney,Liver,Lung,Muscle,Spleen,Adipose,Adrenal_gland,Aorta,Appendix,Colon,Duodenum,Esophagus,Jejunum,Prostate,Rectum,Skin,Stomach,Testis,Thyroid_gland,Tongue,Trachea,Urinary_bladder	24	Cerebellum,FrontalCortex,Heart,Kidney,Liver,Lung,Muscle,Spleen,Adipose,Adrenal_gland,Aorta,Appendix,Brainstem,Cerebrum,Hypothalamus,Colon,Duodenum,Esophagus,Jejunum,Prostate,Rectum,Skin,Stomach,Testis,Thyroid_gland,Tongue,Trachea,Urinary_bladder	28
chr1	151315782	151315782	1	-	PI4KB@ENSG00000143393.17	GSE63753,GSE86336,GSE54365,GSE163491,GSE152633,GSE210563	6	HEK293,HeLa,A549,HEK293T,HEK293E	5	Ctrl,insulin,torin	3	miCLIP,m6A-CLIP-seq,m6A-seq with improved protocol,miCLIP2,GLORI	5	Brain,Heart,Kidney,Liver,Lung,Muscle,Spleen,Adipose,Adrenal_gland,Aorta,Appendix,Colon,Duodenum,Esophagus,Jejunum,Prostate,Rectum,Skin,Stomach,Testis,Thyroid_gland,Tongue,Trachea,Urinary_bladder	24	Cerebellum,FrontalCortex,Heart,Kidney,Liver,Lung,Muscle,Spleen,Adipose,Adrenal_gland,Aorta,Appendix,Brainstem,Cerebrum,Hypothalamus,Colon,Duodenum,Esophagus,Jejunum,Prostate,Rectum,Skin,Stomach,Testis,Thyroid_gland,Tongue,Trachea,Urinary_bladder	28
chr1	151315817	151315817	1	-	PI4KB@ENSG00000143393.17	GSE63753,GSE71154,GSE54921,GSE152633,GSE162357,GSE210563	6	HEK293,CD8T,HeLa,HEK293E,HSPC,HEK293T	6	Ctrl,insulin,torin,ribo,ribo-d0,ribo-d3,ribo-d9	7	miCLIP,m6A-CLIP-seq,PA-m6A-seq,m6A-SAC-seq,GLORI	5	Brain,Heart,Kidney,Liver,Lung,Muscle,Spleen,Adipose,Adrenal_gland,Aorta,Appendix,Colon,Duodenum,Esophagus,Jejunum,Prostate,Rectum,Skin,Stomach,Testis,Thyroid_gland,Tongue,Trachea,Urinary_bladder	24	Cerebellum,FrontalCortex,Heart,Kidney,Liver,Lung,Muscle,Spleen,Adipose,Adrenal_gland,Aorta,Appendix,Brainstem,Cerebrum,Hypothalamus,Colon,Duodenum,Esophagus,Jejunum,Prostate,Rectum,Skin,Stomach,Testis,Thyroid_gland,Tongue,Trachea,Urinary_bladder	28
chr1	151315862	151315862	1	-	PI4KB@ENSG00000143393.17	GSE98623,GSE63753,GSE124509,GSE163491,GSE152633,GSE210563	6	MOLM13,HEK293,HEK293T,HEK293E	4	Ctrl,sysy_antinbody,sysy202111,insulin	4	miCLIP,m6ACE,miCLIP2,GLORI	4	Brain,Heart,Kidney,Liver,Lung,Muscle,Spleen,Adipose,Adrenal_gland,Aorta,Appendix,Colon,Duodenum,Esophagus,Jejunum,Prostate,Rectum,Skin,Stomach,Testis,Thyroid_gland,Tongue,Trachea,Urinary_bladder	24	Cerebellum,FrontalCortex,Heart,Kidney,Liver,Lung,Muscle,Spleen,Adipose,Adrenal_gland,Aorta,Appendix,Brainstem,Cerebrum,Hypothalamus,Colon,Duodenum,Esophagus,Jejunum,Prostate,Rectum,Skin,Stomach,Testis,Thyroid_gland,Tongue,Trachea,Urinary_bladder	28
chr1	151315940	151315940	1	-	PI4KB@ENSG00000143393.17	GSE71154,GSE152633,GSE151028	3	A549,HEK293E,HEK293T	3	Ctrl,torin	2	m6A-CLIP-seq,miCLIP,m6A-REF-seq	3	Brain,Heart,Kidney,Liver,Lung,Muscle,Spleen,Adipose,Adrenal_gland,Aorta,Appendix,Colon,Duodenum,Esophagus,Jejunum,Prostate,Rectum,Skin,Stomach,Testis,Thyroid_gland,Tongue,Trachea,Urinary_bladder	24	Cerebellum,FrontalCortex,Heart,Kidney,Liver,Lung,Muscle,Spleen,Adipose,Adrenal_gland,Aorta,Appendix,Brainstem,Cerebrum,Hypothalamus,Colon,Duodenum,Esophagus,Jejunum,Prostate,Rectum,Skin,Stomach,Testis,Thyroid_gland,Tongue,Trachea,Urinary_bladder	28
chr1	151315964	151315964	1	-	PI4KB@ENSG00000143393.17	GSE98623,GSE63753,GSE71154,GSE122948,GSE162357,GSE210563	6	MOLM13,HEK293,CD8T,A549,HEK293T,HeLa,HepG2,HSPC	8	Ctrl,ribo,ribo-d0	3	miCLIP,m6A-CLIP-seq,m6A-SAC-seq,GLORI	4	Brain,Heart,Kidney,Liver,Lung,Muscle,Spleen,Adipose,Adrenal_gland,Aorta,Appendix,Colon,Duodenum,Esophagus,Jejunum,Prostate,Rectum,Skin,Stomach,Testis,Thyroid_gland,Tongue,Trachea,Urinary_bladder	24	Cerebellum,FrontalCortex,Heart,Kidney,Liver,Lung,Muscle,Spleen,Adipose,Adrenal_gland,Aorta,Appendix,Brainstem,Cerebrum,Hypothalamus,Colon,Duodenum,Esophagus,Jejunum,Prostate,Rectum,Skin,Stomach,Testis,Thyroid_gland,Tongue,Trachea,Urinary_bladder	28
chr1	151315970	151315970	1	-	PI4KB@ENSG00000143393.17	GSE98623,GSE71154,GSE210563	3	MOLM13,CD8T,HEK293T	3	Ctrl	1	miCLIP,m6A-CLIP-seq,GLORI	3	Brain,Heart,Kidney,Liver,Lung,Muscle,Spleen,Adipose,Adrenal_gland,Aorta,Appendix,Colon,Duodenum,Esophagus,Jejunum,Prostate,Rectum,Skin,Stomach,Testis,Thyroid_gland,Tongue,Trachea,Urinary_bladder	24	Cerebellum,FrontalCortex,Heart,Kidney,Liver,Lung,Muscle,Spleen,Adipose,Adrenal_gland,Aorta,Appendix,Brainstem,Cerebrum,Hypothalamus,Colon,Duodenum,Esophagus,Jejunum,Prostate,Rectum,Skin,Stomach,Testis,Thyroid_gland,Tongue,Trachea,Urinary_bladder	28
chr1	151315976	151315976	1	-	PI4KB@ENSG00000143393.17	GSE98623,GSE71154	2	MOLM13,CD8T,A549	3	Ctrl	1	miCLIP,m6A-CLIP-seq	2	Brain,Heart,Kidney,Liver,Lung,Muscle,Spleen,Adipose,Adrenal_gland,Aorta,Appendix,Colon,Duodenum,Esophagus,Jejunum,Prostate,Rectum,Skin,Stomach,Testis,Thyroid_gland,Tongue,Trachea,Urinary_bladder	24	Cerebellum,FrontalCortex,Heart,Kidney,Liver,Lung,Muscle,Spleen,Adipose,Adrenal_gland,Aorta,Appendix,Brainstem,Cerebrum,Hypothalamus,Colon,Duodenum,Esophagus,Jejunum,Prostate,Rectum,Skin,Stomach,Testis,Thyroid_gland,Tongue,Trachea,Urinary_bladder	28
chr1	151316033	151316033	1	-	PI4KB@ENSG00000143393.17	GSE152633,GSE210563	2	HEK293E,HEK293T	2	insulin,Ctrl	2	miCLIP,GLORI	2	Brain,Heart,Kidney,Liver,Lung,Muscle,Spleen,Adipose,Adrenal_gland,Aorta,Appendix,Colon,Duodenum,Esophagus,Jejunum,Prostate,Rectum,Skin,Stomach,Testis,Thyroid_gland,Tongue,Trachea,Urinary_bladder	24	Cerebellum,FrontalCortex,Heart,Kidney,Liver,Lung,Muscle,Spleen,Adipose,Adrenal_gland,Aorta,Appendix,Brainstem,Cerebrum,Hypothalamus,Colon,Duodenum,Esophagus,Jejunum,Prostate,Rectum,Skin,Stomach,Testis,Thyroid_gland,Tongue,Trachea,Urinary_bladder	28
chr1	151316071	151316071	1	-	PI4KB@ENSG00000143393.17	GSE98623,GSE63753,GSE122948,GSE124509,GSE163491,GSE152633,GSE162357,GSE210563	8	MOLM13,HEK293,HEK293T,HEK293E	4	Ctrl,sysy_antinbody,sysy202111,insulin,torin,ribo	6	miCLIP,m6ACE,miCLIP2,m6A-SAC-seq,GLORI	5	Brain,Heart,Kidney,Liver,Lung,Muscle,Spleen,Adipose,Adrenal_gland,Aorta,Appendix,Colon,Duodenum,Esophagus,Jejunum,Prostate,Rectum,Skin,Stomach,Testis,Thyroid_gland,Tongue,Trachea,Urinary_bladder	24	Cerebellum,FrontalCortex,Heart,Kidney,Liver,Lung,Muscle,Spleen,Adipose,Adrenal_gland,Aorta,Appendix,Brainstem,Cerebrum,Hypothalamus,Colon,Duodenum,Esophagus,Jejunum,Prostate,Rectum,Skin,Stomach,Testis,Thyroid_gland,Tongue,Trachea,Urinary_bladder	28
chr1	153661301	153661301	1	+	ENSG00000143553@ENSG00000143553	GSE71154,GSE152633	2	CD8T,HEK293E	2	Ctrl,insulin	2	m6A-CLIP-seq,miCLIP	2	Brain,Heart,Kidney,Liver,Lung,Muscle,Spleen,Adipose,Adrenal_gland,Aorta,Appendix,Colon,Duodenum,Esophagus,Jejunum,Prostate,Rectum,Skin,Stomach,Testis,Thyroid_gland,Tongue,Trachea,Urinary_bladder	24	Cerebellum,FrontalCortex,Heart,Kidney,Liver,Lung,Muscle,Spleen,Adipose,Adrenal_gland,Aorta,Appendix,Brainstem,Cerebrum,Hypothalamus,Colon,Duodenum,Esophagus,Jejunum,Prostate,Rectum,Skin,Stomach,Testis,Thyroid_gland,Tongue,Trachea,Urinary_bladder	28
chr1	153661317	153661317	1	+	ENSG00000143553@ENSG00000143553	GSE98623,GSE63753,GSE71154,GSE122948,GSE161304,GSE163491,GSE152633,GSE162357,GSE210563	9	MOLM13,HEK293,CD8T,A549,HEK293T,LNCaP,RWPE,HEK293E,HSPC	9	Ctrl,insulin,ribo-d0	3	miCLIP,m6A-CLIP-seq,miCLIP2,m6A-SAC-seq,GLORI	5	Brain,Heart,Kidney,Liver,Lung,Muscle,Spleen,Adipose,Adrenal_gland,Aorta,Appendix,Colon,Duodenum,Esophagus,Jejunum,Prostate,Rectum,Skin,Stomach,Testis,Thyroid_gland,Tongue,Trachea,Urinary_bladder	24	Cerebellum,FrontalCortex,Heart,Kidney,Liver,Lung,Muscle,Spleen,Adipose,Adrenal_gland,Aorta,Appendix,Brainstem,Cerebrum,Hypothalamus,Colon,Duodenum,Esophagus,Jejunum,Prostate,Rectum,Skin,Stomach,Testis,Thyroid_gland,Tongue,Trachea,Urinary_bladder	28
chr1	153661362	153661362	1	+	ENSG00000143553@ENSG00000143553	GSE125780,GSE152633	2	HEK293T,HEK293E	2	Ctrl,torin	2	DART-seq,miCLIP	2	Brain,Heart,Kidney,Liver,Lung,Muscle,Spleen,Adipose,Adrenal_gland,Aorta,Appendix,Colon,Duodenum,Esophagus,Jejunum,Prostate,Rectum,Skin,Stomach,Testis,Thyroid_gland,Tongue,Trachea,Urinary_bladder	24	Cerebellum,FrontalCortex,Heart,Kidney,Liver,Lung,Muscle,Spleen,Adipose,Adrenal_gland,Aorta,Appendix,Brainstem,Cerebrum,Hypothalamus,Colon,Duodenum,Esophagus,Jejunum,Prostate,Rectum,Skin,Stomach,Testis,Thyroid_gland,Tongue,Trachea,Urinary_bladder	28
chr1	153661382	153661382	1	+	ENSG00000143553@ENSG00000143553	GSE125780,GSE162357	2	HEK293T,HEK293	2	Ctrl	1	DART-seq,m6A-SAC-seq	2	Brain,Heart,Kidney,Liver,Lung,Muscle,Spleen,Adipose,Adrenal_gland,Aorta,Appendix,Colon,Duodenum,Esophagus,Jejunum,Prostate,Rectum,Skin,Stomach,Testis,Thyroid_gland,Tongue,Trachea,Urinary_bladder	24	Cerebellum,FrontalCortex,Heart,Kidney,Liver,Lung,Muscle,Spleen,Adipose,Adrenal_gland,Aorta,Appendix,Brainstem,Cerebrum,Hypothalamus,Colon,Duodenum,Esophagus,Jejunum,Prostate,Rectum,Skin,Stomach,Testis,Thyroid_gland,Tongue,Trachea,Urinary_bladder	28
chr1	1541741	1541741	1	-	SSU72@ENSG00000160075.12	GSE98623,GSE63753,GSE86336,GSE71154,GSE122948,GSE54921,GSE54365,GSE147440,GSE163491,GSE152633,GSE162357,GSE210563	12	MOLM13,HEK293,HeLa,CD8T,HEK293T,A549,MDAMB231,HEK293E,HepG2,HSPC	10	Ctrl,sysy_antinbody,insulin,torin,ribo,ribo-d0,ribo-d3,ribo-d6,ribo-d9	9	miCLIP,m6A-CLIP-seq,PA-m6A-seq,m6A-seq with improved protocol,meCLIP,miCLIP2,m6A-SAC-seq,GLORI	8	Brain,Heart,Kidney,Liver,Lung,Muscle,Spleen,Adipose,Adrenal_gland,Aorta,Appendix,Colon,Duodenum,Esophagus,Jejunum,Prostate,Rectum,Skin,Stomach,Testis,Thyroid_gland,Tongue,Trachea,Urinary_bladder	24	Cerebellum,FrontalCortex,Heart,Kidney,Liver,Lung,Muscle,Spleen,Adipose,Adrenal_gland,Aorta,Appendix,Brainstem,Cerebrum,Hypothalamus,Colon,Duodenum,Esophagus,Jejunum,Prostate,Rectum,Skin,Stomach,Testis,Thyroid_gland,Tongue,Trachea,Urinary_bladder	28
chr1	1541819	1541819	1	-	SSU72@ENSG00000160075.12	GSE147440,GSE152633,GSE151028,GSE162357	4	MDAMB231,HEK293E,HEK293T,HSPC	4	Ctrl,insulin,ribo-d3,ribo-d6	4	meCLIP,miCLIP,m6A-REF-seq,m6A-SAC-seq	4	Brain,Heart,Kidney,Liver,Lung,Muscle,Spleen,Adipose,Adrenal_gland,Aorta,Appendix,Colon,Duodenum,Esophagus,Jejunum,Prostate,Rectum,Skin,Stomach,Testis,Thyroid_gland,Tongue,Trachea,Urinary_bladder	24	Cerebellum,FrontalCortex,Heart,Kidney,Liver,Lung,Muscle,Spleen,Adipose,Adrenal_gland,Aorta,Appendix,Brainstem,Cerebrum,Hypothalamus,Colon,Duodenum,Esophagus,Jejunum,Prostate,Rectum,Skin,Stomach,Testis,Thyroid_gland,Tongue,Trachea,Urinary_bladder	28
chr1	154207349	154207349	1	-	C1orf43@ENSG00000143612.21	GSE98623,GSE63753,GSE86336,GSE122948,GSE134103,GSE163491,GSE152633,GSE162357,GSE210563	9	MOLM13,HEK293,HeLa,HEK293T,HEK293E,HepG2,HSPC	7	Ctrl,mRNA,ribominuse,insulin,torin,ribo,ribo-d0,ribo-d3,ribo-d6,ribo-d9	10	miCLIP,m6A-CLIP-seq,miCLIP2,m6A-SAC-seq,GLORI	5	Brain,Heart,Kidney,Liver,Lung,Muscle,Spleen,Adipose,Adrenal_gland,Aorta,Appendix,Colon,Duodenum,Esophagus,Jejunum,Prostate,Rectum,Skin,Stomach,Testis,Thyroid_gland,Tongue,Trachea,Urinary_bladder	24	Cerebellum,FrontalCortex,Heart,Kidney,Liver,Lung,Muscle,Spleen,Adipose,Adrenal_gland,Aorta,Appendix,Brainstem,Cerebrum,Hypothalamus,Colon,Duodenum,Esophagus,Jejunum,Prostate,Rectum,Skin,Stomach,Testis,Thyroid_gland,Tongue,Trachea,Urinary_bladder	28
chr1	154207399	154207399	1	-	C1orf43@ENSG00000143612.21	GSE86336,GSE152633	2	HeLa,HEK293E	2	Ctrl,insulin	2	m6A-CLIP-seq,miCLIP	2	Brain,Heart,Kidney,Liver,Lung,Muscle,Spleen,Adipose,Adrenal_gland,Aorta,Appendix,Colon,Duodenum,Esophagus,Jejunum,Prostate,Rectum,Skin,Stomach,Testis,Thyroid_gland,Tongue,Trachea,Urinary_bladder	24	Cerebellum,FrontalCortex,Heart,Kidney,Liver,Lung,Muscle,Spleen,Adipose,Adrenal_gland,Aorta,Appendix,Brainstem,Cerebrum,Hypothalamus,Colon,Duodenum,Esophagus,Jejunum,Prostate,Rectum,Skin,Stomach,Testis,Thyroid_gland,Tongue,Trachea,Urinary_bladder	28
chr1	154207440	154207440	1	-	C1orf43@ENSG00000143612.21	GSE98623,GSE63753,GSE71154,GSE122948,GSE54921,GSE54365,GSE124509,GSE163491,GSE152633,GSE162357,GSE210563	11	MOLM13,HEK293,CD8T,A549,HEK293T,HeLa,HEK293E,HepG2,HSPC	9	Ctrl,sysy_antinbody,sysy202111,insulin,torin,ribo,ribo-d0,ribo-d3,ribo-d6,ribo-d9	10	miCLIP,m6A-CLIP-seq,PA-m6A-seq,m6A-seq with improved protocol,m6ACE,miCLIP2,m6A-SAC-seq,GLORI	8	Brain,Heart,Kidney,Liver,Lung,Muscle,Spleen,Adipose,Adrenal_gland,Aorta,Appendix,Colon,Duodenum,Esophagus,Jejunum,Prostate,Rectum,Skin,Stomach,Testis,Thyroid_gland,Tongue,Trachea,Urinary_bladder	24	Cerebellum,FrontalCortex,Heart,Kidney,Liver,Lung,Muscle,Spleen,Adipose,Adrenal_gland,Aorta,Appendix,Brainstem,Cerebrum,Hypothalamus,Colon,Duodenum,Esophagus,Jejunum,Prostate,Rectum,Skin,Stomach,Testis,Thyroid_gland,Tongue,Trachea,Urinary_bladder	28
chr1	154207475	154207475	1	-	C1orf43@ENSG00000143612.21	GSE98623,GSE63753,GSE71154,GSE54921,GSE152633	5	MOLM13,HEK293,CD8T,HeLa,HEK293E	5	Ctrl,insulin,torin	3	miCLIP,m6A-CLIP-seq,PA-m6A-seq	3	Brain,Heart,Kidney,Liver,Lung,Muscle,Spleen,Adipose,Adrenal_gland,Aorta,Appendix,Colon,Duodenum,Esophagus,Jejunum,Prostate,Rectum,Skin,Stomach,Testis,Thyroid_gland,Tongue,Trachea,Urinary_bladder	24	Cerebellum,FrontalCortex,Heart,Kidney,Liver,Lung,Muscle,Spleen,Adipose,Adrenal_gland,Aorta,Appendix,Brainstem,Cerebrum,Hypothalamus,Colon,Duodenum,Esophagus,Jejunum,Prostate,Rectum,Skin,Stomach,Testis,Thyroid_gland,Tongue,Trachea,Urinary_bladder	28
chr1	154207481	154207481	1	-	C1orf43@ENSG00000143612.21	GSE71154,GSE54921,GSE152633	3	CD8T,HeLa,HEK293E	3	Ctrl,insulin	2	m6A-CLIP-seq,PA-m6A-seq,miCLIP	3	Brain,Heart,Kidney,Liver,Lung,Muscle,Spleen,Adipose,Adrenal_gland,Aorta,Appendix,Colon,Duodenum,Esophagus,Jejunum,Prostate,Rectum,Skin,Stomach,Testis,Thyroid_gland,Tongue,Trachea,Urinary_bladder	24	Cerebellum,FrontalCortex,Heart,Kidney,Liver,Lung,Muscle,Spleen,Adipose,Adrenal_gland,Aorta,Appendix,Brainstem,Cerebrum,Hypothalamus,Colon,Duodenum,Esophagus,Jejunum,Prostate,Rectum,Skin,Stomach,Testis,Thyroid_gland,Tongue,Trachea,Urinary_bladder	28
chr1	154584793	154584793	1	-	ADAR@ENSG00000160710.18	GSE125240,GSE63753,GSE71154,GSE152633,GSE210563	5	HEK293,kidney,liver,CD8T,HEK293E,HEK293T	6	Ctrl,insulin	2	m6A-REF-seq,miCLIP,m6A-CLIP-seq,GLORI	4	Brain,Heart,Kidney,Liver,Lung,Muscle,Spleen,Adipose,Adrenal_gland,Aorta,Appendix,Colon,Duodenum,Esophagus,Jejunum,Prostate,Rectum,Skin,Stomach,Testis,Thyroid_gland,Tongue,Trachea,Urinary_bladder	24	Cerebellum,FrontalCortex,Heart,Kidney,Liver,Lung,Muscle,Spleen,Adipose,Adrenal_gland,Aorta,Appendix,Brainstem,Cerebrum,Hypothalamus,Colon,Duodenum,Esophagus,Jejunum,Prostate,Rectum,Skin,Stomach,Testis,Thyroid_gland,Tongue,Trachea,Urinary_bladder	28
chr1	154584828	154584828	1	-	ADAR@ENSG00000160710.18	GSE98623,GSE63753,GSE71154,GSE122948,GSE134103,GSE163491,GSE152633,GSE162357,GSE210563	9	MOLM13,HEK293,CD8T,A549,HEK293T,HeLa,HEK293E,HSPC	8	Ctrl,sysy_antinbody,ribominuse,insulin,torin,ribo-d3	6	miCLIP,m6A-CLIP-seq,miCLIP2,m6A-SAC-seq,GLORI	5	Brain,Heart,Kidney,Liver,Lung,Muscle,Spleen,Adipose,Adrenal_gland,Aorta,Appendix,Colon,Duodenum,Esophagus,Jejunum,Prostate,Rectum,Skin,Stomach,Testis,Thyroid_gland,Tongue,Trachea,Urinary_bladder	24	Cerebellum,FrontalCortex,Heart,Kidney,Liver,Lung,Muscle,Spleen,Adipose,Adrenal_gland,Aorta,Appendix,Brainstem,Cerebrum,Hypothalamus,Colon,Duodenum,Esophagus,Jejunum,Prostate,Rectum,Skin,Stomach,Testis,Thyroid_gland,Tongue,Trachea,Urinary_bladder	28
chr1	154584845	154584845	1	-	ADAR@ENSG00000160710.18	GSE71154,GSE134103	2	CD8T,HeLa	2	Ctrl,ribominuse	2	m6A-CLIP-seq,miCLIP	2	Brain,Heart,Kidney,Liver,Lung,Muscle,Spleen,Adipose,Adrenal_gland,Aorta,Appendix,Colon,Duodenum,Esophagus,Jejunum,Prostate,Rectum,Skin,Stomach,Testis,Thyroid_gland,Tongue,Trachea,Urinary_bladder	24	Cerebellum,FrontalCortex,Heart,Kidney,Liver,Lung,Muscle,Spleen,Adipose,Adrenal_gland,Aorta,Appendix,Brainstem,Cerebrum,Hypothalamus,Colon,Duodenum,Esophagus,Jejunum,Prostate,Rectum,Skin,Stomach,Testis,Thyroid_gland,Tongue,Trachea,Urinary_bladder	28
chr1	154584858	154584858	1	-	ADAR@ENSG00000160710.18	GSE98623,GSE71154,GSE122948,GSE54365,GSE124509,GSE134103,GSE163491,GSE152633,GSE162357,GSE210563	10	MOLM13,CD8T,HEK293T,A549,HeLa,HEK293E,HEK293,HepG2,HSPC	9	Ctrl,sysy202111,ribominuse,insulin,torin,ribo,ribo-d0	7	miCLIP,m6A-CLIP-seq,m6A-seq with improved protocol,m6ACE,miCLIP2,m6A-SAC-seq,GLORI	7	Brain,Heart,Kidney,Liver,Lung,Muscle,Spleen,Adipose,Adrenal_gland,Aorta,Appendix,Colon,Duodenum,Esophagus,Jejunum,Prostate,Rectum,Skin,Stomach,Testis,Thyroid_gland,Tongue,Trachea,Urinary_bladder	24	Cerebellum,FrontalCortex,Heart,Kidney,Liver,Lung,Muscle,Spleen,Adipose,Adrenal_gland,Aorta,Appendix,Brainstem,Cerebrum,Hypothalamus,Colon,Duodenum,Esophagus,Jejunum,Prostate,Rectum,Skin,Stomach,Testis,Thyroid_gland,Tongue,Trachea,Urinary_bladder	28
chr1	154584897	154584897	1	-	ADAR@ENSG00000160710.18	GSE98623,GSE71154,GSE54921,GSE147440,GSE152633,GSE210563	6	MOLM13,CD8T,HeLa,MDAMB231,HEK293E,HEK293T	6	Ctrl,insulin,torin	3	miCLIP,m6A-CLIP-seq,PA-m6A-seq,meCLIP,GLORI	5	Brain,Heart,Kidney,Liver,Lung,Muscle,Spleen,Adipose,Adrenal_gland,Aorta,Appendix,Colon,Duodenum,Esophagus,Jejunum,Prostate,Rectum,Skin,Stomach,Testis,Thyroid_gland,Tongue,Trachea,Urinary_bladder	24	Cerebellum,FrontalCortex,Heart,Kidney,Liver,Lung,Muscle,Spleen,Adipose,Adrenal_gland,Aorta,Appendix,Brainstem,Cerebrum,Hypothalamus,Colon,Duodenum,Esophagus,Jejunum,Prostate,Rectum,Skin,Stomach,Testis,Thyroid_gland,Tongue,Trachea,Urinary_bladder	28
chr1	154584915	154584915	1	-	ADAR@ENSG00000160710.18	GSE86336,GSE71154,GSE122948,GSE54921,GSE152633,GSE162357	6	HeLa,CD8T,HEK293T,HEK293E,HSPC	5	Ctrl,insulin,ribo-d3	3	m6A-CLIP-seq,miCLIP,PA-m6A-seq,m6A-SAC-seq	4	Brain,Heart,Kidney,Liver,Lung,Muscle,Spleen,Adipose,Adrenal_gland,Aorta,Appendix,Colon,Duodenum,Esophagus,Jejunum,Prostate,Rectum,Skin,Stomach,Testis,Thyroid_gland,Tongue,Trachea,Urinary_bladder	24	Cerebellum,FrontalCortex,Heart,Kidney,Liver,Lung,Muscle,Spleen,Adipose,Adrenal_gland,Aorta,Appendix,Brainstem,Cerebrum,Hypothalamus,Colon,Duodenum,Esophagus,Jejunum,Prostate,Rectum,Skin,Stomach,Testis,Thyroid_gland,Tongue,Trachea,Urinary_bladder	28
chr1	154584950	154584950	1	-	ADAR@ENSG00000160710.18	GSE54921,GSE134103,GSE163491,GSE152633,GSE162357,GSE210563	6	HeLa,HEK293T,HEK293E,HSPC	4	Ctrl,ribominuse,insulin,ribo-d3,ribo-d6,ribo-d9	6	PA-m6A-seq,miCLIP,miCLIP2,m6A-SAC-seq,GLORI	5	Brain,Heart,Kidney,Liver,Lung,Muscle,Spleen,Adipose,Adrenal_gland,Aorta,Appendix,Colon,Duodenum,Esophagus,Jejunum,Prostate,Rectum,Skin,Stomach,Testis,Thyroid_gland,Tongue,Trachea,Urinary_bladder	24	Cerebellum,FrontalCortex,Heart,Kidney,Liver,Lung,Muscle,Spleen,Adipose,Adrenal_gland,Aorta,Appendix,Brainstem,Cerebrum,Hypothalamus,Colon,Duodenum,Esophagus,Jejunum,Prostate,Rectum,Skin,Stomach,Testis,Thyroid_gland,Tongue,Trachea,Urinary_bladder	28
chr1	154944843	154944843	1	-	PBXIP1@ENSG00000163346.17	GSE152633,GSE162357,GSE210563	3	HEK293E,HEK293,HSPC,HEK293T	4	insulin,ribo,ribo-d3,ribo-d9,Ctrl	5	miCLIP,m6A-SAC-seq,GLORI	3	Brain,Heart,Kidney,Liver,Lung,Muscle,Spleen,Adipose,Adrenal_gland,Aorta,Appendix,Colon,Duodenum,Esophagus,Jejunum,Prostate,Rectum,Skin,Stomach,Testis,Thyroid_gland,Tongue,Trachea,Urinary_bladder	24	Cerebellum,FrontalCortex,Heart,Kidney,Liver,Lung,Muscle,Spleen,Adipose,Adrenal_gland,Aorta,Appendix,Brainstem,Cerebrum,Hypothalamus,Colon,Duodenum,Esophagus,Jejunum,Prostate,Rectum,Skin,Stomach,Testis,Thyroid_gland,Tongue,Trachea,Urinary_bladder	28
chr1	154944948	154944948	1	-	PBXIP1@ENSG00000163346.17	GSE71154,GSE54365,GSE152633,GSE162357,GSE210563	5	A549,HEK293E,HSPC,HEK293T	4	Ctrl,insulin,ribo-d3,ribo-d9	4	m6A-CLIP-seq,m6A-seq with improved protocol,miCLIP,m6A-SAC-seq,GLORI	5	Brain,Heart,Kidney,Liver,Lung,Muscle,Spleen,Adipose,Adrenal_gland,Aorta,Appendix,Colon,Duodenum,Esophagus,Jejunum,Prostate,Rectum,Skin,Stomach,Testis,Thyroid_gland,Tongue,Trachea,Urinary_bladder	24	Cerebellum,FrontalCortex,Heart,Kidney,Liver,Lung,Muscle,Spleen,Adipose,Adrenal_gland,Aorta,Appendix,Brainstem,Cerebrum,Hypothalamus,Colon,Duodenum,Esophagus,Jejunum,Prostate,Rectum,Skin,Stomach,Testis,Thyroid_gland,Tongue,Trachea,Urinary_bladder	28
chr1	154944963	154944963	1	-	PBXIP1@ENSG00000163346.17	GSE152633,GSE210563	2	HEK293E,HEK293T	2	insulin,Ctrl	2	miCLIP,GLORI	2	Brain,Heart,Kidney,Liver,Lung,Muscle,Spleen,Adipose,Adrenal_gland,Aorta,Appendix,Colon,Duodenum,Esophagus,Jejunum,Prostate,Rectum,Skin,Stomach,Testis,Thyroid_gland,Tongue,Trachea,Urinary_bladder	24	Cerebellum,FrontalCortex,Heart,Kidney,Liver,Lung,Muscle,Spleen,Adipose,Adrenal_gland,Aorta,Appendix,Brainstem,Cerebrum,Hypothalamus,Colon,Duodenum,Esophagus,Jejunum,Prostate,Rectum,Skin,Stomach,Testis,Thyroid_gland,Tongue,Trachea,Urinary_bladder	28
chr1	155134468	155134468	1	+	ENSG00000169242@ENSG00000169242	GSE98623,GSE71154,GSE122948,GSE54365,GSE161304,GSE134103,GSE163491,GSE210563	8	MOLM13,CD8T,HEK293T,A549,LNCaP,RWPE,HeLa	7	Ctrl,PCIF1_KO,caRNA,ribominuse	4	miCLIP,m6A-CLIP-seq,m6A-seq with improved protocol,miCLIP2,GLORI	5	Brain,Heart,Kidney,Liver,Lung,Muscle,Spleen,Adipose,Adrenal_gland,Aorta,Appendix,Colon,Duodenum,Esophagus,Jejunum,Prostate,Rectum,Skin,Stomach,Testis,Thyroid_gland,Tongue,Trachea,Urinary_bladder	24	Cerebellum,FrontalCortex,Heart,Kidney,Liver,Lung,Muscle,Spleen,Adipose,Adrenal_gland,Aorta,Appendix,Brainstem,Cerebrum,Hypothalamus,Colon,Duodenum,Esophagus,Jejunum,Prostate,Rectum,Skin,Stomach,Testis,Thyroid_gland,Tongue,Trachea,Urinary_bladder	28
chr1	155134472	155134472	1	+	ENSG00000169242@ENSG00000169242	GSE71154,GSE122948,GSE161304,GSE162357,GSE210563	5	CD8T,HEK293T,LNCaP,RWPE,HeLa,HepG2	6	Ctrl	1	m6A-CLIP-seq,miCLIP,m6A-SAC-seq,GLORI	4	Brain,Heart,Kidney,Liver,Lung,Muscle,Spleen,Adipose,Adrenal_gland,Aorta,Appendix,Colon,Duodenum,Esophagus,Jejunum,Prostate,Rectum,Skin,Stomach,Testis,Thyroid_gland,Tongue,Trachea,Urinary_bladder	24	Cerebellum,FrontalCortex,Heart,Kidney,Liver,Lung,Muscle,Spleen,Adipose,Adrenal_gland,Aorta,Appendix,Brainstem,Cerebrum,Hypothalamus,Colon,Duodenum,Esophagus,Jejunum,Prostate,Rectum,Skin,Stomach,Testis,Thyroid_gland,Tongue,Trachea,Urinary_bladder	28
chr1	155134491	155134491	1	+	ENSG00000169242@ENSG00000169242	GSE125240,GSE71154,GSE134103	3	kidney,liver,CD8T,HeLa	4	Ctrl,caRNA	2	m6A-REF-seq,m6A-CLIP-seq,miCLIP	3	Brain,Heart,Kidney,Liver,Lung,Muscle,Spleen,Adipose,Adrenal_gland,Aorta,Appendix,Colon,Duodenum,Esophagus,Jejunum,Prostate,Rectum,Skin,Stomach,Testis,Thyroid_gland,Tongue,Trachea,Urinary_bladder	24	Cerebellum,FrontalCortex,Heart,Kidney,Liver,Lung,Muscle,Spleen,Adipose,Adrenal_gland,Aorta,Appendix,Brainstem,Hypothalamus,Cerebrum,Colon,Duodenum,Esophagus,Jejunum,Prostate,Rectum,Skin,Stomach,Testis,Thyroid_gland,Tongue,Trachea,Urinary_bladder	28
chr1	155213719	155213719	1	+	MTX1@ENSG00000173171.15	GSE162357,GSE210563	2	HEK293,HEK293T	2	ribo,Ctrl	2	m6A-SAC-seq,GLORI	2	Brain,Heart,Kidney,Liver,Lung,Muscle,Spleen,Adipose,Adrenal_gland,Aorta,Appendix,Colon,Duodenum,Esophagus,Jejunum,Prostate,Rectum,Skin,Stomach,Testis,Thyroid_gland,Tongue,Trachea,Urinary_bladder	24	Cerebellum,FrontalCortex,Heart,Kidney,Liver,Lung,Muscle,Spleen,Adipose,Adrenal_gland,Aorta,Appendix,Brainstem,Cerebrum,Hypothalamus,Colon,Duodenum,Esophagus,Jejunum,Prostate,Rectum,Skin,Stomach,Testis,Thyroid_gland,Tongue,Trachea,Urinary_bladder	28
chr1	155234945	155234945	1	-	GBA@ENSG00000177628.16	GSE125240,GSE162357	2	brain,HeLa	2	Ctrl	1	m6A-REF-seq,m6A-SAC-seq	2	Brain,Heart,Kidney,Liver,Lung,Muscle,Spleen,Adipose,Adrenal_gland,Aorta,Appendix,Colon,Duodenum,Esophagus,Jejunum,Prostate,Rectum,Skin,Stomach,Testis,Thyroid_gland,Tongue,Trachea,Urinary_bladder	24	Cerebellum,FrontalCortex,Heart,Kidney,Liver,Lung,Muscle,Spleen,Adipose,Adrenal_gland,Aorta,Appendix,Brainstem,Cerebrum,Hypothalamus,Colon,Duodenum,Esophagus,Jejunum,Prostate,Rectum,Skin,Stomach,Testis,Thyroid_gland,Tongue,Trachea,Urinary_bladder	28
chr1	155438796	155438796	1	-	ASH1L@ENSG00000116539.14	GSE122961,GSE152633	2	HEK293T,HEK293E	2	Ctrl,insulin	2	MAZTER-seq,miCLIP	2	Brain,Heart,Kidney,Liver,Lung,Muscle,Spleen,Adipose,Adrenal_gland,Aorta,Appendix,Colon,Duodenum,Esophagus,Jejunum,Prostate,Rectum,Skin,Stomach,Testis,Thyroid_gland,Tongue,Trachea,Urinary_bladder	24	Cerebellum,FrontalCortex,Heart,Kidney,Liver,Lung,Muscle,Spleen,Adipose,Adrenal_gland,Aorta,Appendix,Brainstem,Cerebrum,Hypothalamus,Colon,Duodenum,Esophagus,Jejunum,Prostate,Rectum,Skin,Stomach,Testis,Thyroid_gland,Tongue,Trachea,Urinary_bladder	28
chr1	155438837	155438837	1	-	ASH1L@ENSG00000116539.14	GSE63753,GSE71154,GSE122948,GSE54365,GSE152633,GSE162357,GSE210563	7	HEK293,CD8T,HEK293T,A549,HEK293E	5	sysy_antinbody,Ctrl,insulin,torin	4	miCLIP,m6A-CLIP-seq,m6A-seq with improved protocol,m6A-SAC-seq,GLORI	5	Brain,Heart,Kidney,Liver,Lung,Muscle,Spleen,Adipose,Adrenal_gland,Aorta,Appendix,Colon,Duodenum,Esophagus,Jejunum,Prostate,Rectum,Skin,Stomach,Testis,Thyroid_gland,Tongue,Trachea,Urinary_bladder	24	Cerebellum,FrontalCortex,Heart,Kidney,Liver,Lung,Muscle,Spleen,Adipose,Adrenal_gland,Aorta,Appendix,Brainstem,Cerebrum,Hypothalamus,Colon,Duodenum,Esophagus,Jejunum,Prostate,Rectum,Skin,Stomach,Testis,Thyroid_gland,Tongue,Trachea,Urinary_bladder	28
chr1	155438867	155438867	1	-	ASH1L@ENSG00000116539.14	GSE71154,GSE152633,GSE162357	3	CD8T,HEK293E,HSPC	3	Ctrl,insulin,ribo-d9	3	m6A-CLIP-seq,miCLIP,m6A-SAC-seq	3	Brain,Heart,Kidney,Liver,Lung,Muscle,Spleen,Adipose,Adrenal_gland,Aorta,Appendix,Colon,Duodenum,Esophagus,Jejunum,Prostate,Rectum,Skin,Stomach,Testis,Thyroid_gland,Tongue,Trachea,Urinary_bladder	24	Cerebellum,FrontalCortex,Heart,Kidney,Liver,Lung,Muscle,Spleen,Adipose,Adrenal_gland,Aorta,Appendix,Brainstem,Cerebrum,Hypothalamus,Colon,Duodenum,Esophagus,Jejunum,Prostate,Rectum,Skin,Stomach,Testis,Thyroid_gland,Tongue,Trachea,Urinary_bladder	28
chr1	155438888	155438888	1	-	ASH1L@ENSG00000116539.14	GSE71154,GSE162357,GSE210563	3	CD8T,HSPC,HEK293T	3	Ctrl,ribo-d0,ribo-d9	3	m6A-CLIP-seq,m6A-SAC-seq,GLORI	3	Brain,Heart,Kidney,Liver,Lung,Muscle,Spleen,Adipose,Adrenal_gland,Aorta,Appendix,Colon,Duodenum,Esophagus,Jejunum,Prostate,Rectum,Skin,Stomach,Testis,Thyroid_gland,Tongue,Trachea,Urinary_bladder	24	Cerebellum,FrontalCortex,Heart,Kidney,Liver,Lung,Muscle,Spleen,Adipose,Adrenal_gland,Aorta,Appendix,Brainstem,Cerebrum,Hypothalamus,Colon,Duodenum,Esophagus,Jejunum,Prostate,Rectum,Skin,Stomach,Testis,Thyroid_gland,Tongue,Trachea,Urinary_bladder	28
chr1	155738275	155738275	1	+	DAP3@ENSG00000132676.16	GSE122948,GSE128699,GSE147440,GSE152633,GSE151028,GSE162357,GSE210563	7	HEK293T,HCT116,MDAMB231,HEK293E,HEK293	5	Ctrl,PCIF1_KO,insulin,torin,ribo	5	miCLIP,meCLIP,m6A-REF-seq,m6A-SAC-seq,GLORI	5	Brain,Heart,Kidney,Liver,Lung,Muscle,Spleen,Adipose,Adrenal_gland,Aorta,Appendix,Colon,Duodenum,Esophagus,Jejunum,Prostate,Rectum,Skin,Stomach,Testis,Thyroid_gland,Tongue,Trachea,Urinary_bladder	24	Cerebellum,FrontalCortex,Heart,Kidney,Liver,Lung,Muscle,Spleen,Adipose,Adrenal_gland,Aorta,Appendix,Brainstem,Cerebrum,Hypothalamus,Colon,Duodenum,Esophagus,Jejunum,Prostate,Rectum,Skin,Stomach,Testis,Thyroid_gland,Tongue,Trachea,Urinary_bladder	28
chr1	155738293	155738293	1	+	DAP3@ENSG00000132676.16	GSE122948,GSE161304,GSE134103,GSE152633,GSE162357,GSE210563	6	HEK293T,LNCaP,RWPE,HeLa,HEK293E,HSPC	6	PCIF1_KO,Ctrl,caRNA,mRNA,insulin,torin,ribo-d3	7	miCLIP,m6A-SAC-seq,GLORI	3	Brain,Heart,Kidney,Liver,Lung,Muscle,Spleen,Adipose,Adrenal_gland,Aorta,Appendix,Colon,Duodenum,Esophagus,Jejunum,Prostate,Rectum,Skin,Stomach,Testis,Thyroid_gland,Tongue,Trachea,Urinary_bladder	24	Cerebellum,FrontalCortex,Heart,Kidney,Liver,Lung,Muscle,Spleen,Adipose,Adrenal_gland,Aorta,Appendix,Brainstem,Cerebrum,Hypothalamus,Colon,Duodenum,Esophagus,Jejunum,Prostate,Rectum,Skin,Stomach,Testis,Thyroid_gland,Tongue,Trachea,Urinary_bladder	28
chr1	155738362	155738362	1	+	DAP3@ENSG00000132676.16	GSE98623,GSE63753,GSE86336,GSE71154,GSE122948,GSE54921,GSE54365,GSE128699,GSE161304,GSE134103,GSE163491,GSE152633,GSE210563	13	MOLM13,HEK293,HeLa,CD8T,HEK293T,A549,HCT116,LNCaP,RWPE,HEK293E	10	Ctrl,sysy_antinbody,PCIF1_KO,ZCCHC4_KO,ribominuse,insulin	6	miCLIP,m6A-CLIP-seq,PA-m6A-seq,m6A-seq with improved protocol,miCLIP2,GLORI	6	Brain,Heart,Kidney,Liver,Lung,Muscle,Spleen,Adipose,Adrenal_gland,Aorta,Appendix,Colon,Duodenum,Esophagus,Jejunum,Prostate,Rectum,Skin,Stomach,Testis,Thyroid_gland,Tongue,Trachea,Urinary_bladder	24	Cerebellum,FrontalCortex,Heart,Kidney,Liver,Lung,Muscle,Spleen,Adipose,Adrenal_gland,Aorta,Appendix,Brainstem,Cerebrum,Hypothalamus,Colon,Duodenum,Esophagus,Jejunum,Prostate,Rectum,Skin,Stomach,Testis,Thyroid_gland,Tongue,Trachea,Urinary_bladder	28
chr1	155738367	155738367	1	+	DAP3@ENSG00000132676.16	GSE63753,GSE86336,GSE71154,GSE122948,GSE54921,GSE128699,GSE161304,GSE147440,GSE134103,GSE163491,GSE152633,GSE162357,GSE210563	13	HEK293,HeLa,CD8T,A549,HEK293T,HCT116,LNCaP,RWPE,MCF7,HEK293E,HSPC	11	Ctrl,PCIF1_KO,METTL5_KO,ZCCHC4_KO,mRNA,insulin,torin,ribo-d0,ribo-d9	9	miCLIP,m6A-CLIP-seq,PA-m6A-seq,meCLIP,miCLIP2,m6A-SAC-seq,GLORI	7	Brain,Heart,Kidney,Liver,Lung,Muscle,Spleen,Adipose,Adrenal_gland,Aorta,Appendix,Colon,Duodenum,Esophagus,Jejunum,Prostate,Rectum,Skin,Stomach,Testis,Thyroid_gland,Tongue,Trachea,Urinary_bladder	24	Cerebellum,FrontalCortex,Heart,Kidney,Liver,Lung,Muscle,Spleen,Adipose,Adrenal_gland,Aorta,Appendix,Brainstem,Cerebrum,Hypothalamus,Colon,Duodenum,Esophagus,Jejunum,Prostate,Rectum,Skin,Stomach,Testis,Thyroid_gland,Tongue,Trachea,Urinary_bladder	28
chr1	155738384	155738384	1	+	DAP3@ENSG00000132676.16	GSE54921,GSE128699,GSE162357,GSE210563	4	HeLa,HCT116,HSPC,HEK293T	4	Ctrl,ribo-d3,ribo-d6	3	PA-m6A-seq,miCLIP,m6A-SAC-seq,GLORI	4	Brain,Heart,Kidney,Liver,Lung,Muscle,Spleen,Adipose,Adrenal_gland,Aorta,Appendix,Colon,Duodenum,Esophagus,Jejunum,Prostate,Rectum,Skin,Stomach,Testis,Thyroid_gland,Tongue,Trachea,Urinary_bladder	24	Cerebellum,FrontalCortex,Heart,Kidney,Liver,Lung,Muscle,Spleen,Adipose,Adrenal_gland,Aorta,Appendix,Brainstem,Cerebrum,Hypothalamus,Colon,Duodenum,Esophagus,Jejunum,Prostate,Rectum,Skin,Stomach,Testis,Thyroid_gland,Tongue,Trachea,Urinary_bladder	28
chr1	155913301	155913301	1	-	KHDC4@ENSG00000132680.11	GSE98623,GSE63753,GSE71154,GSE163491,GSE152633,GSE162357,GSE210563	7	MOLM13,HEK293,CD8T,HEK293T,HEK293E,HeLa	6	Ctrl,insulin,torin,ribo	4	miCLIP,m6A-CLIP-seq,miCLIP2,m6A-SAC-seq,GLORI	5	Brain,Heart,Kidney,Liver,Lung,Muscle,Spleen,Adipose,Adrenal_gland,Aorta,Appendix,Colon,Duodenum,Esophagus,Jejunum,Prostate,Rectum,Skin,Stomach,Testis,Thyroid_gland,Tongue,Trachea,Urinary_bladder	24	Cerebellum,FrontalCortex,Heart,Kidney,Liver,Lung,Muscle,Spleen,Adipose,Adrenal_gland,Aorta,Appendix,Cerebrum,Hypothalamus,Colon,Duodenum,Esophagus,Jejunum,Prostate,Rectum,Skin,Stomach,Testis,Thyroid_gland,Tongue,Trachea,Urinary_bladder	27
chr1	155913323	155913323	1	-	KHDC4@ENSG00000132680.11	GSE71154,GSE54365,GSE152633	3	CD8T,A549,HEK293E	3	Ctrl,insulin,torin	3	m6A-CLIP-seq,m6A-seq with improved protocol,miCLIP	3	Brain,Heart,Kidney,Liver,Lung,Muscle,Spleen,Adipose,Adrenal_gland,Aorta,Appendix,Colon,Duodenum,Esophagus,Jejunum,Prostate,Rectum,Skin,Stomach,Testis,Thyroid_gland,Tongue,Trachea,Urinary_bladder	24	Cerebellum,FrontalCortex,Heart,Kidney,Liver,Lung,Muscle,Spleen,Adipose,Adrenal_gland,Aorta,Appendix,Cerebrum,Hypothalamus,Colon,Duodenum,Esophagus,Jejunum,Prostate,Rectum,Skin,Stomach,Testis,Thyroid_gland,Tongue,Trachea,Urinary_bladder	27
chr1	155913336	155913336	1	-	KHDC4@ENSG00000132680.11	GSE125240,GSE71154,GSE152633	3	liver,CD8T,HEK293E	3	Ctrl,insulin	2	m6A-REF-seq,m6A-CLIP-seq,miCLIP	3	Brain,Heart,Kidney,Liver,Lung,Muscle,Spleen,Adipose,Adrenal_gland,Aorta,Appendix,Colon,Duodenum,Esophagus,Jejunum,Prostate,Rectum,Skin,Stomach,Testis,Thyroid_gland,Tongue,Trachea,Urinary_bladder	24	Cerebellum,FrontalCortex,Heart,Kidney,Liver,Lung,Muscle,Spleen,Adipose,Adrenal_gland,Aorta,Appendix,Cerebrum,Hypothalamus,Colon,Duodenum,Esophagus,Jejunum,Prostate,Rectum,Skin,Stomach,Testis,Thyroid_gland,Tongue,Trachea,Urinary_bladder	27
chr1	155947852	155947852	1	-	ARHGEF2@ENSG00000116584.22	GSE152633,GSE210563	2	HEK293E,HEK293T	2	insulin,Ctrl	2	miCLIP,GLORI	2	Brain,Heart,Kidney,Liver,Lung,Muscle,Spleen,Adipose,Adrenal_gland,Aorta,Appendix,Colon,Duodenum,Esophagus,Jejunum,Prostate,Rectum,Skin,Stomach,Testis,Thyroid_gland,Tongue,Trachea,Urinary_bladder	24	Cerebellum,FrontalCortex,Heart,Kidney,Liver,Lung,Muscle,Spleen,Adipose,Adrenal_gland,Aorta,Appendix,Brainstem,Cerebrum,Hypothalamus,Colon,Duodenum,Esophagus,Jejunum,Prostate,Rectum,Skin,Stomach,Testis,Thyroid_gland,Tongue,Trachea,Urinary_bladder	28
chr1	156009131	156009131	1	-	SSR2@ENSG00000163479.14	GSE98623,GSE63753,GSE71154,GSE122948,GSE54365,GSE137675,GSE134103,GSE163491,GSE152633,GSE162357,GSE210563	11	MOLM13,HEK293,CD8T,A549,HEK293T,CM2005.1,CRMM1,OCM1,OCM1a,OM431,PIG1,HeLa,HEK293E,HepG2,HSPC	15	Ctrl,sysy_antinbody,mRNA,insulin,ribo,ribo-d0,ribo-d3,ribo-d6,ribo-d9	9	miCLIP,m6A-CLIP-seq,m6A-seq with improved protocol,miCLIP2,m6A-SAC-seq,GLORI	6	Brain,Heart,Kidney,Liver,Lung,Muscle,Spleen,Adipose,Adrenal_gland,Aorta,Appendix,Colon,Duodenum,Esophagus,Jejunum,Prostate,Rectum,Skin,Stomach,Testis,Thyroid_gland,Tongue,Trachea,Urinary_bladder	24	Cerebellum,FrontalCortex,Heart,Kidney,Liver,Lung,Muscle,Spleen,Adipose,Adrenal_gland,Aorta,Appendix,Brainstem,Cerebrum,Hypothalamus,Colon,Duodenum,Esophagus,Jejunum,Prostate,Rectum,Skin,Stomach,Testis,Thyroid_gland,Tongue,Trachea,Urinary_bladder	28
chr1	156009196	156009196	1	-	SSR2@ENSG00000163479.14	GSE71154,GSE122961,GSE152633,GSE162357	4	CD8T,ESC,HEK293E,HSPC	4	Ctrl,insulin,torin,ribo-d3,ribo-d6,ribo-d9	6	m6A-CLIP-seq,MAZTER-seq,miCLIP,m6A-SAC-seq	4	Brain,Heart,Kidney,Liver,Lung,Muscle,Spleen,Adipose,Adrenal_gland,Aorta,Appendix,Colon,Duodenum,Esophagus,Jejunum,Prostate,Rectum,Skin,Stomach,Testis,Thyroid_gland,Tongue,Trachea,Urinary_bladder	24	Cerebellum,FrontalCortex,Heart,Kidney,Liver,Lung,Muscle,Spleen,Adipose,Adrenal_gland,Aorta,Appendix,Brainstem,Cerebrum,Hypothalamus,Colon,Duodenum,Esophagus,Jejunum,Prostate,Rectum,Skin,Stomach,Testis,Thyroid_gland,Tongue,Trachea,Urinary_bladder	28
chr1	156009204	156009204	1	-	SSR2@ENSG00000163479.14	GSE98623,GSE63753,GSE86336,GSE71154,GSE122948,GSE54921,GSE124509,GSE147440,GSE134103,GSE163491,GSE152633,GSE162357,GSE210563	13	MOLM13,HEK293,HeLa,CD8T,HEK293T,MCF7,MDAMB231,HEK293E,HepG2,HSPC	10	Ctrl,sysy_antinbody,mRNA,insulin,torin,ribo,ribo-d0,ribo-d3,ribo-d6,ribo-d9	10	miCLIP,m6A-CLIP-seq,PA-m6A-seq,m6ACE,meCLIP,miCLIP2,m6A-SAC-seq,GLORI	8	Brain,Heart,Kidney,Liver,Lung,Muscle,Spleen,Adipose,Adrenal_gland,Aorta,Appendix,Colon,Duodenum,Esophagus,Jejunum,Prostate,Rectum,Skin,Stomach,Testis,Thyroid_gland,Tongue,Trachea,Urinary_bladder	24	Cerebellum,FrontalCortex,Heart,Kidney,Liver,Lung,Muscle,Spleen,Adipose,Adrenal_gland,Aorta,Appendix,Brainstem,Cerebrum,Hypothalamus,Colon,Duodenum,Esophagus,Jejunum,Prostate,Rectum,Skin,Stomach,Testis,Thyroid_gland,Tongue,Trachea,Urinary_bladder	28
chr1	156009325	156009325	1	-	SSR2@ENSG00000163479.14	GSE73405,GSE86336,GSE122948,GSE163491,GSE152633,GSE151028,GSE162357,GSE210563	8	HepG2,HeLa,HEK293T,HEK293E,HSPC	5	Ctrl,insulin,torin,ribo-d0,ribo-d3	5	miCLIP,m6A-CLIP-seq,miCLIP2,m6A-REF-seq,m6A-SAC-seq,GLORI	6	Brain,Heart,Kidney,Liver,Lung,Muscle,Spleen,Adipose,Adrenal_gland,Aorta,Appendix,Colon,Duodenum,Esophagus,Jejunum,Prostate,Rectum,Skin,Stomach,Testis,Thyroid_gland,Tongue,Trachea,Urinary_bladder	24	Cerebellum,FrontalCortex,Heart,Kidney,Liver,Lung,Muscle,Spleen,Adipose,Adrenal_gland,Aorta,Appendix,Brainstem,Cerebrum,Hypothalamus,Colon,Duodenum,Esophagus,Jejunum,Prostate,Rectum,Skin,Stomach,Testis,Thyroid_gland,Tongue,Trachea,Urinary_bladder	28
chr1	156009468	156009468	1	-	SSR2@ENSG00000163479.14	GSE122948,GSE134103,GSE152633,GSE162357,GSE210563	5	HEK293T,HeLa,HEK293E,HEK293,HSPC	5	Ctrl,mRNA,ribominuse,torin,ribo,ribo-d0,ribo-d3,ribo-d6,ribo-d9	9	miCLIP,m6A-SAC-seq,GLORI	3	Brain,Heart,Kidney,Liver,Lung,Muscle,Spleen,Adipose,Adrenal_gland,Aorta,Appendix,Colon,Duodenum,Esophagus,Jejunum,Prostate,Rectum,Skin,Stomach,Testis,Thyroid_gland,Tongue,Trachea,Urinary_bladder	24	Cerebellum,FrontalCortex,Heart,Kidney,Liver,Lung,Muscle,Spleen,Adipose,Adrenal_gland,Aorta,Appendix,Brainstem,Cerebrum,Hypothalamus,Colon,Duodenum,Esophagus,Jejunum,Prostate,Rectum,Skin,Stomach,Testis,Thyroid_gland,Tongue,Trachea,Urinary_bladder	28
chr1	156009544	156009544	1	-	SSR2@ENSG00000163479.14	GSE98623,GSE63753,GSE71154,GSE122948,GSE54365,GSE134103,GSE163491,GSE152633,GSE162357,GSE210563	10	MOLM13,HEK293,CD8T,A549,HEK293T,HeLa,HEK293E	7	Ctrl,ribominuse,insulin,torin,ribo	5	miCLIP,m6A-CLIP-seq,m6A-seq with improved protocol,miCLIP2,m6A-SAC-seq,GLORI	6	Brain,Heart,Kidney,Liver,Lung,Muscle,Spleen,Adipose,Adrenal_gland,Aorta,Appendix,Colon,Duodenum,Esophagus,Jejunum,Prostate,Rectum,Skin,Stomach,Testis,Thyroid_gland,Tongue,Trachea,Urinary_bladder	24	Cerebellum,FrontalCortex,Heart,Kidney,Liver,Lung,Muscle,Spleen,Adipose,Adrenal_gland,Aorta,Appendix,Brainstem,Cerebrum,Hypothalamus,Colon,Duodenum,Esophagus,Jejunum,Prostate,Rectum,Skin,Stomach,Testis,Thyroid_gland,Tongue,Trachea,Urinary_bladder	28
chr1	156009565	156009565	1	-	SSR2@ENSG00000163479.14	GSE71154,GSE152633,GSE162357	3	CD8T,HEK293E,HSPC	3	Ctrl,insulin,ribo-d0,ribo-d3,ribo-d6	5	m6A-CLIP-seq,miCLIP,m6A-SAC-seq	3	Brain,Heart,Kidney,Liver,Lung,Muscle,Spleen,Adipose,Adrenal_gland,Aorta,Appendix,Colon,Duodenum,Esophagus,Jejunum,Prostate,Rectum,Skin,Stomach,Testis,Thyroid_gland,Tongue,Trachea,Urinary_bladder	24	Cerebellum,FrontalCortex,Heart,Kidney,Liver,Lung,Muscle,Spleen,Adipose,Adrenal_gland,Aorta,Appendix,Brainstem,Cerebrum,Hypothalamus,Colon,Duodenum,Esophagus,Jejunum,Prostate,Rectum,Skin,Stomach,Testis,Thyroid_gland,Tongue,Trachea,Urinary_bladder	28
chr1	156210576	156210576	1	+	SLC25A44@ENSG00000160785.14	GSE71154,GSE54365,GSE152633,GSE162357,GSE210563	5	CD8T,A549,HEK293E,HEK293,HEK293T	5	Ctrl,insulin,ribo	3	m6A-CLIP-seq,m6A-seq with improved protocol,miCLIP,m6A-SAC-seq,GLORI	5	Brain,Heart,Kidney,Liver,Lung,Muscle,Spleen,Adipose,Adrenal_gland,Aorta,Appendix,Colon,Duodenum,Esophagus,Jejunum,Prostate,Rectum,Skin,Stomach,Testis,Thyroid_gland,Tongue,Trachea,Urinary_bladder	24	Cerebellum,FrontalCortex,Heart,Kidney,Liver,Lung,Muscle,Spleen,Adipose,Adrenal_gland,Aorta,Appendix,Brainstem,Cerebrum,Hypothalamus,Colon,Duodenum,Esophagus,Jejunum,Prostate,Rectum,Skin,Stomach,Testis,Thyroid_gland,Tongue,Trachea,Urinary_bladder	28
chr1	156210583	156210583	1	+	SLC25A44@ENSG00000160785.14	GSE122948,GSE125780,GSE134103,GSE152633,GSE210563	5	HEK293T,HeLa,HEK293E	3	Ctrl,PCIF1_KO,ribominuse,insulin,torin	5	miCLIP,DART-seq,GLORI	3	Brain,Heart,Kidney,Liver,Lung,Muscle,Spleen,Adipose,Adrenal_gland,Aorta,Appendix,Colon,Duodenum,Esophagus,Jejunum,Prostate,Rectum,Skin,Stomach,Testis,Thyroid_gland,Tongue,Trachea,Urinary_bladder	24	Cerebellum,FrontalCortex,Heart,Kidney,Liver,Lung,Muscle,Spleen,Adipose,Adrenal_gland,Aorta,Appendix,Brainstem,Cerebrum,Hypothalamus,Colon,Duodenum,Esophagus,Jejunum,Prostate,Rectum,Skin,Stomach,Testis,Thyroid_gland,Tongue,Trachea,Urinary_bladder	28
chr1	156266098	156266098	1	-	SMG5@ENSG00000198952.8	GSE98623,GSE71154,GSE122948,GSE134103,GSE163491,GSE152633,GSE162357,GSE210563	8	MOLM13,CD8T,A549,HEK293T,HeLa,HEK293E,HEK293	7	Ctrl,caRNA,ribominuse,insulin,torin,ribo	6	miCLIP,m6A-CLIP-seq,miCLIP2,m6A-SAC-seq,GLORI	5	Brain,Heart,Kidney,Liver,Lung,Muscle,Spleen,Adipose,Adrenal_gland,Aorta,Appendix,Colon,Duodenum,Esophagus,Jejunum,Prostate,Rectum,Skin,Stomach,Testis,Thyroid_gland,Tongue,Trachea,Urinary_bladder	24	Cerebellum,FrontalCortex,Heart,Kidney,Liver,Lung,Muscle,Spleen,Adipose,Adrenal_gland,Aorta,Appendix,Brainstem,Cerebrum,Hypothalamus,Colon,Duodenum,Esophagus,Jejunum,Prostate,Rectum,Skin,Stomach,Testis,Thyroid_gland,Tongue,Trachea,Urinary_bladder	28
chr1	156266102	156266102	1	-	SMG5@ENSG00000198952.8	GSE98623,GSE71154,GSE134103,GSE152633	4	MOLM13,CD8T,HeLa,HEK293E	4	Ctrl,caRNA,insulin,torin	4	miCLIP,m6A-CLIP-seq	2	Brain,Heart,Kidney,Liver,Lung,Muscle,Spleen,Adipose,Adrenal_gland,Aorta,Appendix,Colon,Duodenum,Esophagus,Jejunum,Prostate,Rectum,Skin,Stomach,Testis,Thyroid_gland,Tongue,Trachea,Urinary_bladder	24	Cerebellum,FrontalCortex,Heart,Kidney,Liver,Lung,Muscle,Spleen,Adipose,Adrenal_gland,Aorta,Appendix,Brainstem,Cerebrum,Hypothalamus,Colon,Duodenum,Esophagus,Jejunum,Prostate,Rectum,Skin,Stomach,Testis,Thyroid_gland,Tongue,Trachea,Urinary_bladder	28
chr1	156266120	156266120	1	-	SMG5@ENSG00000198952.8	GSE98623,GSE71154	2	MOLM13,CD8T	2	Ctrl	1	miCLIP,m6A-CLIP-seq	2	Brain,Heart,Kidney,Liver,Lung,Muscle,Spleen,Adipose,Adrenal_gland,Aorta,Appendix,Colon,Duodenum,Esophagus,Jejunum,Prostate,Rectum,Skin,Stomach,Testis,Thyroid_gland,Tongue,Trachea,Urinary_bladder	24	Cerebellum,FrontalCortex,Heart,Kidney,Liver,Lung,Muscle,Spleen,Adipose,Adrenal_gland,Aorta,Appendix,Brainstem,Cerebrum,Hypothalamus,Colon,Duodenum,Esophagus,Jejunum,Prostate,Rectum,Skin,Stomach,Testis,Thyroid_gland,Tongue,Trachea,Urinary_bladder	28
chr1	156266143	156266143	1	-	SMG5@ENSG00000198952.8	GSE71154,GSE152633	2	CD8T,HEK293E	2	Ctrl,insulin	2	m6A-CLIP-seq,miCLIP	2	Brain,Heart,Kidney,Liver,Lung,Muscle,Spleen,Adipose,Adrenal_gland,Aorta,Appendix,Colon,Duodenum,Esophagus,Jejunum,Prostate,Rectum,Skin,Stomach,Testis,Thyroid_gland,Tongue,Trachea,Urinary_bladder	24	Cerebellum,FrontalCortex,Heart,Kidney,Liver,Lung,Muscle,Spleen,Adipose,Adrenal_gland,Aorta,Appendix,Brainstem,Cerebrum,Hypothalamus,Colon,Duodenum,Esophagus,Jejunum,Prostate,Rectum,Skin,Stomach,Testis,Thyroid_gland,Tongue,Trachea,Urinary_bladder	28
chr1	156266155	156266155	1	-	SMG5@ENSG00000198952.8	GSE125240,GSE63753,GSE73405,GSE71154,GSE163491,GSE152633,GSE210563	7	HEK293,kidney,HepG2,CD8T,HEK293T,HEK293E	6	Ctrl,insulin,torin	3	m6A-REF-seq,miCLIP,m6A-CLIP-seq,miCLIP2,GLORI	5	Brain,Heart,Kidney,Liver,Lung,Muscle,Spleen,Adipose,Adrenal_gland,Aorta,Appendix,Colon,Duodenum,Esophagus,Jejunum,Prostate,Rectum,Skin,Stomach,Testis,Thyroid_gland,Tongue,Trachea,Urinary_bladder	24	Cerebellum,FrontalCortex,Heart,Kidney,Liver,Lung,Muscle,Spleen,Adipose,Adrenal_gland,Aorta,Appendix,Brainstem,Cerebrum,Hypothalamus,Colon,Duodenum,Esophagus,Jejunum,Prostate,Rectum,Skin,Stomach,Testis,Thyroid_gland,Tongue,Trachea,Urinary_bladder	28
chr1	156266182	156266182	1	-	SMG5@ENSG00000198952.8	GSE54365,GSE210563	2	A549,HEK293T	2	Ctrl	1	m6A-seq with improved protocol,GLORI	2	Brain,Heart,Kidney,Liver,Lung,Muscle,Spleen,Adipose,Adrenal_gland,Aorta,Appendix,Colon,Duodenum,Esophagus,Jejunum,Prostate,Rectum,Skin,Stomach,Testis,Thyroid_gland,Tongue,Trachea,Urinary_bladder	24	Cerebellum,FrontalCortex,Heart,Kidney,Liver,Lung,Muscle,Spleen,Adipose,Adrenal_gland,Aorta,Appendix,Brainstem,Cerebrum,Hypothalamus,Colon,Duodenum,Esophagus,Jejunum,Prostate,Rectum,Skin,Stomach,Testis,Thyroid_gland,Tongue,Trachea,Urinary_bladder	28
chr1	156266194	156266194	1	-	SMG5@ENSG00000198952.8	GSE98623,GSE63753,GSE122948,GSE124509,GSE163491,GSE152633,GSE162357,GSE210563	8	MOLM13,HEK293,HEK293T,HEK293E,HeLa,HepG2	6	Ctrl,sysy_antinbody,ALKBH5_regulated,insulin,torin	5	miCLIP,m6ACE,miCLIP2,m6A-SAC-seq,GLORI	5	Brain,Heart,Kidney,Liver,Lung,Muscle,Spleen,Adipose,Adrenal_gland,Aorta,Appendix,Colon,Duodenum,Esophagus,Jejunum,Prostate,Rectum,Skin,Stomach,Testis,Thyroid_gland,Tongue,Trachea,Urinary_bladder	24	Cerebellum,FrontalCortex,Heart,Kidney,Liver,Lung,Muscle,Spleen,Adipose,Adrenal_gland,Aorta,Appendix,Brainstem,Cerebrum,Hypothalamus,Colon,Duodenum,Esophagus,Jejunum,Prostate,Rectum,Skin,Stomach,Testis,Thyroid_gland,Tongue,Trachea,Urinary_bladder	28
chr1	156266224	156266224	1	-	SMG5@ENSG00000198952.8	GSE122948,GSE163491,GSE152633,GSE210563	4	HEK293T,HEK293E	2	Ctrl,insulin,torin	3	miCLIP,miCLIP2,GLORI	3	Brain,Heart,Kidney,Liver,Lung,Muscle,Spleen,Adipose,Adrenal_gland,Aorta,Appendix,Colon,Duodenum,Esophagus,Jejunum,Prostate,Rectum,Skin,Stomach,Testis,Thyroid_gland,Tongue,Trachea,Urinary_bladder	24	Cerebellum,FrontalCortex,Heart,Kidney,Liver,Lung,Muscle,Spleen,Adipose,Adrenal_gland,Aorta,Appendix,Brainstem,Cerebrum,Hypothalamus,Colon,Duodenum,Esophagus,Jejunum,Prostate,Rectum,Skin,Stomach,Testis,Thyroid_gland,Tongue,Trachea,Urinary_bladder	28
chr1	15734277	15734277	1	+	PLEKHM2@ENSG00000116786.13	GSE98623,GSE71154,GSE54365,GSE124509,GSE163491,GSE210563	6	MOLM13,CD8T,A549,HEK293T	4	Ctrl	1	miCLIP,m6A-CLIP-seq,m6A-seq with improved protocol,m6ACE,miCLIP2,GLORI	6	Brain,Heart,Kidney,Liver,Lung,Muscle,Spleen,Adipose,Adrenal_gland,Aorta,Appendix,Colon,Duodenum,Esophagus,Jejunum,Prostate,Rectum,Skin,Stomach,Testis,Thyroid_gland,Tongue,Trachea,Urinary_bladder	24	Cerebellum,FrontalCortex,Heart,Kidney,Liver,Lung,Muscle,Spleen,Adipose,Adrenal_gland,Aorta,Appendix,Brainstem,Cerebrum,Hypothalamus,Colon,Duodenum,Esophagus,Jejunum,Prostate,Rectum,Skin,Stomach,Testis,Thyroid_gland,Tongue,Trachea,Urinary_bladder	28
chr1	15734281	15734281	1	+	PLEKHM2@ENSG00000116786.13	GSE134103,GSE152633,GSE210563	3	HeLa,HEK293E,HEK293T	3	mRNA,insulin,torin,Ctrl	4	miCLIP,GLORI	2	Brain,Heart,Kidney,Liver,Lung,Muscle,Spleen,Adipose,Adrenal_gland,Aorta,Appendix,Colon,Duodenum,Esophagus,Jejunum,Prostate,Rectum,Skin,Stomach,Testis,Thyroid_gland,Tongue,Trachea,Urinary_bladder	24	Cerebellum,FrontalCortex,Heart,Kidney,Liver,Lung,Muscle,Spleen,Adipose,Adrenal_gland,Aorta,Appendix,Brainstem,Cerebrum,Hypothalamus,Colon,Duodenum,Esophagus,Jejunum,Prostate,Rectum,Skin,Stomach,Testis,Thyroid_gland,Tongue,Trachea,Urinary_bladder	28
chr1	15734289	15734289	1	+	PLEKHM2@ENSG00000116786.13	GSE128699,GSE161304,GSE163491,GSE152633,GSE210563	5	HCT116,LNCaP,RWPE,HEK293T,HEK293E	5	METTL5_KO,Ctrl,insulin,torin	4	miCLIP,miCLIP2,GLORI	3	Brain,Heart,Kidney,Liver,Lung,Muscle,Spleen,Adipose,Adrenal_gland,Aorta,Appendix,Colon,Duodenum,Esophagus,Jejunum,Prostate,Rectum,Skin,Stomach,Testis,Thyroid_gland,Tongue,Trachea,Urinary_bladder	24	Cerebellum,FrontalCortex,Heart,Kidney,Liver,Lung,Muscle,Spleen,Adipose,Adrenal_gland,Aorta,Appendix,Brainstem,Cerebrum,Hypothalamus,Colon,Duodenum,Esophagus,Jejunum,Prostate,Rectum,Skin,Stomach,Testis,Thyroid_gland,Tongue,Trachea,Urinary_bladder	28
chr1	15876247	15876247	1	+	SPEN@ENSG00000065526.13	GSE125240,GSE122948,GSE134103,GSE163491,GSE152633,GSE151028,GSE210563	7	HEK293,HEK293T,HeLa,HEK293E	4	Ctrl,PCIF1_KO,caRNA,insulin,torin	5	m6A-REF-seq,miCLIP,miCLIP2,GLORI	4	Brain,Heart,Kidney,Liver,Lung,Muscle,Spleen,Adipose,Adrenal_gland,Aorta,Appendix,Colon,Duodenum,Esophagus,Jejunum,Prostate,Rectum,Skin,Stomach,Testis,Thyroid_gland,Tongue,Trachea,Urinary_bladder	24	Cerebellum,FrontalCortex,Heart,Kidney,Liver,Lung,Muscle,Spleen,Adipose,Adrenal_gland,Aorta,Appendix,Brainstem,Cerebrum,Hypothalamus,Colon,Duodenum,Esophagus,Jejunum,Prostate,Rectum,Skin,Stomach,Testis,Thyroid_gland,Tongue,Trachea,Urinary_bladder	28
chr1	15876281	15876281	1	+	SPEN@ENSG00000065526.13	GSE122948,GSE128699,GSE131316,GSE152633,GSE151028,GSE210563	6	HEK293T,HCT116,HEK293E	3	Ctrl,PCIF1_KO,METTL5_KO,insulin,torin	5	miCLIP,m6A-label-seq ,m6A-REF-seq,GLORI	4	Brain,Heart,Kidney,Liver,Lung,Muscle,Spleen,Adipose,Adrenal_gland,Aorta,Appendix,Colon,Duodenum,Esophagus,Jejunum,Prostate,Rectum,Skin,Stomach,Testis,Thyroid_gland,Tongue,Trachea,Urinary_bladder	24	Cerebellum,FrontalCortex,Heart,Kidney,Liver,Lung,Muscle,Spleen,Adipose,Adrenal_gland,Aorta,Appendix,Brainstem,Cerebrum,Hypothalamus,Colon,Duodenum,Esophagus,Jejunum,Prostate,Rectum,Skin,Stomach,Testis,Thyroid_gland,Tongue,Trachea,Urinary_bladder	28
chr1	15876286	15876286	1	+	SPEN@ENSG00000065526.13	GSE63753,GSE86336,GSE122948,GSE147440,GSE131316,GSE134103,GSE152633,GSE151028,GSE210563	9	HEK293,HeLa,HEK293T,HEK293E	4	Ctrl,PCIF1_KO,mRNA,insulin,torin	5	miCLIP,m6A-CLIP-seq,meCLIP,m6A-label-seq ,m6A-REF-seq,GLORI	6	Brain,Heart,Kidney,Liver,Lung,Muscle,Spleen,Adipose,Adrenal_gland,Aorta,Appendix,Colon,Duodenum,Esophagus,Jejunum,Prostate,Rectum,Skin,Stomach,Testis,Thyroid_gland,Tongue,Trachea,Urinary_bladder	24	Cerebellum,FrontalCortex,Heart,Kidney,Liver,Lung,Muscle,Spleen,Adipose,Adrenal_gland,Aorta,Appendix,Brainstem,Cerebrum,Hypothalamus,Colon,Duodenum,Esophagus,Jejunum,Prostate,Rectum,Skin,Stomach,Testis,Thyroid_gland,Tongue,Trachea,Urinary_bladder	28
chr1	15876326	15876326	1	+	SPEN@ENSG00000065526.13	GSE122948,GSE128699,GSE131316,GSE134103,GSE152633,GSE162357,GSE210563	7	HEK293T,HCT116,HeLa,HEK293E,HEK293,HSPC	6	Ctrl,PCIF1_KO,METTL5_KO,caRNA,insulin,torin,ribo,ribo-d0	8	miCLIP,m6A-label-seq ,m6A-SAC-seq,GLORI	4	Brain,Heart,Kidney,Liver,Lung,Muscle,Spleen,Adipose,Adrenal_gland,Aorta,Appendix,Colon,Duodenum,Esophagus,Jejunum,Prostate,Rectum,Skin,Stomach,Testis,Thyroid_gland,Tongue,Trachea,Urinary_bladder	24	Cerebellum,FrontalCortex,Heart,Kidney,Liver,Lung,Muscle,Spleen,Adipose,Adrenal_gland,Aorta,Appendix,Brainstem,Cerebrum,Hypothalamus,Colon,Duodenum,Esophagus,Jejunum,Prostate,Rectum,Skin,Stomach,Testis,Thyroid_gland,Tongue,Trachea,Urinary_bladder	28
chr1	15876403	15876403	1	+	SPEN@ENSG00000065526.13	GSE63753,GSE86336,GSE122948,GSE131316,GSE163491,GSE152633,GSE210563	7	HEK293,HeLa,HEK293T,HEK293E	4	sysy_antinbody,Ctrl,PCIF1_KO,insulin,torin	5	miCLIP,m6A-CLIP-seq,m6A-label-seq ,miCLIP2,GLORI	5	Brain,Heart,Kidney,Liver,Lung,Muscle,Spleen,Adipose,Adrenal_gland,Aorta,Appendix,Colon,Duodenum,Esophagus,Jejunum,Prostate,Rectum,Skin,Stomach,Testis,Thyroid_gland,Tongue,Trachea,Urinary_bladder	24	Cerebellum,FrontalCortex,Heart,Kidney,Liver,Lung,Muscle,Spleen,Adipose,Adrenal_gland,Aorta,Appendix,Brainstem,Cerebrum,Hypothalamus,Colon,Duodenum,Esophagus,Jejunum,Prostate,Rectum,Skin,Stomach,Testis,Thyroid_gland,Tongue,Trachea,Urinary_bladder	28
chr1	15937487	15937487	1	+	SPEN@ENSG00000065526.13	GSE122948,GSE152633,GSE162357,GSE210563	4	HEK293T,HEK293E,HeLa,HEK293	4	Ctrl,insulin,torin	3	miCLIP,m6A-SAC-seq,GLORI	3	Brain,Heart,Kidney,Liver,Lung,Muscle,Spleen,Adipose,Adrenal_gland,Aorta,Appendix,Colon,Duodenum,Esophagus,Jejunum,Prostate,Rectum,Skin,Stomach,Testis,Thyroid_gland,Tongue,Trachea,Urinary_bladder	24	Cerebellum,FrontalCortex,Heart,Kidney,Liver,Lung,Muscle,Spleen,Adipose,Adrenal_gland,Aorta,Appendix,Brainstem,Cerebrum,Hypothalamus,Colon,Duodenum,Esophagus,Jejunum,Prostate,Rectum,Skin,Stomach,Testis,Thyroid_gland,Tongue,Trachea,Urinary_bladder	28
chr1	15937546	15937546	1	+	SPEN@ENSG00000065526.13	GSE122948,GSE54921,GSE163491,GSE152633,GSE210563	5	HEK293T,HeLa,HEK293E	3	Ctrl,PCIF1_KO,insulin,torin	4	miCLIP,PA-m6A-seq,miCLIP2,GLORI	4	Brain,Heart,Kidney,Liver,Lung,Muscle,Spleen,Adipose,Adrenal_gland,Aorta,Appendix,Colon,Duodenum,Esophagus,Jejunum,Prostate,Rectum,Skin,Stomach,Testis,Thyroid_gland,Tongue,Trachea,Urinary_bladder	24	Cerebellum,FrontalCortex,Heart,Kidney,Liver,Lung,Muscle,Spleen,Adipose,Adrenal_gland,Aorta,Appendix,Brainstem,Cerebrum,Hypothalamus,Colon,Duodenum,Esophagus,Jejunum,Prostate,Rectum,Skin,Stomach,Testis,Thyroid_gland,Tongue,Trachea,Urinary_bladder	28
chr1	15937585	15937585	1	+	SPEN@ENSG00000065526.13	GSE54921,GSE152633	2	HeLa,HEK293E	2	Ctrl,insulin	2	PA-m6A-seq,miCLIP	2	Brain,Heart,Kidney,Liver,Lung,Muscle,Spleen,Adipose,Adrenal_gland,Aorta,Appendix,Colon,Duodenum,Esophagus,Jejunum,Prostate,Rectum,Skin,Stomach,Testis,Thyroid_gland,Tongue,Trachea,Urinary_bladder	24	Cerebellum,FrontalCortex,Heart,Kidney,Liver,Lung,Muscle,Spleen,Adipose,Adrenal_gland,Aorta,Appendix,Brainstem,Cerebrum,Hypothalamus,Colon,Duodenum,Esophagus,Jejunum,Prostate,Rectum,Skin,Stomach,Testis,Thyroid_gland,Tongue,Trachea,Urinary_bladder	28
chr1	161039550	161039550	1	-	USF1@ENSG00000158773.14	GSE63753,GSE122948,GSE163491,GSE152633,GSE162357,GSE210563	6	HEK293,HEK293T,HEK293E,HSPC	4	Ctrl,torin,ribo,ribo-d0,ribo-d3,ribo-d6,ribo-d9	7	miCLIP,miCLIP2,m6A-SAC-seq,GLORI	4	Brain,Heart,Kidney,Liver,Lung,Muscle,Spleen,Adipose,Adrenal_gland,Aorta,Appendix,Colon,Duodenum,Esophagus,Jejunum,Prostate,Rectum,Skin,Stomach,Testis,Thyroid_gland,Tongue,Trachea,Urinary_bladder	24	Cerebellum,FrontalCortex,Heart,Kidney,Liver,Lung,Muscle,Spleen,Adipose,Adrenal_gland,Aorta,Appendix,Brainstem,Cerebrum,Hypothalamus,Colon,Duodenum,Esophagus,Jejunum,Prostate,Rectum,Skin,Stomach,Testis,Thyroid_gland,Tongue,Trachea,Urinary_bladder	28
chr1	161039628	161039628	1	-	USF1@ENSG00000158773.14	GSE63753,GSE86336,GSE71154,GSE122948,GSE147440,GSE163491,GSE152633,GSE210563	8	HEK293,HeLa,CD8T,HEK293T,MDAMB231,HEK293E	6	Ctrl,insulin	2	miCLIP,m6A-CLIP-seq,meCLIP,miCLIP2,GLORI	5	Brain,Heart,Kidney,Liver,Lung,Muscle,Spleen,Adipose,Adrenal_gland,Aorta,Appendix,Colon,Duodenum,Esophagus,Jejunum,Prostate,Rectum,Skin,Stomach,Testis,Thyroid_gland,Tongue,Trachea,Urinary_bladder	24	Cerebellum,FrontalCortex,Heart,Kidney,Liver,Lung,Muscle,Spleen,Adipose,Adrenal_gland,Aorta,Appendix,Brainstem,Cerebrum,Hypothalamus,Colon,Duodenum,Esophagus,Jejunum,Prostate,Rectum,Skin,Stomach,Testis,Thyroid_gland,Tongue,Trachea,Urinary_bladder	28
chr1	161039637	161039637	1	-	USF1@ENSG00000158773.14	GSE122948,GSE54921,GSE54365,GSE163491,GSE152633,GSE162357,GSE210563	7	HEK293T,HeLa,A549,HEK293E,HEK293,HepG2,HSPC	7	Ctrl,insulin,torin,ribo,ribo-d0,ribo-d3,ribo-d6,ribo-d9	8	miCLIP,PA-m6A-seq,m6A-seq with improved protocol,miCLIP2,m6A-SAC-seq,GLORI	6	Brain,Heart,Kidney,Liver,Lung,Muscle,Spleen,Adipose,Adrenal_gland,Aorta,Appendix,Colon,Duodenum,Esophagus,Jejunum,Prostate,Rectum,Skin,Stomach,Testis,Thyroid_gland,Tongue,Trachea,Urinary_bladder	24	Cerebellum,FrontalCortex,Heart,Kidney,Liver,Lung,Muscle,Spleen,Adipose,Adrenal_gland,Aorta,Appendix,Brainstem,Cerebrum,Hypothalamus,Colon,Duodenum,Esophagus,Jejunum,Prostate,Rectum,Skin,Stomach,Testis,Thyroid_gland,Tongue,Trachea,Urinary_bladder	28
chr1	161039888	161039888	1	-	USF1@ENSG00000158773.14	GSE98623,GSE63753,GSE86336,GSE71154,GSE122948,GSE54365,GSE124509,GSE147440,GSE163491,GSE152633,GSE162357,GSE210563	12	MOLM13,HEK293,HeLa,CD8T,HEK293T,A549,MCF7,MDAMB231,HEK293E,HSPC	10	Ctrl,sysy_antinbody,sysy202111,insulin,torin,ribo-d6	6	miCLIP,m6A-CLIP-seq,m6A-seq with improved protocol,m6ACE,meCLIP,miCLIP2,m6A-SAC-seq,GLORI	8	Brain,Heart,Kidney,Liver,Lung,Muscle,Spleen,Adipose,Adrenal_gland,Aorta,Appendix,Colon,Duodenum,Esophagus,Jejunum,Prostate,Rectum,Skin,Stomach,Testis,Thyroid_gland,Tongue,Trachea,Urinary_bladder	24	Cerebellum,FrontalCortex,Heart,Kidney,Liver,Lung,Muscle,Spleen,Adipose,Adrenal_gland,Aorta,Appendix,Brainstem,Cerebrum,Hypothalamus,Colon,Duodenum,Esophagus,Jejunum,Prostate,Rectum,Skin,Stomach,Testis,Thyroid_gland,Tongue,Trachea,Urinary_bladder	28
chr1	161039920	161039920	1	-	USF1@ENSG00000158773.14	GSE98623,GSE63753,GSE71154,GSE122948,GSE152633,GSE210563	6	MOLM13,HEK293,CD8T,HEK293T,HEK293E	5	Ctrl,insulin	2	miCLIP,m6A-CLIP-seq,GLORI	3	Brain,Heart,Kidney,Liver,Lung,Muscle,Spleen,Adipose,Adrenal_gland,Aorta,Appendix,Colon,Duodenum,Esophagus,Jejunum,Prostate,Rectum,Skin,Stomach,Testis,Thyroid_gland,Tongue,Trachea,Urinary_bladder	24	Cerebellum,FrontalCortex,Heart,Kidney,Liver,Lung,Muscle,Spleen,Adipose,Adrenal_gland,Aorta,Appendix,Brainstem,Cerebrum,Hypothalamus,Colon,Duodenum,Esophagus,Jejunum,Prostate,Rectum,Skin,Stomach,Testis,Thyroid_gland,Tongue,Trachea,Urinary_bladder	28
chr1	161039924	161039924	1	-	USF1@ENSG00000158773.14	GSE98623,GSE71154	2	MOLM13,CD8T,A549	3	Ctrl	1	miCLIP,m6A-CLIP-seq	2	Brain,Heart,Kidney,Liver,Lung,Muscle,Spleen,Adipose,Adrenal_gland,Aorta,Appendix,Colon,Duodenum,Esophagus,Jejunum,Prostate,Rectum,Skin,Stomach,Testis,Thyroid_gland,Tongue,Trachea,Urinary_bladder	24	Cerebellum,FrontalCortex,Heart,Kidney,Liver,Lung,Muscle,Spleen,Adipose,Adrenal_gland,Aorta,Appendix,Brainstem,Cerebrum,Hypothalamus,Colon,Duodenum,Esophagus,Jejunum,Prostate,Rectum,Skin,Stomach,Testis,Thyroid_gland,Tongue,Trachea,Urinary_bladder	28
chr1	161158567	161158567	1	+	UFC1@ENSG00000143222.12	GSE54921,GSE125780,GSE152633	3	HeLa,HEK293T,HEK293E	3	Ctrl,torin	2	PA-m6A-seq,DART-seq,miCLIP	3	Brain,Heart,Kidney,Liver,Lung,Muscle,Spleen,Adipose,Adrenal_gland,Aorta,Appendix,Colon,Duodenum,Esophagus,Jejunum,Prostate,Rectum,Skin,Stomach,Testis,Thyroid_gland,Tongue,Trachea,Urinary_bladder	24	Cerebellum,FrontalCortex,Heart,Kidney,Liver,Lung,Muscle,Spleen,Adipose,Adrenal_gland,Aorta,Appendix,Brainstem,Cerebrum,Hypothalamus,Colon,Duodenum,Esophagus,Jejunum,Prostate,Rectum,Skin,Stomach,Testis,Thyroid_gland,Tongue,Trachea,Urinary_bladder	28
chr1	161158576	161158576	1	+	UFC1@ENSG00000143222.12	GSE54921,GSE128699,GSE152633	3	HeLa,HCT116,HEK293E	3	Ctrl,ZCCHC4_KO,insulin,torin	4	PA-m6A-seq,miCLIP	2	Brain,Heart,Kidney,Liver,Lung,Muscle,Spleen,Adipose,Adrenal_gland,Aorta,Appendix,Colon,Duodenum,Esophagus,Jejunum,Prostate,Rectum,Skin,Stomach,Testis,Thyroid_gland,Tongue,Trachea,Urinary_bladder	24	Cerebellum,FrontalCortex,Heart,Kidney,Liver,Lung,Muscle,Spleen,Adipose,Adrenal_gland,Aorta,Appendix,Brainstem,Cerebrum,Hypothalamus,Colon,Duodenum,Esophagus,Jejunum,Prostate,Rectum,Skin,Stomach,Testis,Thyroid_gland,Tongue,Trachea,Urinary_bladder	28
chr1	161158589	161158589	1	+	UFC1@ENSG00000143222.12	GSE54921,GSE128699,GSE134103,GSE152633	4	HeLa,HCT116,HEK293E	3	Ctrl,METTL5_KO,mRNA,insulin	4	PA-m6A-seq,miCLIP	2	Brain,Heart,Kidney,Liver,Lung,Muscle,Spleen,Adipose,Adrenal_gland,Aorta,Appendix,Colon,Duodenum,Esophagus,Jejunum,Prostate,Rectum,Skin,Stomach,Testis,Thyroid_gland,Tongue,Trachea,Urinary_bladder	24	Cerebellum,FrontalCortex,Heart,Kidney,Liver,Lung,Muscle,Spleen,Adipose,Adrenal_gland,Aorta,Appendix,Brainstem,Cerebrum,Hypothalamus,Colon,Duodenum,Esophagus,Jejunum,Prostate,Rectum,Skin,Stomach,Testis,Thyroid_gland,Tongue,Trachea,Urinary_bladder	28
chr1	161158646	161158646	1	+	UFC1@ENSG00000143222.12	GSE128699,GSE125780,GSE161304,GSE152633	4	HCT116,HEK293T,LNCaP,RWPE,HEK293E	5	Ctrl,insulin,torin	3	miCLIP,DART-seq	2	Brain,Heart,Kidney,Liver,Lung,Muscle,Spleen,Adipose,Adrenal_gland,Aorta,Appendix,Colon,Duodenum,Esophagus,Jejunum,Prostate,Rectum,Skin,Stomach,Testis,Thyroid_gland,Tongue,Trachea,Urinary_bladder	24	Cerebellum,FrontalCortex,Heart,Kidney,Liver,Lung,Muscle,Spleen,Adipose,Adrenal_gland,Aorta,Appendix,Brainstem,Cerebrum,Hypothalamus,Colon,Duodenum,Esophagus,Jejunum,Prostate,Rectum,Skin,Stomach,Testis,Thyroid_gland,Tongue,Trachea,Urinary_bladder	28
chr1	161158661	161158661	1	+	UFC1@ENSG00000143222.12	GSE86336,GSE152633	2	HeLa,HEK293E	2	Ctrl,insulin	2	m6A-CLIP-seq,miCLIP	2	Brain,Heart,Kidney,Liver,Lung,Muscle,Spleen,Adipose,Adrenal_gland,Aorta,Appendix,Colon,Duodenum,Esophagus,Jejunum,Prostate,Rectum,Skin,Stomach,Testis,Thyroid_gland,Tongue,Trachea,Urinary_bladder	24	Cerebellum,FrontalCortex,Heart,Kidney,Liver,Lung,Muscle,Spleen,Adipose,Adrenal_gland,Aorta,Appendix,Brainstem,Cerebrum,Hypothalamus,Colon,Duodenum,Esophagus,Jejunum,Prostate,Rectum,Skin,Stomach,Testis,Thyroid_gland,Tongue,Trachea,Urinary_bladder	28
chr1	161158706	161158706	1	+	UFC1@ENSG00000143222.12	GSE98623,GSE71154,GSE122948,GSE125780,GSE161304,GSE152633,GSE162357,GSE210563	8	MOLM13,CD8T,A549,HEK293T,LNCaP,RWPE,HEK293E,HSPC	8	Ctrl,PCIF1_KO,insulin,torin,ribo-d0,ribo-d3	6	miCLIP,m6A-CLIP-seq,DART-seq,m6A-SAC-seq,GLORI	5	Brain,Heart,Kidney,Liver,Lung,Muscle,Spleen,Adipose,Adrenal_gland,Aorta,Appendix,Colon,Duodenum,Esophagus,Jejunum,Prostate,Rectum,Skin,Stomach,Testis,Thyroid_gland,Tongue,Trachea,Urinary_bladder	24	Cerebellum,FrontalCortex,Heart,Kidney,Liver,Lung,Muscle,Spleen,Adipose,Adrenal_gland,Aorta,Appendix,Brainstem,Cerebrum,Hypothalamus,Colon,Duodenum,Esophagus,Jejunum,Prostate,Rectum,Skin,Stomach,Testis,Thyroid_gland,Tongue,Trachea,Urinary_bladder	28
chr1	161230359	161230359	1	+	TOMM40L@ENSG00000158882.15	GSE71154,GSE122948,GSE163491,GSE152633,GSE162357,GSE210563	6	CD8T,HEK293T,HEK293E,HeLa,HEK293	5	Ctrl,torin	2	m6A-CLIP-seq,miCLIP,miCLIP2,m6A-SAC-seq,GLORI	5	Brain,Heart,Kidney,Liver,Lung,Muscle,Spleen,Adipose,Adrenal_gland,Aorta,Appendix,Colon,Duodenum,Esophagus,Jejunum,Prostate,Rectum,Skin,Stomach,Testis,Thyroid_gland,Tongue,Trachea,Urinary_bladder	24	Cerebellum,FrontalCortex,Heart,Kidney,Liver,Lung,Muscle,Spleen,Adipose,Adrenal_gland,Aorta,Appendix,Brainstem,Cerebrum,Hypothalamus,Colon,Duodenum,Esophagus,Jejunum,Prostate,Rectum,Skin,Stomach,Testis,Thyroid_gland,Tongue,Trachea,Urinary_bladder	28
chr1	161230367	161230367	1	+	TOMM40L@ENSG00000158882.15	GSE71154,GSE210563	2	CD8T,HEK293T	2	Ctrl	1	m6A-CLIP-seq,GLORI	2	Brain,Heart,Kidney,Liver,Lung,Muscle,Spleen,Adipose,Adrenal_gland,Aorta,Appendix,Colon,Duodenum,Esophagus,Jejunum,Prostate,Rectum,Skin,Stomach,Testis,Thyroid_gland,Tongue,Trachea,Urinary_bladder	24	Cerebellum,FrontalCortex,Heart,Kidney,Liver,Lung,Muscle,Spleen,Adipose,Adrenal_gland,Aorta,Appendix,Brainstem,Cerebrum,Hypothalamus,Colon,Duodenum,Esophagus,Jejunum,Prostate,Rectum,Skin,Stomach,Testis,Thyroid_gland,Tongue,Trachea,Urinary_bladder	28
chr1	161230374	161230374	1	+	TOMM40L@ENSG00000158882.15	GSE71154,GSE122948,GSE163491,GSE152633,GSE210563	5	CD8T,HEK293T,HEK293E	3	Ctrl,insulin,torin	3	m6A-CLIP-seq,miCLIP,miCLIP2,GLORI	4	Brain,Heart,Kidney,Liver,Lung,Muscle,Spleen,Adipose,Adrenal_gland,Aorta,Appendix,Colon,Duodenum,Esophagus,Jejunum,Prostate,Rectum,Skin,Stomach,Testis,Thyroid_gland,Tongue,Trachea,Urinary_bladder	24	Cerebellum,FrontalCortex,Heart,Kidney,Liver,Lung,Muscle,Spleen,Adipose,Adrenal_gland,Aorta,Appendix,Brainstem,Cerebrum,Hypothalamus,Colon,Duodenum,Esophagus,Jejunum,Prostate,Rectum,Skin,Stomach,Testis,Thyroid_gland,Tongue,Trachea,Urinary_bladder	28
chr1	161230392	161230392	1	+	TOMM40L@ENSG00000158882.15	GSE63753,GSE71154,GSE54365,GSE163491,GSE152633,GSE210563	6	HEK293,CD8T,A549,HEK293T,HEK293E	5	Ctrl,insulin,torin	3	miCLIP,m6A-CLIP-seq,m6A-seq with improved protocol,miCLIP2,GLORI	5	Brain,Heart,Kidney,Liver,Lung,Muscle,Spleen,Adipose,Adrenal_gland,Aorta,Appendix,Colon,Duodenum,Esophagus,Jejunum,Prostate,Rectum,Skin,Stomach,Testis,Thyroid_gland,Tongue,Trachea,Urinary_bladder	24	Cerebellum,FrontalCortex,Heart,Kidney,Liver,Lung,Muscle,Spleen,Adipose,Adrenal_gland,Aorta,Appendix,Brainstem,Cerebrum,Hypothalamus,Colon,Duodenum,Esophagus,Jejunum,Prostate,Rectum,Skin,Stomach,Testis,Thyroid_gland,Tongue,Trachea,Urinary_bladder	28
chr1	161958677	161958677	1	+	ATF6@ENSG00000118217.7	GSE63753,GSE71154,GSE122948,GSE128699,GSE124509,GSE163491,GSE152633,GSE210563	8	HEK293,CD8T,HEK293T,HCT116,HEK293E	5	sysy_antinbody,Ctrl,PCIF1_KO,sysy202111,insulin,torin	6	miCLIP,m6A-CLIP-seq,m6ACE,miCLIP2,GLORI	5	Brain,Heart,Kidney,Liver,Lung,Muscle,Spleen,Adipose,Adrenal_gland,Aorta,Appendix,Colon,Duodenum,Esophagus,Jejunum,Prostate,Rectum,Skin,Stomach,Testis,Thyroid_gland,Tongue,Trachea,Urinary_bladder	24	Cerebellum,FrontalCortex,Heart,Kidney,Liver,Lung,Muscle,Spleen,Adipose,Adrenal_gland,Aorta,Appendix,Brainstem,Cerebrum,Hypothalamus,Colon,Duodenum,Esophagus,Jejunum,Prostate,Rectum,Skin,Stomach,Testis,Thyroid_gland,Tongue,Trachea,Urinary_bladder	28
chr1	161958689	161958689	1	+	ATF6@ENSG00000118217.7	GSE71154,GSE128699,GSE134103,GSE163491,GSE210563	5	CD8T,A549,HCT116,HeLa,HEK293T	5	Ctrl,mRNA,ribominuse	3	m6A-CLIP-seq,miCLIP,miCLIP2,GLORI	4	Brain,Heart,Kidney,Liver,Lung,Muscle,Spleen,Adipose,Adrenal_gland,Aorta,Appendix,Colon,Duodenum,Esophagus,Jejunum,Prostate,Rectum,Skin,Stomach,Testis,Thyroid_gland,Tongue,Trachea,Urinary_bladder	24	Cerebellum,FrontalCortex,Heart,Kidney,Liver,Lung,Muscle,Spleen,Adipose,Adrenal_gland,Aorta,Appendix,Brainstem,Cerebrum,Hypothalamus,Colon,Duodenum,Esophagus,Jejunum,Prostate,Rectum,Skin,Stomach,Testis,Thyroid_gland,Tongue,Trachea,Urinary_bladder	28
chr1	161958699	161958699	1	+	ATF6@ENSG00000118217.7	GSE71154,GSE122948,GSE125780,GSE124509,GSE161304,GSE134103,GSE163491,GSE152633,GSE162357,GSE210563	10	CD8T,A549,HEK293T,LNCaP,RWPE,HeLa,HEK293E,HEK293,HepG2	9	Ctrl,sysy202111,mRNA,insulin,torin	5	m6A-CLIP-seq,miCLIP,DART-seq,m6ACE,miCLIP2,m6A-SAC-seq,GLORI	7	Brain,Heart,Kidney,Liver,Lung,Muscle,Spleen,Adipose,Adrenal_gland,Aorta,Appendix,Colon,Duodenum,Esophagus,Jejunum,Prostate,Rectum,Skin,Stomach,Testis,Thyroid_gland,Tongue,Trachea,Urinary_bladder	24	Cerebellum,FrontalCortex,Heart,Kidney,Liver,Lung,Muscle,Spleen,Adipose,Adrenal_gland,Aorta,Appendix,Brainstem,Cerebrum,Hypothalamus,Colon,Duodenum,Esophagus,Jejunum,Prostate,Rectum,Skin,Stomach,Testis,Thyroid_gland,Tongue,Trachea,Urinary_bladder	28
chr1	161958752	161958752	1	+	ATF6@ENSG00000118217.7	GSE63753,GSE71154,GSE122948,GSE134103,GSE163491,GSE152633,GSE162357,GSE210563	8	HEK293,CD8T,HEK293T,HeLa,HEK293E	5	Ctrl,PCIF1_KO,mRNA,ribominuse,insulin,ribo	6	miCLIP,m6A-CLIP-seq,miCLIP2,m6A-SAC-seq,GLORI	5	Brain,Heart,Kidney,Liver,Lung,Muscle,Spleen,Adipose,Adrenal_gland,Aorta,Appendix,Colon,Duodenum,Esophagus,Jejunum,Prostate,Rectum,Skin,Stomach,Testis,Thyroid_gland,Tongue,Trachea,Urinary_bladder	24	Cerebellum,FrontalCortex,Heart,Kidney,Liver,Lung,Muscle,Spleen,Adipose,Adrenal_gland,Aorta,Appendix,Brainstem,Cerebrum,Hypothalamus,Colon,Duodenum,Esophagus,Jejunum,Prostate,Rectum,Skin,Stomach,Testis,Thyroid_gland,Tongue,Trachea,Urinary_bladder	28
chr1	16395221	16395221	1	+	SZRD1@ENSG00000055070.17	GSE98623,GSE71154,GSE122948,GSE134103	4	MOLM13,CD8T,HEK293T,HeLa	4	Ctrl,caRNA	2	miCLIP,m6A-CLIP-seq	2	Brain,Heart,Kidney,Liver,Lung,Muscle,Spleen,Adipose,Adrenal_gland,Aorta,Appendix,Colon,Duodenum,Esophagus,Jejunum,Prostate,Rectum,Skin,Stomach,Testis,Thyroid_gland,Tongue,Trachea,Urinary_bladder	24	Cerebellum,FrontalCortex,Heart,Kidney,Liver,Lung,Muscle,Spleen,Adipose,Adrenal_gland,Aorta,Appendix,Brainstem,Cerebrum,Hypothalamus,Colon,Duodenum,Esophagus,Jejunum,Prostate,Rectum,Skin,Stomach,Testis,Thyroid_gland,Tongue,Trachea,Urinary_bladder	28
chr1	16395229	16395229	1	+	SZRD1@ENSG00000055070.17	GSE98623,GSE86336,GSE71154,GSE122948,GSE54921,GSE128699,GSE147440,GSE163491,GSE152633,GSE162357,GSE210563	11	MOLM13,HeLa,CD8T,A549,HEK293T,HCT116,MDAMB231,HEK293E,HEK293,HepG2,HSPC	11	Ctrl,PCIF1_KO,ZCCHC4_KO,insulin,torin,ribo,ribo-d0,ribo-d3,ribo-d6,ribo-d9	10	miCLIP,m6A-CLIP-seq,PA-m6A-seq,meCLIP,miCLIP2,m6A-SAC-seq,GLORI	7	Brain,Heart,Kidney,Liver,Lung,Muscle,Spleen,Adipose,Adrenal_gland,Aorta,Appendix,Colon,Duodenum,Esophagus,Jejunum,Prostate,Rectum,Skin,Stomach,Testis,Thyroid_gland,Tongue,Trachea,Urinary_bladder	24	Cerebellum,FrontalCortex,Heart,Kidney,Liver,Lung,Muscle,Spleen,Adipose,Adrenal_gland,Aorta,Appendix,Brainstem,Cerebrum,Hypothalamus,Colon,Duodenum,Esophagus,Jejunum,Prostate,Rectum,Skin,Stomach,Testis,Thyroid_gland,Tongue,Trachea,Urinary_bladder	28
chr1	16395244	16395244	1	+	SZRD1@ENSG00000055070.17	GSE71154,GSE54365	2	CD8T,A549	2	Ctrl	1	m6A-CLIP-seq,m6A-seq with improved protocol	2	Brain,Heart,Kidney,Liver,Lung,Muscle,Spleen,Adipose,Adrenal_gland,Aorta,Appendix,Colon,Duodenum,Esophagus,Jejunum,Prostate,Rectum,Skin,Stomach,Testis,Thyroid_gland,Tongue,Trachea,Urinary_bladder	24	Cerebellum,FrontalCortex,Heart,Kidney,Liver,Lung,Muscle,Spleen,Adipose,Adrenal_gland,Aorta,Appendix,Brainstem,Cerebrum,Hypothalamus,Colon,Duodenum,Esophagus,Jejunum,Prostate,Rectum,Skin,Stomach,Testis,Thyroid_gland,Tongue,Trachea,Urinary_bladder	28
chr1	16395252	16395252	1	+	SZRD1@ENSG00000055070.17	GSE63753,GSE54921,GSE125780,GSE163491,GSE162357,GSE210563	6	HEK293,HeLa,HEK293T,HSPC	4	sysy_antinbody,Ctrl,ribo,ribo-d0,ribo-d3,ribo-d6,ribo-d9	7	miCLIP,PA-m6A-seq,DART-seq,miCLIP2,m6A-SAC-seq,GLORI	6	Brain,Heart,Kidney,Liver,Lung,Muscle,Spleen,Adipose,Adrenal_gland,Aorta,Appendix,Colon,Duodenum,Esophagus,Jejunum,Prostate,Rectum,Skin,Stomach,Testis,Thyroid_gland,Tongue,Trachea,Urinary_bladder	24	Cerebellum,FrontalCortex,Heart,Kidney,Liver,Lung,Muscle,Spleen,Adipose,Adrenal_gland,Aorta,Appendix,Brainstem,Cerebrum,Hypothalamus,Colon,Duodenum,Esophagus,Jejunum,Prostate,Rectum,Skin,Stomach,Testis,Thyroid_gland,Tongue,Trachea,Urinary_bladder	28
chr1	16395292	16395292	1	+	SZRD1@ENSG00000055070.17	GSE54921,GSE128699,GSE161304,GSE152633,GSE162357	5	HeLa,HCT116,LNCaP,RWPE,HEK293E,HSPC	6	Ctrl,ZCCHC4_KO,insulin,torin,ribo-d0,ribo-d3,ribo-d6,ribo-d9	8	PA-m6A-seq,miCLIP,m6A-SAC-seq	3	Brain,Heart,Kidney,Liver,Lung,Muscle,Spleen,Adipose,Adrenal_gland,Aorta,Appendix,Colon,Duodenum,Esophagus,Jejunum,Prostate,Rectum,Skin,Stomach,Testis,Thyroid_gland,Tongue,Trachea,Urinary_bladder	24	Cerebellum,FrontalCortex,Heart,Kidney,Liver,Lung,Muscle,Spleen,Adipose,Adrenal_gland,Aorta,Appendix,Brainstem,Cerebrum,Hypothalamus,Colon,Duodenum,Esophagus,Jejunum,Prostate,Rectum,Skin,Stomach,Testis,Thyroid_gland,Tongue,Trachea,Urinary_bladder	28
chr1	16395299	16395299	1	+	SZRD1@ENSG00000055070.17	GSE54921,GSE134103	2	HeLa	1	Ctrl,mRNA	2	PA-m6A-seq,miCLIP	2	Brain,Heart,Kidney,Liver,Lung,Muscle,Spleen,Adipose,Adrenal_gland,Aorta,Appendix,Colon,Duodenum,Esophagus,Jejunum,Prostate,Rectum,Skin,Stomach,Testis,Thyroid_gland,Tongue,Trachea,Urinary_bladder	24	Cerebellum,FrontalCortex,Heart,Kidney,Liver,Lung,Muscle,Spleen,Adipose,Adrenal_gland,Aorta,Appendix,Brainstem,Cerebrum,Hypothalamus,Colon,Duodenum,Esophagus,Jejunum,Prostate,Rectum,Skin,Stomach,Testis,Thyroid_gland,Tongue,Trachea,Urinary_bladder	28
chr1	16395314	16395314	1	+	SZRD1@ENSG00000055070.17	GSE54921,GSE152633,GSE162357	3	HeLa,HEK293E,HSPC	3	Ctrl,insulin,ribo-d6	3	PA-m6A-seq,miCLIP,m6A-SAC-seq	3	Brain,Heart,Kidney,Liver,Lung,Muscle,Spleen,Adipose,Adrenal_gland,Aorta,Appendix,Colon,Duodenum,Esophagus,Jejunum,Prostate,Rectum,Skin,Stomach,Testis,Thyroid_gland,Tongue,Trachea,Urinary_bladder	24	Cerebellum,FrontalCortex,Heart,Kidney,Liver,Lung,Muscle,Spleen,Adipose,Adrenal_gland,Aorta,Appendix,Brainstem,Cerebrum,Hypothalamus,Colon,Duodenum,Esophagus,Jejunum,Prostate,Rectum,Skin,Stomach,Testis,Thyroid_gland,Tongue,Trachea,Urinary_bladder	28
chr1	171591684	171591684	1	+	PRRC2C@ENSG00000117523.18	GSE98623,GSE63753,GSE86336,GSE71154,GSE137675,GSE152633,GSE210563	7	MOLM13,HEK293,HeLa,CD8T,A549,CM2005.1,CRMM1,OCM1,OCM1a,OM431,PIG1,HEK293E,HEK293T	13	Ctrl,sysy_antinbody,torin	3	miCLIP,m6A-CLIP-seq,GLORI	3	Brain,Heart,Kidney,Liver,Lung,Muscle,Spleen,Adipose,Adrenal_gland,Aorta,Appendix,Colon,Duodenum,Esophagus,Jejunum,Prostate,Rectum,Skin,Stomach,Testis,Thyroid_gland,Tongue,Trachea,Urinary_bladder	24	Cerebellum,FrontalCortex,Heart,Kidney,Liver,Lung,Muscle,Spleen,Adipose,Adrenal_gland,Aorta,Appendix,Brainstem,Cerebrum,Hypothalamus,Colon,Duodenum,Esophagus,Jejunum,Prostate,Rectum,Skin,Stomach,Testis,Thyroid_gland,Tongue,Trachea,Urinary_bladder	28
chr1	171591787	171591787	1	+	PRRC2C@ENSG00000117523.18	GSE54921,GSE134103,GSE152633	3	HeLa,HEK293E	2	Ctrl,caRNA,insulin,torin	4	PA-m6A-seq,miCLIP	2	Brain,Heart,Kidney,Liver,Lung,Muscle,Spleen,Adipose,Adrenal_gland,Aorta,Appendix,Colon,Duodenum,Esophagus,Jejunum,Prostate,Rectum,Skin,Stomach,Testis,Thyroid_gland,Tongue,Trachea,Urinary_bladder	24	Cerebellum,FrontalCortex,Heart,Kidney,Liver,Lung,Muscle,Spleen,Adipose,Adrenal_gland,Aorta,Appendix,Brainstem,Cerebrum,Hypothalamus,Colon,Duodenum,Esophagus,Jejunum,Prostate,Rectum,Skin,Stomach,Testis,Thyroid_gland,Tongue,Trachea,Urinary_bladder	28
chr1	171591797	171591797	1	+	PRRC2C@ENSG00000117523.18	GSE98623,GSE63753,GSE71154,GSE122948,GSE54921,GSE54365,GSE134103,GSE163491,GSE152633,GSE210563	10	MOLM13,HEK293,CD8T,A549,HEK293T,HeLa,HEK293E	7	Ctrl,sysy_antinbody,PCIF1_KO,caRNA,mRNA,insulin,torin	7	miCLIP,m6A-CLIP-seq,PA-m6A-seq,m6A-seq with improved protocol,miCLIP2,GLORI	6	Brain,Heart,Kidney,Liver,Lung,Muscle,Spleen,Adipose,Adrenal_gland,Aorta,Appendix,Colon,Duodenum,Esophagus,Jejunum,Prostate,Rectum,Skin,Stomach,Testis,Thyroid_gland,Tongue,Trachea,Urinary_bladder	24	Cerebellum,FrontalCortex,Heart,Kidney,Liver,Lung,Muscle,Spleen,Adipose,Adrenal_gland,Aorta,Appendix,Brainstem,Cerebrum,Hypothalamus,Colon,Duodenum,Esophagus,Jejunum,Prostate,Rectum,Skin,Stomach,Testis,Thyroid_gland,Tongue,Trachea,Urinary_bladder	28
chr1	171591802	171591802	1	+	PRRC2C@ENSG00000117523.18	GSE71154,GSE122948,GSE54921,GSE125780,GSE161304,GSE163491,GSE152633,GSE210563	8	CD8T,HEK293T,HeLa,LNCaP,RWPE,HEK293E	6	Ctrl,PCIF1_KO,insulin,torin	4	m6A-CLIP-seq,miCLIP,PA-m6A-seq,DART-seq,miCLIP2,GLORI	6	Brain,Heart,Kidney,Liver,Lung,Muscle,Spleen,Adipose,Adrenal_gland,Aorta,Appendix,Colon,Duodenum,Esophagus,Jejunum,Prostate,Rectum,Skin,Stomach,Testis,Thyroid_gland,Tongue,Trachea,Urinary_bladder	24	Cerebellum,FrontalCortex,Heart,Kidney,Liver,Lung,Muscle,Spleen,Adipose,Adrenal_gland,Aorta,Appendix,Brainstem,Cerebrum,Hypothalamus,Colon,Duodenum,Esophagus,Jejunum,Prostate,Rectum,Skin,Stomach,Testis,Thyroid_gland,Tongue,Trachea,Urinary_bladder	28
chr1	171591811	171591811	1	+	PRRC2C@ENSG00000117523.18	GSE54921,GSE134103	2	HeLa	1	Ctrl,mRNA	2	PA-m6A-seq,miCLIP	2	Brain,Heart,Kidney,Liver,Lung,Muscle,Spleen,Adipose,Adrenal_gland,Aorta,Appendix,Colon,Duodenum,Esophagus,Jejunum,Prostate,Rectum,Skin,Stomach,Testis,Thyroid_gland,Tongue,Trachea,Urinary_bladder	24	Cerebellum,FrontalCortex,Heart,Kidney,Liver,Lung,Muscle,Spleen,Adipose,Adrenal_gland,Aorta,Appendix,Brainstem,Cerebrum,Hypothalamus,Colon,Duodenum,Esophagus,Jejunum,Prostate,Rectum,Skin,Stomach,Testis,Thyroid_gland,Tongue,Trachea,Urinary_bladder	28
chr1	171591827	171591827	1	+	PRRC2C@ENSG00000117523.18	GSE54921,GSE134103,GSE152633	3	HeLa,HEK293E	2	Ctrl,caRNA,insulin	3	PA-m6A-seq,miCLIP	2	Brain,Heart,Kidney,Liver,Lung,Muscle,Spleen,Adipose,Adrenal_gland,Aorta,Appendix,Colon,Duodenum,Esophagus,Jejunum,Prostate,Rectum,Skin,Stomach,Testis,Thyroid_gland,Tongue,Trachea,Urinary_bladder	24	Cerebellum,FrontalCortex,Heart,Kidney,Liver,Lung,Muscle,Spleen,Adipose,Adrenal_gland,Aorta,Appendix,Cerebrum,Hypothalamus,Colon,Duodenum,Esophagus,Jejunum,Prostate,Rectum,Skin,Stomach,Testis,Thyroid_gland,Tongue,Trachea,Urinary_bladder	27
chr1	171591836	171591836	1	+	PRRC2C@ENSG00000117523.18	GSE122961,GSE54921,GSE134103,GSE152633	4	HEK293T,HeLa,HEK293E	3	Ctrl,mRNA,torin	3	MAZTER-seq,PA-m6A-seq,miCLIP	3	Brain,Heart,Kidney,Liver,Lung,Muscle,Spleen,Adipose,Adrenal_gland,Aorta,Appendix,Colon,Duodenum,Esophagus,Jejunum,Prostate,Rectum,Skin,Stomach,Testis,Thyroid_gland,Tongue,Trachea,Urinary_bladder	24	Cerebellum,FrontalCortex,Heart,Kidney,Liver,Lung,Muscle,Spleen,Adipose,Adrenal_gland,Aorta,Appendix,Cerebrum,Hypothalamus,Colon,Duodenum,Esophagus,Jejunum,Prostate,Rectum,Skin,Stomach,Testis,Thyroid_gland,Tongue,Trachea,Urinary_bladder	27
chr1	171796633	171796633	1	+	METTL13@ENSG00000010165.20	GSE122948,GSE54921,GSE147440,GSE163491,GSE152633,GSE210563	6	HEK293T,HeLa,MCF7,HEK293E	4	Ctrl,insulin	2	miCLIP,PA-m6A-seq,meCLIP,miCLIP2,GLORI	5	Brain,Heart,Kidney,Liver,Lung,Muscle,Spleen,Adipose,Adrenal_gland,Aorta,Appendix,Colon,Duodenum,Esophagus,Jejunum,Prostate,Rectum,Skin,Stomach,Testis,Thyroid_gland,Tongue,Trachea,Urinary_bladder	24	Cerebellum,FrontalCortex,Heart,Kidney,Liver,Lung,Muscle,Spleen,Adipose,Adrenal_gland,Aorta,Appendix,Brainstem,Cerebrum,Hypothalamus,Colon,Duodenum,Esophagus,Jejunum,Prostate,Rectum,Skin,Stomach,Testis,Thyroid_gland,Tongue,Trachea,Urinary_bladder	28
chr1	171796658	171796658	1	+	METTL13@ENSG00000010165.20	GSE152633,GSE210563	2	HEK293E,HEK293T	2	insulin,Ctrl	2	miCLIP,GLORI	2	Brain,Heart,Kidney,Liver,Lung,Muscle,Spleen,Adipose,Adrenal_gland,Aorta,Appendix,Colon,Duodenum,Esophagus,Jejunum,Prostate,Rectum,Skin,Stomach,Testis,Thyroid_gland,Tongue,Trachea,Urinary_bladder	24	Cerebellum,FrontalCortex,Heart,Kidney,Liver,Lung,Muscle,Spleen,Adipose,Adrenal_gland,Aorta,Appendix,Brainstem,Cerebrum,Hypothalamus,Colon,Duodenum,Esophagus,Jejunum,Prostate,Rectum,Skin,Stomach,Testis,Thyroid_gland,Tongue,Trachea,Urinary_bladder	28
chr1	171796679	171796679	1	+	METTL13@ENSG00000010165.20	GSE86336,GSE71154,GSE122948,GSE128699,GSE124509,GSE147440,GSE163491,GSE152633,GSE162357,GSE210563	10	HeLa,A549,HEK293T,HCT116,MCF7,MDAMB231,HEK293,HEK293E,HepG2,HSPC	10	Ctrl,PCIF1_KO,ZCCHC4_KO,insulin,torin,ribo-d0	6	m6A-CLIP-seq,miCLIP,m6ACE,meCLIP,miCLIP2,m6A-SAC-seq,GLORI	7	Brain,Heart,Kidney,Liver,Lung,Muscle,Spleen,Adipose,Adrenal_gland,Aorta,Appendix,Colon,Duodenum,Esophagus,Jejunum,Prostate,Rectum,Skin,Stomach,Testis,Thyroid_gland,Tongue,Trachea,Urinary_bladder	24	Cerebellum,FrontalCortex,Heart,Kidney,Liver,Lung,Muscle,Spleen,Adipose,Adrenal_gland,Aorta,Appendix,Brainstem,Cerebrum,Hypothalamus,Colon,Duodenum,Esophagus,Jejunum,Prostate,Rectum,Skin,Stomach,Testis,Thyroid_gland,Tongue,Trachea,Urinary_bladder	28
chr1	171796787	171796787	1	+	METTL13@ENSG00000010165.20	GSE98623,GSE71154,GSE122948,GSE54921,GSE161304,GSE163491,GSE162357,GSE210563	8	MOLM13,CD8T,HEK293T,HeLa,LNCaP,RWPE,HEK293,HepG2	8	Ctrl,PCIF1_KO	2	miCLIP,m6A-CLIP-seq,PA-m6A-seq,miCLIP2,m6A-SAC-seq,GLORI	6	Brain,Heart,Kidney,Liver,Lung,Muscle,Spleen,Adipose,Adrenal_gland,Aorta,Appendix,Colon,Duodenum,Esophagus,Jejunum,Prostate,Rectum,Skin,Stomach,Testis,Thyroid_gland,Tongue,Trachea,Urinary_bladder	24	Cerebellum,FrontalCortex,Heart,Kidney,Liver,Lung,Muscle,Spleen,Adipose,Adrenal_gland,Aorta,Appendix,Brainstem,Cerebrum,Hypothalamus,Colon,Duodenum,Esophagus,Jejunum,Prostate,Rectum,Skin,Stomach,Testis,Thyroid_gland,Tongue,Trachea,Urinary_bladder	28
chr1	171796791	171796791	1	+	METTL13@ENSG00000010165.20	GSE71154,GSE54921,GSE54365,GSE125780	4	CD8T,HeLa,A549,HEK293T	4	Ctrl	1	m6A-CLIP-seq,PA-m6A-seq,m6A-seq with improved protocol,DART-seq	4	Brain,Heart,Kidney,Liver,Lung,Muscle,Spleen,Adipose,Adrenal_gland,Aorta,Appendix,Colon,Duodenum,Esophagus,Jejunum,Prostate,Rectum,Skin,Stomach,Testis,Thyroid_gland,Tongue,Trachea,Urinary_bladder	24	Cerebellum,FrontalCortex,Heart,Kidney,Liver,Lung,Muscle,Spleen,Adipose,Adrenal_gland,Aorta,Appendix,Brainstem,Cerebrum,Hypothalamus,Colon,Duodenum,Esophagus,Jejunum,Prostate,Rectum,Skin,Stomach,Testis,Thyroid_gland,Tongue,Trachea,Urinary_bladder	28
chr1	171796798	171796798	1	+	METTL13@ENSG00000010165.20	GSE71154,GSE122948,GSE54921,GSE134103,GSE163491,GSE152633,GSE210563	7	CD8T,HEK293T,HeLa,HEK293E	4	Ctrl,mRNA,ribominuse,insulin,torin	5	m6A-CLIP-seq,miCLIP,PA-m6A-seq,miCLIP2,GLORI	5	Brain,Heart,Kidney,Liver,Lung,Muscle,Spleen,Adipose,Adrenal_gland,Aorta,Appendix,Colon,Duodenum,Esophagus,Jejunum,Prostate,Rectum,Skin,Stomach,Testis,Thyroid_gland,Tongue,Trachea,Urinary_bladder	24	Cerebellum,FrontalCortex,Heart,Kidney,Liver,Lung,Muscle,Spleen,Adipose,Adrenal_gland,Aorta,Appendix,Brainstem,Cerebrum,Hypothalamus,Colon,Duodenum,Esophagus,Jejunum,Prostate,Rectum,Skin,Stomach,Testis,Thyroid_gland,Tongue,Trachea,Urinary_bladder	28
chr1	172442604	172442604	1	-	PIGC@ENSG00000135845.10	GSE71154,GSE122948,GSE163491,GSE152633,GSE162357,GSE210563	6	CD8T,HEK293T,HEK293E,HeLa,HEK293	5	Ctrl,torin	2	m6A-CLIP-seq,miCLIP,miCLIP2,m6A-SAC-seq,GLORI	5	Brain,Heart,Kidney,Liver,Lung,Muscle,Spleen,Adipose,Adrenal_gland,Aorta,Appendix,Colon,Duodenum,Esophagus,Jejunum,Prostate,Rectum,Skin,Stomach,Testis,Thyroid_gland,Tongue,Trachea,Urinary_bladder	24	Cerebellum,FrontalCortex,Heart,Kidney,Liver,Lung,Muscle,Spleen,Adipose,Adrenal_gland,Aorta,Appendix,Brainstem,Cerebrum,Hypothalamus,Colon,Duodenum,Esophagus,Jejunum,Prostate,Rectum,Skin,Stomach,Testis,Thyroid_gland,Tongue,Trachea,Urinary_bladder	28
chr1	172442649	172442649	1	-	PIGC@ENSG00000135845.10	GSE98623,GSE71154,GSE122948,GSE163491,GSE152633,GSE210563	6	MOLM13,CD8T,A549,HEK293T,HEK293E	5	Ctrl,torin	2	miCLIP,m6A-CLIP-seq,miCLIP2,GLORI	4	Brain,Heart,Kidney,Liver,Lung,Muscle,Spleen,Adipose,Adrenal_gland,Aorta,Appendix,Colon,Duodenum,Esophagus,Jejunum,Prostate,Rectum,Skin,Stomach,Testis,Thyroid_gland,Tongue,Trachea,Urinary_bladder	24	Cerebellum,FrontalCortex,Heart,Kidney,Liver,Lung,Muscle,Spleen,Adipose,Adrenal_gland,Aorta,Appendix,Brainstem,Cerebrum,Hypothalamus,Colon,Duodenum,Esophagus,Jejunum,Prostate,Rectum,Skin,Stomach,Testis,Thyroid_gland,Tongue,Trachea,Urinary_bladder	28
chr1	172610146	172610146	1	+	SUCO@ENSG00000094975.14	GSE98623,GSE73405,GSE71154,GSE122948,GSE161304,GSE152633	6	MOLM13,HepG2,CD8T,HEK293T,LNCaP,RWPE,HEK293E	7	Ctrl,insulin	2	miCLIP,m6A-CLIP-seq	2	Brain,Heart,Kidney,Liver,Lung,Muscle,Spleen,Adipose,Adrenal_gland,Aorta,Appendix,Colon,Duodenum,Esophagus,Jejunum,Prostate,Rectum,Skin,Stomach,Testis,Thyroid_gland,Tongue,Trachea,Urinary_bladder	24	Cerebellum,FrontalCortex,Heart,Kidney,Liver,Lung,Muscle,Spleen,Adipose,Adrenal_gland,Aorta,Appendix,Brainstem,Cerebrum,Hypothalamus,Colon,Duodenum,Esophagus,Jejunum,Prostate,Rectum,Skin,Stomach,Testis,Thyroid_gland,Tongue,Trachea,Urinary_bladder	28
chr1	172610158	172610158	1	+	SUCO@ENSG00000094975.14	GSE98623,GSE73405,GSE86336,GSE71154,GSE122948,GSE128699,GSE161304,GSE147440,GSE152633,GSE162357,GSE210563	11	MOLM13,HepG2,HeLa,A549,HEK293T,HCT116,LNCaP,RWPE,MCF7,HEK293E,HEK293	11	Ctrl,PCIF1_KO,insulin	3	miCLIP,m6A-CLIP-seq,meCLIP,m6A-SAC-seq,GLORI	5	Brain,Heart,Kidney,Liver,Lung,Muscle,Spleen,Adipose,Adrenal_gland,Aorta,Appendix,Colon,Duodenum,Esophagus,Jejunum,Prostate,Rectum,Skin,Stomach,Testis,Thyroid_gland,Tongue,Trachea,Urinary_bladder	24	Cerebellum,FrontalCortex,Heart,Kidney,Liver,Lung,Muscle,Spleen,Adipose,Adrenal_gland,Aorta,Appendix,Brainstem,Cerebrum,Hypothalamus,Colon,Duodenum,Esophagus,Jejunum,Prostate,Rectum,Skin,Stomach,Testis,Thyroid_gland,Tongue,Trachea,Urinary_bladder	28
chr1	1751395	1751395	1	-	ENSG00000008130@ENSG00000008130	GSE54365,GSE210563	2	A549,HEK293T	2	Ctrl	1	m6A-seq with improved protocol,GLORI	2	Brain,Heart,Kidney,Liver,Lung,Muscle,Spleen,Adipose,Adrenal_gland,Aorta,Appendix,Colon,Duodenum,Esophagus,Jejunum,Prostate,Rectum,Skin,Stomach,Testis,Thyroid_gland,Tongue,Trachea,Urinary_bladder	24	Cerebellum,FrontalCortex,Heart,Kidney,Liver,Lung,Muscle,Spleen,Adipose,Adrenal_gland,Aorta,Appendix,Brainstem,Cerebrum,Hypothalamus,Colon,Duodenum,Esophagus,Jejunum,Prostate,Rectum,Skin,Stomach,Testis,Thyroid_gland,Tongue,Trachea,Urinary_bladder	28
chr1	1751580	1751580	1	-	ENSG00000008130@ENSG00000008130	GSE162357,GSE210563	2	HEK293,HEK293T	2	Ctrl	1	m6A-SAC-seq,GLORI	2	Brain,Heart,Kidney,Liver,Lung,Muscle,Spleen,Adipose,Adrenal_gland,Aorta,Appendix,Colon,Duodenum,Esophagus,Jejunum,Prostate,Rectum,Skin,Stomach,Testis,Thyroid_gland,Tongue,Trachea,Urinary_bladder	24	Cerebellum,FrontalCortex,Heart,Kidney,Liver,Lung,Muscle,Spleen,Adipose,Adrenal_gland,Aorta,Appendix,Brainstem,Cerebrum,Hypothalamus,Colon,Duodenum,Esophagus,Jejunum,Prostate,Rectum,Skin,Stomach,Testis,Thyroid_gland,Tongue,Trachea,Urinary_bladder	28
chr1	17697453	17697453	1	+	ARHGEF10L@ENSG00000074964.17	GSE71154,GSE152633,GSE210563	3	CD8T,HEK293E,HEK293T	3	Ctrl,insulin,torin	3	m6A-CLIP-seq,miCLIP,GLORI	3	Brain,Heart,Kidney,Liver,Lung,Muscle,Spleen,Adipose,Adrenal_gland,Aorta,Appendix,Colon,Duodenum,Esophagus,Jejunum,Prostate,Rectum,Skin,Stomach,Testis,Thyroid_gland,Tongue,Trachea,Urinary_bladder	24	Cerebellum,FrontalCortex,Heart,Kidney,Liver,Lung,Muscle,Spleen,Adipose,Adrenal_gland,Aorta,Appendix,Brainstem,Cerebrum,Hypothalamus,Colon,Duodenum,Esophagus,Jejunum,Prostate,Rectum,Skin,Stomach,Testis,Thyroid_gland,Tongue,Trachea,Urinary_bladder	28
chr1	17697464	17697464	1	+	ARHGEF10L@ENSG00000074964.17	GSE147440,GSE210563	2	MDAMB231,HEK293T	2	Ctrl	1	meCLIP,GLORI	2	Brain,Heart,Kidney,Liver,Lung,Muscle,Spleen,Adipose,Adrenal_gland,Aorta,Appendix,Colon,Duodenum,Esophagus,Jejunum,Prostate,Rectum,Skin,Stomach,Testis,Thyroid_gland,Tongue,Trachea,Urinary_bladder	24	Cerebellum,FrontalCortex,Heart,Kidney,Liver,Lung,Muscle,Spleen,Adipose,Adrenal_gland,Aorta,Appendix,Brainstem,Cerebrum,Hypothalamus,Colon,Duodenum,Esophagus,Jejunum,Prostate,Rectum,Skin,Stomach,Testis,Thyroid_gland,Tongue,Trachea,Urinary_bladder	28
chr1	17697482	17697482	1	+	ARHGEF10L@ENSG00000074964.17	GSE152633,GSE210563	2	HEK293E,HEK293T	2	torin,Ctrl	2	miCLIP,GLORI	2	Brain,Heart,Kidney,Liver,Lung,Muscle,Spleen,Adipose,Adrenal_gland,Aorta,Appendix,Colon,Duodenum,Esophagus,Jejunum,Prostate,Rectum,Skin,Stomach,Testis,Thyroid_gland,Tongue,Trachea,Urinary_bladder	24	Cerebellum,FrontalCortex,Heart,Kidney,Liver,Lung,Muscle,Spleen,Adipose,Adrenal_gland,Aorta,Appendix,Brainstem,Cerebrum,Hypothalamus,Colon,Duodenum,Esophagus,Jejunum,Prostate,Rectum,Skin,Stomach,Testis,Thyroid_gland,Tongue,Trachea,Urinary_bladder	28
chr1	17697493	17697493	1	+	ARHGEF10L@ENSG00000074964.17	GSE152633,GSE210563	2	HEK293E,HEK293T	2	insulin,Ctrl	2	miCLIP,GLORI	2	Brain,Heart,Kidney,Liver,Lung,Muscle,Spleen,Adipose,Adrenal_gland,Aorta,Appendix,Colon,Duodenum,Esophagus,Jejunum,Prostate,Rectum,Skin,Stomach,Testis,Thyroid_gland,Tongue,Trachea,Urinary_bladder	24	Cerebellum,FrontalCortex,Heart,Kidney,Liver,Lung,Muscle,Spleen,Adipose,Adrenal_gland,Aorta,Appendix,Brainstem,Cerebrum,Hypothalamus,Colon,Duodenum,Esophagus,Jejunum,Prostate,Rectum,Skin,Stomach,Testis,Thyroid_gland,Tongue,Trachea,Urinary_bladder	28
chr1	179072430	179072430	1	+	FAM20B@ENSG00000116199.12	GSE98623,GSE86336,GSE71154,GSE122948,GSE131316,GSE163491,GSE152633,GSE162357,GSE210563	9	MOLM13,HeLa,CD8T,HEK293T,HEK293E,HSPC	6	Ctrl,PCIF1_KO,insulin,ribo-d0	4	miCLIP,m6A-CLIP-seq,m6A-label-seq ,miCLIP2,m6A-SAC-seq,GLORI	6	Brain,Heart,Kidney,Liver,Lung,Muscle,Spleen,Adipose,Adrenal_gland,Aorta,Appendix,Colon,Duodenum,Esophagus,Jejunum,Prostate,Rectum,Skin,Stomach,Testis,Thyroid_gland,Tongue,Trachea,Urinary_bladder	24	Cerebellum,FrontalCortex,Heart,Kidney,Liver,Lung,Muscle,Spleen,Adipose,Adrenal_gland,Aorta,Appendix,Cerebrum,Hypothalamus,Colon,Duodenum,Esophagus,Jejunum,Prostate,Rectum,Skin,Stomach,Testis,Thyroid_gland,Tongue,Trachea,Urinary_bladder	27
chr1	179072434	179072434	1	+	FAM20B@ENSG00000116199.12	GSE71154,GSE152633	2	CD8T,A549,HEK293E	3	Ctrl,insulin	2	m6A-CLIP-seq,miCLIP	2	Brain,Heart,Kidney,Liver,Lung,Muscle,Spleen,Adipose,Adrenal_gland,Aorta,Appendix,Colon,Duodenum,Esophagus,Jejunum,Prostate,Rectum,Skin,Stomach,Testis,Thyroid_gland,Tongue,Trachea,Urinary_bladder	24	Cerebellum,FrontalCortex,Heart,Kidney,Liver,Lung,Muscle,Spleen,Adipose,Adrenal_gland,Aorta,Appendix,Cerebrum,Hypothalamus,Colon,Duodenum,Esophagus,Jejunum,Prostate,Rectum,Skin,Stomach,Testis,Thyroid_gland,Tongue,Trachea,Urinary_bladder	27
chr1	179072443	179072443	1	+	FAM20B@ENSG00000116199.12	GSE98623,GSE71154,GSE125780,GSE163491,GSE152633,GSE162357,GSE210563	7	MOLM13,CD8T,A549,HEK293T,HEK293E,HEK293	6	Ctrl,insulin,torin,ribo	4	miCLIP,m6A-CLIP-seq,DART-seq,miCLIP2,m6A-SAC-seq,GLORI	6	Brain,Heart,Kidney,Liver,Lung,Muscle,Spleen,Adipose,Adrenal_gland,Aorta,Appendix,Colon,Duodenum,Esophagus,Jejunum,Prostate,Rectum,Skin,Stomach,Testis,Thyroid_gland,Tongue,Trachea,Urinary_bladder	24	Cerebellum,FrontalCortex,Heart,Kidney,Liver,Lung,Muscle,Spleen,Adipose,Adrenal_gland,Aorta,Appendix,Cerebrum,Hypothalamus,Colon,Duodenum,Esophagus,Jejunum,Prostate,Rectum,Skin,Stomach,Testis,Thyroid_gland,Tongue,Trachea,Urinary_bladder	27
chr1	179072497	179072497	1	+	FAM20B@ENSG00000116199.12	GSE152633,GSE210563	2	HEK293E,HEK293T	2	insulin,torin,Ctrl	3	miCLIP,GLORI	2	Brain,Heart,Kidney,Liver,Lung,Muscle,Spleen,Adipose,Adrenal_gland,Aorta,Appendix,Colon,Duodenum,Esophagus,Jejunum,Prostate,Rectum,Skin,Stomach,Testis,Thyroid_gland,Tongue,Trachea,Urinary_bladder	24	Cerebellum,FrontalCortex,Heart,Kidney,Liver,Lung,Muscle,Spleen,Adipose,Adrenal_gland,Aorta,Appendix,Cerebrum,Hypothalamus,Colon,Duodenum,Esophagus,Jejunum,Prostate,Rectum,Skin,Stomach,Testis,Thyroid_gland,Tongue,Trachea,Urinary_bladder	27
chr1	179095232	179095232	1	+	TOR3A@ENSG00000186283.14	GSE125780,GSE152633,GSE162357	3	HEK293T,HEK293E,HEK293,HSPC	4	Ctrl,torin,ribo,ribo-d0,ribo-d3	5	DART-seq,miCLIP,m6A-SAC-seq	3	Brain,Heart,Kidney,Liver,Lung,Muscle,Spleen,Adipose,Adrenal_gland,Aorta,Appendix,Colon,Duodenum,Esophagus,Jejunum,Prostate,Rectum,Skin,Stomach,Testis,Thyroid_gland,Tongue,Trachea,Urinary_bladder	24	Cerebellum,FrontalCortex,Heart,Kidney,Liver,Lung,Muscle,Spleen,Adipose,Adrenal_gland,Aorta,Appendix,Brainstem,Cerebrum,Hypothalamus,Colon,Duodenum,Esophagus,Jejunum,Prostate,Rectum,Skin,Stomach,Testis,Thyroid_gland,Tongue,Trachea,Urinary_bladder	28
chr1	179095242	179095242	1	+	TOR3A@ENSG00000186283.14	GSE86336,GSE122948,GSE128699,GSE147440,GSE163491,GSE152633,GSE210563	7	HeLa,HEK293T,HCT116,MDAMB231,HEK293E	5	Ctrl,PCIF1_KO,METTL5_KO,insulin,torin	5	m6A-CLIP-seq,miCLIP,meCLIP,miCLIP2,GLORI	5	Brain,Heart,Kidney,Liver,Lung,Muscle,Spleen,Adipose,Adrenal_gland,Aorta,Appendix,Colon,Duodenum,Esophagus,Jejunum,Prostate,Rectum,Skin,Stomach,Testis,Thyroid_gland,Tongue,Trachea,Urinary_bladder	24	Cerebellum,FrontalCortex,Heart,Kidney,Liver,Lung,Muscle,Spleen,Adipose,Adrenal_gland,Aorta,Appendix,Brainstem,Cerebrum,Hypothalamus,Colon,Duodenum,Esophagus,Jejunum,Prostate,Rectum,Skin,Stomach,Testis,Thyroid_gland,Tongue,Trachea,Urinary_bladder	28
chr1	179095260	179095260	1	+	TOR3A@ENSG00000186283.14	GSE71154,GSE125780	2	CD8T,HEK293T	2	Ctrl	1	m6A-CLIP-seq,DART-seq	2	Brain,Heart,Kidney,Liver,Lung,Muscle,Spleen,Adipose,Adrenal_gland,Aorta,Appendix,Colon,Duodenum,Esophagus,Jejunum,Prostate,Rectum,Skin,Stomach,Testis,Thyroid_gland,Tongue,Trachea,Urinary_bladder	24	Cerebellum,FrontalCortex,Heart,Kidney,Liver,Lung,Muscle,Spleen,Adipose,Adrenal_gland,Aorta,Appendix,Brainstem,Cerebrum,Hypothalamus,Colon,Duodenum,Esophagus,Jejunum,Prostate,Rectum,Skin,Stomach,Testis,Thyroid_gland,Tongue,Trachea,Urinary_bladder	28
chr1	179095265	179095265	1	+	TOR3A@ENSG00000186283.14	GSE122948,GSE124509,GSE131316,GSE163491,GSE152633,GSE210563	6	HEK293T,HEK293E	2	Ctrl,PCIF1_KO,sysy202111,insulin	4	miCLIP,m6ACE,m6A-label-seq ,miCLIP2,GLORI	5	Brain,Heart,Kidney,Liver,Lung,Muscle,Spleen,Adipose,Adrenal_gland,Aorta,Appendix,Colon,Duodenum,Esophagus,Jejunum,Prostate,Rectum,Skin,Stomach,Testis,Thyroid_gland,Tongue,Trachea,Urinary_bladder	24	Cerebellum,FrontalCortex,Heart,Kidney,Liver,Lung,Muscle,Spleen,Adipose,Adrenal_gland,Aorta,Appendix,Brainstem,Cerebrum,Hypothalamus,Colon,Duodenum,Esophagus,Jejunum,Prostate,Rectum,Skin,Stomach,Testis,Thyroid_gland,Tongue,Trachea,Urinary_bladder	28
chr1	179095273	179095273	1	+	TOR3A@ENSG00000186283.14	GSE71154,GSE163491,GSE162357,GSE210563	4	CD8T,HEK293T,HSPC	3	Ctrl,ribo-d3	2	m6A-CLIP-seq,miCLIP2,m6A-SAC-seq,GLORI	4	Brain,Heart,Kidney,Liver,Lung,Muscle,Spleen,Adipose,Adrenal_gland,Aorta,Appendix,Colon,Duodenum,Esophagus,Jejunum,Prostate,Rectum,Skin,Stomach,Testis,Thyroid_gland,Tongue,Trachea,Urinary_bladder	24	Cerebellum,FrontalCortex,Heart,Kidney,Liver,Lung,Muscle,Spleen,Adipose,Adrenal_gland,Aorta,Appendix,Brainstem,Cerebrum,Hypothalamus,Colon,Duodenum,Esophagus,Jejunum,Prostate,Rectum,Skin,Stomach,Testis,Thyroid_gland,Tongue,Trachea,Urinary_bladder	28
chr1	179095297	179095297	1	+	TOR3A@ENSG00000186283.14	GSE98623,GSE71154,GSE128699,GSE124509,GSE161304,GSE134103,GSE163491,GSE152633,GSE162357,GSE210563	10	MOLM13,CD8T,HCT116,HEK293T,LNCaP,RWPE,HeLa,HEK293E,HEK293,HSPC	10	Ctrl,sysy202111,ribominuse,insulin,torin,ribo,ribo-d0,ribo-d3	8	miCLIP,m6A-CLIP-seq,m6ACE,miCLIP2,m6A-SAC-seq,GLORI	6	Brain,Heart,Kidney,Liver,Lung,Muscle,Spleen,Adipose,Adrenal_gland,Aorta,Appendix,Colon,Duodenum,Esophagus,Jejunum,Prostate,Rectum,Skin,Stomach,Testis,Thyroid_gland,Tongue,Trachea,Urinary_bladder	24	Cerebellum,FrontalCortex,Heart,Kidney,Liver,Lung,Muscle,Spleen,Adipose,Adrenal_gland,Aorta,Appendix,Brainstem,Cerebrum,Hypothalamus,Colon,Duodenum,Esophagus,Jejunum,Prostate,Rectum,Skin,Stomach,Testis,Thyroid_gland,Tongue,Trachea,Urinary_bladder	28
chr1	179095321	179095321	1	+	TOR3A@ENSG00000186283.14	GSE98623,GSE63753,GSE73405,GSE71154,GSE122948,GSE54921,GSE131316,GSE163491,GSE152633,GSE162357,GSE210563	11	MOLM13,HEK293,HepG2,CD8T,HEK293T,HeLa,HEK293E,HSPC	8	Ctrl,sysy_antinbody,Heat_shock,PCIF1_KO,insulin,torin,ribo,ribo-d0	8	miCLIP,m6A-CLIP-seq,PA-m6A-seq,m6A-label-seq ,miCLIP2,m6A-SAC-seq,GLORI	7	Brain,Heart,Kidney,Liver,Lung,Muscle,Spleen,Adipose,Adrenal_gland,Aorta,Appendix,Colon,Duodenum,Esophagus,Jejunum,Prostate,Rectum,Skin,Stomach,Testis,Thyroid_gland,Tongue,Trachea,Urinary_bladder	24	Cerebellum,FrontalCortex,Heart,Kidney,Liver,Lung,Muscle,Spleen,Adipose,Adrenal_gland,Aorta,Appendix,Brainstem,Cerebrum,Hypothalamus,Colon,Duodenum,Esophagus,Jejunum,Prostate,Rectum,Skin,Stomach,Testis,Thyroid_gland,Tongue,Trachea,Urinary_bladder	28
chr1	179095346	179095346	1	+	TOR3A@ENSG00000186283.14	GSE73405,GSE54921	2	HepG2,HeLa	2	Heat_shock,Ctrl	2	miCLIP,PA-m6A-seq	2	Brain,Heart,Kidney,Liver,Lung,Muscle,Spleen,Adipose,Adrenal_gland,Aorta,Appendix,Colon,Duodenum,Esophagus,Jejunum,Prostate,Rectum,Skin,Stomach,Testis,Thyroid_gland,Tongue,Trachea,Urinary_bladder	24	Cerebellum,FrontalCortex,Heart,Kidney,Liver,Lung,Muscle,Spleen,Adipose,Adrenal_gland,Aorta,Appendix,Brainstem,Cerebrum,Hypothalamus,Colon,Duodenum,Esophagus,Jejunum,Prostate,Rectum,Skin,Stomach,Testis,Thyroid_gland,Tongue,Trachea,Urinary_bladder	28
chr1	179846162	179846162	1	-	TOR1AIP2@ENSG00000169905.13	GSE63753,GSE122948,GSE152633,GSE210563	4	HEK293,HEK293T,HEK293E	3	sysy_antinbody,Ctrl,insulin	3	miCLIP,GLORI	2	Brain,Heart,Kidney,Liver,Lung,Muscle,Spleen,Adipose,Adrenal_gland,Aorta,Appendix,Colon,Duodenum,Esophagus,Jejunum,Prostate,Rectum,Skin,Stomach,Testis,Thyroid_gland,Tongue,Trachea,Urinary_bladder	24	Cerebellum,FrontalCortex,Heart,Kidney,Liver,Lung,Muscle,Spleen,Adipose,Adrenal_gland,Aorta,Appendix,Brainstem,Cerebrum,Hypothalamus,Colon,Duodenum,Esophagus,Jejunum,Prostate,Rectum,Skin,Stomach,Testis,Thyroid_gland,Tongue,Trachea,Urinary_bladder	28
chr1	179846168	179846168	1	-	TOR1AIP2@ENSG00000169905.13	GSE71154,GSE122948,GSE54921,GSE134103,GSE163491,GSE152633,GSE210563	7	CD8T,HEK293T,HeLa,HEK293E	4	Ctrl,ribominuse,insulin,torin	4	m6A-CLIP-seq,miCLIP,PA-m6A-seq,miCLIP2,GLORI	5	Brain,Heart,Kidney,Liver,Lung,Muscle,Spleen,Adipose,Adrenal_gland,Aorta,Appendix,Colon,Duodenum,Esophagus,Jejunum,Prostate,Rectum,Skin,Stomach,Testis,Thyroid_gland,Tongue,Trachea,Urinary_bladder	24	Cerebellum,FrontalCortex,Heart,Kidney,Liver,Lung,Muscle,Spleen,Adipose,Adrenal_gland,Aorta,Appendix,Brainstem,Cerebrum,Hypothalamus,Colon,Duodenum,Esophagus,Jejunum,Prostate,Rectum,Skin,Stomach,Testis,Thyroid_gland,Tongue,Trachea,Urinary_bladder	28
chr1	179846177	179846177	1	-	TOR1AIP2@ENSG00000169905.13	GSE98623,GSE71154	2	MOLM13,CD8T	2	Ctrl	1	miCLIP,m6A-CLIP-seq	2	Brain,Heart,Kidney,Liver,Lung,Muscle,Spleen,Adipose,Adrenal_gland,Aorta,Appendix,Colon,Duodenum,Esophagus,Jejunum,Prostate,Rectum,Skin,Stomach,Testis,Thyroid_gland,Tongue,Trachea,Urinary_bladder	24	Cerebellum,FrontalCortex,Heart,Kidney,Liver,Lung,Muscle,Spleen,Adipose,Adrenal_gland,Aorta,Appendix,Brainstem,Cerebrum,Hypothalamus,Colon,Duodenum,Esophagus,Jejunum,Prostate,Rectum,Skin,Stomach,Testis,Thyroid_gland,Tongue,Trachea,Urinary_bladder	28
chr1	179846195	179846195	1	-	TOR1AIP2@ENSG00000169905.13	GSE63753,GSE71154,GSE54921,GSE152633,GSE210563	5	HEK293,CD8T,HeLa,HEK293E,HEK293T	5	sysy_antinbody,Ctrl,insulin,torin	4	miCLIP,m6A-CLIP-seq,PA-m6A-seq,GLORI	4	Brain,Heart,Kidney,Liver,Lung,Muscle,Spleen,Adipose,Adrenal_gland,Aorta,Appendix,Colon,Duodenum,Esophagus,Jejunum,Prostate,Rectum,Skin,Stomach,Testis,Thyroid_gland,Tongue,Trachea,Urinary_bladder	24	Cerebellum,FrontalCortex,Heart,Kidney,Liver,Lung,Muscle,Spleen,Adipose,Adrenal_gland,Aorta,Appendix,Brainstem,Cerebrum,Hypothalamus,Colon,Duodenum,Esophagus,Jejunum,Prostate,Rectum,Skin,Stomach,Testis,Thyroid_gland,Tongue,Trachea,Urinary_bladder	28
chr1	179846201	179846201	1	-	TOR1AIP2@ENSG00000169905.13	GSE71154,GSE210563	2	CD8T,HEK293T	2	Ctrl	1	m6A-CLIP-seq,GLORI	2	Brain,Heart,Kidney,Liver,Lung,Muscle,Spleen,Adipose,Adrenal_gland,Aorta,Appendix,Colon,Duodenum,Esophagus,Jejunum,Prostate,Rectum,Skin,Stomach,Testis,Thyroid_gland,Tongue,Trachea,Urinary_bladder	24	Cerebellum,FrontalCortex,Heart,Kidney,Liver,Lung,Muscle,Spleen,Adipose,Adrenal_gland,Aorta,Appendix,Brainstem,Cerebrum,Hypothalamus,Colon,Duodenum,Esophagus,Jejunum,Prostate,Rectum,Skin,Stomach,Testis,Thyroid_gland,Tongue,Trachea,Urinary_bladder	28
chr1	179846225	179846225	1	-	TOR1AIP2@ENSG00000169905.13	GSE63753,GSE71154,GSE54921,GSE210563	4	HEK293,CD8T,A549,HeLa,HEK293T	5	sysy_antinbody,Ctrl	2	miCLIP,m6A-CLIP-seq,PA-m6A-seq,GLORI	4	Brain,Heart,Kidney,Liver,Lung,Muscle,Spleen,Adipose,Adrenal_gland,Aorta,Appendix,Colon,Duodenum,Esophagus,Jejunum,Prostate,Rectum,Skin,Stomach,Testis,Thyroid_gland,Tongue,Trachea,Urinary_bladder	24	Cerebellum,FrontalCortex,Heart,Kidney,Liver,Lung,Muscle,Spleen,Adipose,Adrenal_gland,Aorta,Appendix,Brainstem,Cerebrum,Hypothalamus,Colon,Duodenum,Esophagus,Jejunum,Prostate,Rectum,Skin,Stomach,Testis,Thyroid_gland,Tongue,Trachea,Urinary_bladder	28
chr1	179846274	179846274	1	-	TOR1AIP2@ENSG00000169905.13	GSE122961,GSE71154,GSE134103,GSE152633	4	HEK293T,CD8T,HeLa,HEK293E	4	Ctrl,mRNA,ribominuse,insulin	4	MAZTER-seq,m6A-CLIP-seq,miCLIP	3	Brain,Heart,Kidney,Liver,Lung,Muscle,Spleen,Adipose,Adrenal_gland,Aorta,Appendix,Colon,Duodenum,Esophagus,Jejunum,Prostate,Rectum,Skin,Stomach,Testis,Thyroid_gland,Tongue,Trachea,Urinary_bladder	24	Cerebellum,FrontalCortex,Heart,Kidney,Liver,Lung,Muscle,Spleen,Adipose,Adrenal_gland,Aorta,Appendix,Brainstem,Cerebrum,Hypothalamus,Colon,Duodenum,Esophagus,Jejunum,Prostate,Rectum,Skin,Stomach,Testis,Thyroid_gland,Tongue,Trachea,Urinary_bladder	28
chr1	179846295	179846295	1	-	TOR1AIP2@ENSG00000169905.13	GSE98623,GSE71154,GSE122948,GSE152633,GSE162357,GSE210563	6	MOLM13,CD8T,HEK293T,HEK293E,HEK293	5	Ctrl,insulin,ribo	3	miCLIP,m6A-CLIP-seq,m6A-SAC-seq,GLORI	4	Brain,Heart,Kidney,Liver,Lung,Muscle,Spleen,Adipose,Adrenal_gland,Aorta,Appendix,Colon,Duodenum,Esophagus,Jejunum,Prostate,Rectum,Skin,Stomach,Testis,Thyroid_gland,Tongue,Trachea,Urinary_bladder	24	Cerebellum,FrontalCortex,Heart,Kidney,Liver,Lung,Muscle,Spleen,Adipose,Adrenal_gland,Aorta,Appendix,Brainstem,Cerebrum,Hypothalamus,Colon,Duodenum,Esophagus,Jejunum,Prostate,Rectum,Skin,Stomach,Testis,Thyroid_gland,Tongue,Trachea,Urinary_bladder	28
chr1	179865548	179865548	1	-	TOR1AIP2@ENSG00000169905.13	GSE71154,GSE152633	2	CD8T,HEK293E	2	Ctrl,insulin,torin	3	m6A-CLIP-seq,miCLIP	2	Brain,Heart,Kidney,Liver,Lung,Muscle,Spleen,Adipose,Adrenal_gland,Aorta,Appendix,Colon,Duodenum,Esophagus,Jejunum,Prostate,Rectum,Skin,Stomach,Testis,Thyroid_gland,Tongue,Trachea,Urinary_bladder	24	Cerebellum,FrontalCortex,Heart,Kidney,Liver,Lung,Muscle,Spleen,Adipose,Adrenal_gland,Aorta,Appendix,Brainstem,Cerebrum,Hypothalamus,Colon,Duodenum,Esophagus,Jejunum,Prostate,Rectum,Skin,Stomach,Testis,Thyroid_gland,Tongue,Trachea,Urinary_bladder	28
chr1	179865589	179865589	1	-	TOR1AIP2@ENSG00000169905.13	GSE54921,GSE210563	2	HeLa,HEK293T	2	Ctrl	1	PA-m6A-seq,GLORI	2	Brain,Heart,Kidney,Liver,Lung,Muscle,Spleen,Adipose,Adrenal_gland,Aorta,Appendix,Colon,Duodenum,Esophagus,Jejunum,Prostate,Rectum,Skin,Stomach,Testis,Thyroid_gland,Tongue,Trachea,Urinary_bladder	24	Cerebellum,FrontalCortex,Heart,Kidney,Liver,Lung,Muscle,Spleen,Adipose,Adrenal_gland,Aorta,Appendix,Brainstem,Cerebrum,Hypothalamus,Colon,Duodenum,Esophagus,Jejunum,Prostate,Rectum,Skin,Stomach,Testis,Thyroid_gland,Tongue,Trachea,Urinary_bladder	28
chr1	179865597	179865597	1	-	TOR1AIP2@ENSG00000169905.13	GSE71154,GSE54921,GSE162357,GSE210563	4	CD8T,HeLa,HEK293,HSPC,HEK293T	5	Ctrl,ribo,ribo-d0	3	m6A-CLIP-seq,PA-m6A-seq,m6A-SAC-seq,GLORI	4	Brain,Heart,Kidney,Liver,Lung,Muscle,Spleen,Adipose,Adrenal_gland,Aorta,Appendix,Colon,Duodenum,Esophagus,Jejunum,Prostate,Rectum,Skin,Stomach,Testis,Thyroid_gland,Tongue,Trachea,Urinary_bladder	24	Cerebellum,FrontalCortex,Heart,Kidney,Liver,Lung,Muscle,Spleen,Adipose,Adrenal_gland,Aorta,Appendix,Brainstem,Cerebrum,Hypothalamus,Colon,Duodenum,Esophagus,Jejunum,Prostate,Rectum,Skin,Stomach,Testis,Thyroid_gland,Tongue,Trachea,Urinary_bladder	28
chr1	179865627	179865627	1	-	TOR1AIP2@ENSG00000169905.13	GSE98623,GSE71154,GSE122948,GSE54921,GSE163491,GSE152633,GSE162357,GSE210563	8	MOLM13,CD8T,HEK293T,HeLa,HEK293E,HEK293,HSPC	7	Ctrl,torin,ribo,ribo-d0,ribo-d9	5	miCLIP,m6A-CLIP-seq,PA-m6A-seq,miCLIP2,m6A-SAC-seq,GLORI	6	Brain,Heart,Kidney,Liver,Lung,Muscle,Spleen,Adipose,Adrenal_gland,Aorta,Appendix,Colon,Duodenum,Esophagus,Jejunum,Prostate,Rectum,Skin,Stomach,Testis,Thyroid_gland,Tongue,Trachea,Urinary_bladder	24	Cerebellum,FrontalCortex,Heart,Kidney,Liver,Lung,Muscle,Spleen,Adipose,Adrenal_gland,Aorta,Appendix,Brainstem,Cerebrum,Hypothalamus,Colon,Duodenum,Esophagus,Jejunum,Prostate,Rectum,Skin,Stomach,Testis,Thyroid_gland,Tongue,Trachea,Urinary_bladder	28
chr1	179865636	179865636	1	-	TOR1AIP2@ENSG00000169905.13	GSE86336,GSE71154,GSE134103,GSE210563	4	HeLa,CD8T,HEK293T	3	Ctrl,caRNA	2	m6A-CLIP-seq,miCLIP,GLORI	3	Brain,Heart,Kidney,Liver,Lung,Muscle,Spleen,Adipose,Adrenal_gland,Aorta,Appendix,Colon,Duodenum,Esophagus,Jejunum,Prostate,Rectum,Skin,Stomach,Testis,Thyroid_gland,Tongue,Trachea,Urinary_bladder	24	Cerebellum,FrontalCortex,Heart,Kidney,Liver,Lung,Muscle,Spleen,Adipose,Adrenal_gland,Aorta,Appendix,Brainstem,Cerebrum,Hypothalamus,Colon,Duodenum,Esophagus,Jejunum,Prostate,Rectum,Skin,Stomach,Testis,Thyroid_gland,Tongue,Trachea,Urinary_bladder	28
chr1	179865643	179865643	1	-	TOR1AIP2@ENSG00000169905.13	GSE122961,GSE71154	2	HEK293T,CD8T,ESC	3	Ctrl,AlKBH5 OE,FTO_OE,FTO_KO	4	MAZTER-seq,m6A-CLIP-seq	2	Brain,Heart,Kidney,Liver,Lung,Muscle,Spleen,Adipose,Adrenal_gland,Aorta,Appendix,Colon,Duodenum,Esophagus,Jejunum,Prostate,Rectum,Skin,Stomach,Testis,Thyroid_gland,Tongue,Trachea,Urinary_bladder	24	Cerebellum,FrontalCortex,Heart,Kidney,Liver,Lung,Muscle,Spleen,Adipose,Adrenal_gland,Aorta,Appendix,Brainstem,Cerebrum,Hypothalamus,Colon,Duodenum,Esophagus,Jejunum,Prostate,Rectum,Skin,Stomach,Testis,Thyroid_gland,Tongue,Trachea,Urinary_bladder	28
chr1	179865664	179865664	1	-	TOR1AIP2@ENSG00000169905.13	GSE98623,GSE71154	2	MOLM13,CD8T	2	Ctrl	1	miCLIP,m6A-CLIP-seq	2	Brain,Heart,Kidney,Liver,Lung,Muscle,Spleen,Adipose,Adrenal_gland,Aorta,Appendix,Colon,Duodenum,Esophagus,Jejunum,Prostate,Rectum,Skin,Stomach,Testis,Thyroid_gland,Tongue,Trachea,Urinary_bladder	24	Cerebellum,FrontalCortex,Heart,Kidney,Liver,Lung,Muscle,Spleen,Adipose,Adrenal_gland,Aorta,Appendix,Brainstem,Cerebrum,Hypothalamus,Colon,Duodenum,Esophagus,Jejunum,Prostate,Rectum,Skin,Stomach,Testis,Thyroid_gland,Tongue,Trachea,Urinary_bladder	28
chr1	179865684	179865684	1	-	TOR1AIP2@ENSG00000169905.13	GSE98623,GSE63753,GSE86336,GSE71154,GSE163491,GSE162357,GSE210563	7	MOLM13,HEK293,HeLa,CD8T,HEK293T,HepG2,HSPC	7	Ctrl,sysy_antinbody,ribo,ribo-d0	4	miCLIP,m6A-CLIP-seq,miCLIP2,m6A-SAC-seq,GLORI	5	Brain,Heart,Kidney,Liver,Lung,Muscle,Spleen,Adipose,Adrenal_gland,Aorta,Appendix,Colon,Duodenum,Esophagus,Jejunum,Prostate,Rectum,Skin,Stomach,Testis,Thyroid_gland,Tongue,Trachea,Urinary_bladder	24	Cerebellum,FrontalCortex,Heart,Kidney,Liver,Lung,Muscle,Spleen,Adipose,Adrenal_gland,Aorta,Appendix,Brainstem,Cerebrum,Hypothalamus,Colon,Duodenum,Esophagus,Jejunum,Prostate,Rectum,Skin,Stomach,Testis,Thyroid_gland,Tongue,Trachea,Urinary_bladder	28
chr1	179865740	179865740	1	-	TOR1AIP2@ENSG00000169905.13	GSE71154,GSE162357,GSE210563	3	CD8T,A549,HeLa,HEK293,HSPC,HEK293T	6	Ctrl,ribo-d9	2	m6A-CLIP-seq,m6A-SAC-seq,GLORI	3	Brain,Heart,Kidney,Liver,Lung,Muscle,Spleen,Adipose,Adrenal_gland,Aorta,Appendix,Colon,Duodenum,Esophagus,Jejunum,Prostate,Rectum,Skin,Stomach,Testis,Thyroid_gland,Tongue,Trachea,Urinary_bladder	24	Cerebellum,FrontalCortex,Heart,Kidney,Liver,Lung,Muscle,Spleen,Adipose,Adrenal_gland,Aorta,Appendix,Brainstem,Cerebrum,Hypothalamus,Colon,Duodenum,Esophagus,Jejunum,Prostate,Rectum,Skin,Stomach,Testis,Thyroid_gland,Tongue,Trachea,Urinary_bladder	28
chr1	179865766	179865766	1	-	TOR1AIP2@ENSG00000169905.13	GSE162357,GSE210563	2	HSPC,HEK293T	2	ribo-d0,ribo-d9,Ctrl	3	m6A-SAC-seq,GLORI	2	Brain,Heart,Kidney,Liver,Lung,Muscle,Spleen,Adipose,Adrenal_gland,Aorta,Appendix,Colon,Duodenum,Esophagus,Jejunum,Prostate,Rectum,Skin,Stomach,Testis,Thyroid_gland,Tongue,Trachea,Urinary_bladder	24	Cerebellum,FrontalCortex,Heart,Kidney,Liver,Lung,Muscle,Spleen,Adipose,Adrenal_gland,Aorta,Appendix,Brainstem,Cerebrum,Hypothalamus,Colon,Duodenum,Esophagus,Jejunum,Prostate,Rectum,Skin,Stomach,Testis,Thyroid_gland,Tongue,Trachea,Urinary_bladder	28
chr1	179917845	179917845	1	+	TOR1AIP1@ENSG00000143337.19	GSE71154,GSE122948,GSE162357,GSE210563	4	CD8T,A549,HEK293T,HSPC	4	Ctrl,ribo-d3	2	m6A-CLIP-seq,miCLIP,m6A-SAC-seq,GLORI	4	Brain,Heart,Kidney,Liver,Lung,Muscle,Spleen,Adipose,Adrenal_gland,Aorta,Appendix,Colon,Duodenum,Esophagus,Jejunum,Prostate,Rectum,Skin,Stomach,Testis,Thyroid_gland,Tongue,Trachea,Urinary_bladder	24	Cerebellum,FrontalCortex,Heart,Kidney,Liver,Lung,Muscle,Spleen,Adipose,Adrenal_gland,Aorta,Appendix,Brainstem,Cerebrum,Hypothalamus,Colon,Duodenum,Esophagus,Jejunum,Prostate,Rectum,Skin,Stomach,Testis,Thyroid_gland,Tongue,Trachea,Urinary_bladder	28
chr1	179917861	179917861	1	+	TOR1AIP1@ENSG00000143337.19	GSE71154,GSE152633,GSE210563	3	CD8T,HEK293E,HEK293T	3	Ctrl,insulin	2	m6A-CLIP-seq,miCLIP,GLORI	3	Brain,Heart,Kidney,Liver,Lung,Muscle,Spleen,Adipose,Adrenal_gland,Aorta,Appendix,Colon,Duodenum,Esophagus,Jejunum,Prostate,Rectum,Skin,Stomach,Testis,Thyroid_gland,Tongue,Trachea,Urinary_bladder	24	Cerebellum,FrontalCortex,Heart,Kidney,Liver,Lung,Muscle,Spleen,Adipose,Adrenal_gland,Aorta,Appendix,Brainstem,Cerebrum,Hypothalamus,Colon,Duodenum,Esophagus,Jejunum,Prostate,Rectum,Skin,Stomach,Testis,Thyroid_gland,Tongue,Trachea,Urinary_bladder	28
chr1	179917872	179917872	1	+	TOR1AIP1@ENSG00000143337.19	GSE98623,GSE71154,GSE162357	3	MOLM13,CD8T,A549,HSPC	4	Ctrl,ribo-d9	2	miCLIP,m6A-CLIP-seq,m6A-SAC-seq	3	Brain,Heart,Kidney,Liver,Lung,Muscle,Spleen,Adipose,Adrenal_gland,Aorta,Appendix,Colon,Duodenum,Esophagus,Jejunum,Prostate,Rectum,Skin,Stomach,Testis,Thyroid_gland,Tongue,Trachea,Urinary_bladder	24	Cerebellum,FrontalCortex,Heart,Kidney,Liver,Lung,Muscle,Spleen,Adipose,Adrenal_gland,Aorta,Appendix,Brainstem,Cerebrum,Hypothalamus,Colon,Duodenum,Esophagus,Jejunum,Prostate,Rectum,Skin,Stomach,Testis,Thyroid_gland,Tongue,Trachea,Urinary_bladder	28
chr1	179917879	179917879	1	+	TOR1AIP1@ENSG00000143337.19	GSE63753,GSE71154,GSE122948,GSE161304,GSE131316,GSE163491,GSE152633,GSE210563	8	HEK293,CD8T,HEK293T,LNCaP,RWPE,HEK293E	6	sysy_antinbody,Ctrl,PCIF1_KO,insulin,torin	5	miCLIP,m6A-CLIP-seq,m6A-label-seq ,miCLIP2,GLORI	5	Brain,Heart,Kidney,Liver,Lung,Muscle,Spleen,Adipose,Adrenal_gland,Aorta,Appendix,Colon,Duodenum,Esophagus,Jejunum,Prostate,Rectum,Skin,Stomach,Testis,Thyroid_gland,Tongue,Trachea,Urinary_bladder	24	Cerebellum,FrontalCortex,Heart,Kidney,Liver,Lung,Muscle,Spleen,Adipose,Adrenal_gland,Aorta,Appendix,Brainstem,Cerebrum,Hypothalamus,Colon,Duodenum,Esophagus,Jejunum,Prostate,Rectum,Skin,Stomach,Testis,Thyroid_gland,Tongue,Trachea,Urinary_bladder	28
chr1	179918018	179918018	1	+	TOR1AIP1@ENSG00000143337.19	GSE98623,GSE71154,GSE161304,GSE163491,GSE152633,GSE162357,GSE210563	7	MOLM13,CD8T,LNCaP,RWPE,HEK293T,HEK293E,HEK293,HepG2	8	Ctrl,insulin	2	miCLIP,m6A-CLIP-seq,miCLIP2,m6A-SAC-seq,GLORI	5	Brain,Heart,Kidney,Liver,Lung,Muscle,Spleen,Adipose,Adrenal_gland,Aorta,Appendix,Colon,Duodenum,Esophagus,Jejunum,Prostate,Rectum,Skin,Stomach,Testis,Thyroid_gland,Tongue,Trachea,Urinary_bladder	24	Cerebellum,FrontalCortex,Heart,Kidney,Liver,Lung,Muscle,Spleen,Adipose,Adrenal_gland,Aorta,Appendix,Brainstem,Cerebrum,Hypothalamus,Colon,Duodenum,Esophagus,Jejunum,Prostate,Rectum,Skin,Stomach,Testis,Thyroid_gland,Tongue,Trachea,Urinary_bladder	28
chr1	179918039	179918039	1	+	TOR1AIP1@ENSG00000143337.19	GSE71154,GSE122948,GSE54921,GSE134103,GSE163491,GSE152633,GSE210563	7	CD8T,HEK293T,HeLa,HEK293E	4	Ctrl,PCIF1_KO,mRNA,insulin	4	m6A-CLIP-seq,miCLIP,PA-m6A-seq,miCLIP2,GLORI	5	Brain,Heart,Kidney,Liver,Lung,Muscle,Spleen,Adipose,Adrenal_gland,Aorta,Appendix,Colon,Duodenum,Esophagus,Jejunum,Prostate,Rectum,Skin,Stomach,Testis,Thyroid_gland,Tongue,Trachea,Urinary_bladder	24	Cerebellum,FrontalCortex,Heart,Kidney,Liver,Lung,Muscle,Spleen,Adipose,Adrenal_gland,Aorta,Appendix,Brainstem,Cerebrum,Hypothalamus,Colon,Duodenum,Esophagus,Jejunum,Prostate,Rectum,Skin,Stomach,Testis,Thyroid_gland,Tongue,Trachea,Urinary_bladder	28
chr1	179918048	179918048	1	+	TOR1AIP1@ENSG00000143337.19	GSE54921,GSE161304,GSE134103,GSE152633,GSE210563	5	HeLa,LNCaP,RWPE,HEK293E,HEK293T	5	Ctrl,mRNA,ribominuse,insulin	4	PA-m6A-seq,miCLIP,GLORI	3	Brain,Heart,Kidney,Liver,Lung,Muscle,Spleen,Adipose,Adrenal_gland,Aorta,Appendix,Colon,Duodenum,Esophagus,Jejunum,Prostate,Rectum,Skin,Stomach,Testis,Thyroid_gland,Tongue,Trachea,Urinary_bladder	24	Cerebellum,FrontalCortex,Heart,Kidney,Liver,Lung,Muscle,Spleen,Adipose,Adrenal_gland,Aorta,Appendix,Brainstem,Cerebrum,Hypothalamus,Colon,Duodenum,Esophagus,Jejunum,Prostate,Rectum,Skin,Stomach,Testis,Thyroid_gland,Tongue,Trachea,Urinary_bladder	28
chr1	179918118	179918118	1	+	TOR1AIP1@ENSG00000143337.19	GSE71154,GSE152633	2	CD8T,HEK293E	2	Ctrl,insulin,torin	3	m6A-CLIP-seq,miCLIP	2	Brain,Heart,Kidney,Liver,Lung,Muscle,Spleen,Adipose,Adrenal_gland,Aorta,Appendix,Colon,Duodenum,Esophagus,Jejunum,Prostate,Rectum,Skin,Stomach,Testis,Thyroid_gland,Tongue,Trachea,Urinary_bladder	24	Cerebellum,FrontalCortex,Heart,Kidney,Liver,Lung,Muscle,Spleen,Adipose,Adrenal_gland,Aorta,Appendix,Brainstem,Cerebrum,Hypothalamus,Colon,Duodenum,Esophagus,Jejunum,Prostate,Rectum,Skin,Stomach,Testis,Thyroid_gland,Tongue,Trachea,Urinary_bladder	28
chr1	179918127	179918127	1	+	TOR1AIP1@ENSG00000143337.19	GSE98623,GSE71154	2	MOLM13,CD8T,A549	3	Ctrl	1	miCLIP,m6A-CLIP-seq	2	Brain,Heart,Kidney,Liver,Lung,Muscle,Spleen,Adipose,Adrenal_gland,Aorta,Appendix,Colon,Duodenum,Esophagus,Jejunum,Prostate,Rectum,Skin,Stomach,Testis,Thyroid_gland,Tongue,Trachea,Urinary_bladder	24	Cerebellum,FrontalCortex,Heart,Kidney,Liver,Lung,Muscle,Spleen,Adipose,Adrenal_gland,Aorta,Appendix,Brainstem,Cerebrum,Hypothalamus,Colon,Duodenum,Esophagus,Jejunum,Prostate,Rectum,Skin,Stomach,Testis,Thyroid_gland,Tongue,Trachea,Urinary_bladder	28
chr1	179918145	179918145	1	+	TOR1AIP1@ENSG00000143337.19	GSE98623,GSE71154,GSE54921,GSE128699,GSE161304,GSE131316,GSE163491,GSE152633,GSE162357,GSE210563	10	MOLM13,CD8T,A549,HeLa,HCT116,LNCaP,RWPE,HEK293T,HEK293E,HEK293	10	Ctrl,METTL5_KO,insulin	3	miCLIP,m6A-CLIP-seq,PA-m6A-seq,m6A-label-seq ,miCLIP2,m6A-SAC-seq,GLORI	7	Brain,Heart,Kidney,Liver,Lung,Muscle,Spleen,Adipose,Adrenal_gland,Aorta,Appendix,Colon,Duodenum,Esophagus,Jejunum,Prostate,Rectum,Skin,Stomach,Testis,Thyroid_gland,Tongue,Trachea,Urinary_bladder	24	Cerebellum,FrontalCortex,Heart,Kidney,Liver,Lung,Muscle,Spleen,Adipose,Adrenal_gland,Aorta,Appendix,Brainstem,Cerebrum,Hypothalamus,Colon,Duodenum,Esophagus,Jejunum,Prostate,Rectum,Skin,Stomach,Testis,Thyroid_gland,Tongue,Trachea,Urinary_bladder	28
chr1	179918151	179918151	1	+	TOR1AIP1@ENSG00000143337.19	GSE63753,GSE71154,GSE128699,GSE152633	4	HEK293,CD8T,HCT116,HEK293E	4	Ctrl,METTL5_KO,insulin	3	miCLIP,m6A-CLIP-seq	2	Brain,Heart,Kidney,Liver,Lung,Muscle,Spleen,Adipose,Adrenal_gland,Aorta,Appendix,Colon,Duodenum,Esophagus,Jejunum,Prostate,Rectum,Skin,Stomach,Testis,Thyroid_gland,Tongue,Trachea,Urinary_bladder	24	Cerebellum,FrontalCortex,Heart,Kidney,Liver,Lung,Muscle,Spleen,Adipose,Adrenal_gland,Aorta,Appendix,Brainstem,Cerebrum,Hypothalamus,Colon,Duodenum,Esophagus,Jejunum,Prostate,Rectum,Skin,Stomach,Testis,Thyroid_gland,Tongue,Trachea,Urinary_bladder	28
chr1	179918155	179918155	1	+	TOR1AIP1@ENSG00000143337.19	GSE63753,GSE86336,GSE71154,GSE122948,GSE128699,GSE161304,GSE134103,GSE163491,GSE152633,GSE210563	10	HEK293,HeLa,CD8T,A549,HEK293T,HCT116,LNCaP,RWPE,HEK293E	9	sysy_antinbody,Ctrl,PCIF1_KO,METTL5_KO,mRNA,insulin,torin	7	miCLIP,m6A-CLIP-seq,miCLIP2,GLORI	4	Brain,Heart,Kidney,Liver,Lung,Muscle,Spleen,Adipose,Adrenal_gland,Aorta,Appendix,Colon,Duodenum,Esophagus,Jejunum,Prostate,Rectum,Skin,Stomach,Testis,Thyroid_gland,Tongue,Trachea,Urinary_bladder	24	Cerebellum,FrontalCortex,Heart,Kidney,Liver,Lung,Muscle,Spleen,Adipose,Adrenal_gland,Aorta,Appendix,Brainstem,Cerebrum,Hypothalamus,Colon,Duodenum,Esophagus,Jejunum,Prostate,Rectum,Skin,Stomach,Testis,Thyroid_gland,Tongue,Trachea,Urinary_bladder	28
chr1	182384400	182384400	1	-	GLUL@ENSG00000135821.19	GSE63753,GSE86336,GSE122948,GSE163491,GSE152633,GSE162357,GSE210563	7	HEK293,HeLa,HEK293T,HEK293E,HepG2,HSPC	6	sysy_antinbody,Ctrl,insulin,torin,ribo,ribo-d0,ribo-d3,ribo-d6,ribo-d9	9	miCLIP,m6A-CLIP-seq,miCLIP2,m6A-SAC-seq,GLORI	5	Brain,Heart,Kidney,Liver,Lung,Muscle,Spleen,Adipose,Adrenal_gland,Aorta,Appendix,Colon,Duodenum,Esophagus,Jejunum,Prostate,Rectum,Skin,Stomach,Testis,Thyroid_gland,Tongue,Trachea,Urinary_bladder	24	Cerebellum,FrontalCortex,Heart,Kidney,Liver,Lung,Muscle,Spleen,Adipose,Adrenal_gland,Aorta,Appendix,Brainstem,Cerebrum,Hypothalamus,Colon,Duodenum,Esophagus,Jejunum,Prostate,Rectum,Skin,Stomach,Testis,Thyroid_gland,Tongue,Trachea,Urinary_bladder	28
chr1	182384473	182384473	1	-	GLUL@ENSG00000135821.19	GSE86336,GSE152633,GSE162357	3	HeLa,HEK293E,HEK293	3	Ctrl,insulin,torin,ribo	4	m6A-CLIP-seq,miCLIP,m6A-SAC-seq	3	Brain,Heart,Kidney,Liver,Lung,Muscle,Spleen,Adipose,Adrenal_gland,Aorta,Appendix,Colon,Duodenum,Esophagus,Jejunum,Prostate,Rectum,Skin,Stomach,Testis,Thyroid_gland,Tongue,Trachea,Urinary_bladder	24	Cerebellum,FrontalCortex,Heart,Kidney,Liver,Lung,Muscle,Spleen,Adipose,Adrenal_gland,Aorta,Appendix,Brainstem,Cerebrum,Hypothalamus,Colon,Duodenum,Esophagus,Jejunum,Prostate,Rectum,Skin,Stomach,Testis,Thyroid_gland,Tongue,Trachea,Urinary_bladder	28
chr1	182384545	182384545	1	-	GLUL@ENSG00000135821.19	GSE86336,GSE122948,GSE54365,GSE163491,GSE152633,GSE162357,GSE210563	7	HeLa,HEK293T,A549,HEK293E,HEK293,HepG2,HSPC	7	Ctrl,insulin,torin,ribo,ribo-d0,ribo-d3,ribo-d6,ribo-d9	8	m6A-CLIP-seq,miCLIP,m6A-seq with improved protocol,miCLIP2,m6A-SAC-seq,GLORI	6	Brain,Heart,Kidney,Liver,Lung,Muscle,Spleen,Adipose,Adrenal_gland,Aorta,Appendix,Colon,Duodenum,Esophagus,Jejunum,Prostate,Rectum,Skin,Stomach,Testis,Thyroid_gland,Tongue,Trachea,Urinary_bladder	24	Cerebellum,FrontalCortex,Heart,Kidney,Liver,Lung,Muscle,Spleen,Adipose,Adrenal_gland,Aorta,Appendix,Brainstem,Cerebrum,Hypothalamus,Colon,Duodenum,Esophagus,Jejunum,Prostate,Rectum,Skin,Stomach,Testis,Thyroid_gland,Tongue,Trachea,Urinary_bladder	28
chr1	182384626	182384626	1	-	GLUL@ENSG00000135821.19	GSE86336,GSE152633	2	HeLa,HEK293E	2	Ctrl,insulin,torin	3	m6A-CLIP-seq,miCLIP	2	Brain,Heart,Kidney,Liver,Lung,Muscle,Spleen,Adipose,Adrenal_gland,Aorta,Appendix,Colon,Duodenum,Esophagus,Jejunum,Prostate,Rectum,Skin,Stomach,Testis,Thyroid_gland,Tongue,Trachea,Urinary_bladder	24	Cerebellum,FrontalCortex,Heart,Kidney,Liver,Lung,Muscle,Spleen,Adipose,Adrenal_gland,Aorta,Appendix,Brainstem,Cerebrum,Hypothalamus,Colon,Duodenum,Esophagus,Jejunum,Prostate,Rectum,Skin,Stomach,Testis,Thyroid_gland,Tongue,Trachea,Urinary_bladder	28
chr1	182384643	182384643	1	-	GLUL@ENSG00000135821.19	GSE86336,GSE122948,GSE54365,GSE152633,GSE151028,GSE162357,GSE210563	7	HeLa,HEK293T,A549,HEK293E,HEK293,HSPC	6	Ctrl,insulin,torin,ribo,ribo-d0,ribo-d3,ribo-d6,ribo-d9	8	m6A-CLIP-seq,miCLIP,m6A-seq with improved protocol,m6A-REF-seq,m6A-SAC-seq,GLORI	6	Brain,Heart,Kidney,Liver,Lung,Muscle,Spleen,Adipose,Adrenal_gland,Aorta,Appendix,Colon,Duodenum,Esophagus,Jejunum,Prostate,Rectum,Skin,Stomach,Testis,Thyroid_gland,Tongue,Trachea,Urinary_bladder	24	Cerebellum,FrontalCortex,Heart,Kidney,Liver,Lung,Muscle,Spleen,Adipose,Adrenal_gland,Aorta,Appendix,Brainstem,Cerebrum,Hypothalamus,Colon,Duodenum,Esophagus,Jejunum,Prostate,Rectum,Skin,Stomach,Testis,Thyroid_gland,Tongue,Trachea,Urinary_bladder	28
chr1	19219154	19219154	1	-	EMC1@ENSG00000127463.16	GSE134103,GSE210563	2	HeLa,HEK293T	2	caRNA,Ctrl	2	miCLIP,GLORI	2	Brain,Heart,Kidney,Liver,Lung,Muscle,Spleen,Adipose,Adrenal_gland,Aorta,Appendix,Colon,Duodenum,Esophagus,Jejunum,Prostate,Rectum,Skin,Stomach,Testis,Thyroid_gland,Tongue,Trachea,Urinary_bladder	24	Cerebellum,FrontalCortex,Heart,Kidney,Liver,Lung,Muscle,Spleen,Adipose,Adrenal_gland,Aorta,Appendix,Brainstem,Cerebrum,Hypothalamus,Colon,Duodenum,Esophagus,Jejunum,Prostate,Rectum,Skin,Stomach,Testis,Thyroid_gland,Tongue,Trachea,Urinary_bladder	28
chr1	19219186	19219186	1	-	EMC1@ENSG00000127463.16	GSE98623,GSE71154,GSE122948,GSE163491,GSE162357,GSE210563	6	MOLM13,CD8T,HEK293T,HSPC	4	Ctrl,ribo-d0,ribo-d9	3	miCLIP,m6A-CLIP-seq,miCLIP2,m6A-SAC-seq,GLORI	5	Brain,Heart,Kidney,Liver,Lung,Muscle,Spleen,Adipose,Adrenal_gland,Aorta,Appendix,Colon,Duodenum,Esophagus,Jejunum,Prostate,Rectum,Skin,Stomach,Testis,Thyroid_gland,Tongue,Trachea,Urinary_bladder	24	Cerebellum,FrontalCortex,Heart,Kidney,Liver,Lung,Muscle,Spleen,Adipose,Adrenal_gland,Aorta,Appendix,Brainstem,Cerebrum,Hypothalamus,Colon,Duodenum,Esophagus,Jejunum,Prostate,Rectum,Skin,Stomach,Testis,Thyroid_gland,Tongue,Trachea,Urinary_bladder	28
chr1	19219293	19219293	1	-	EMC1@ENSG00000127463.16	GSE86336,GSE71154,GSE54365,GSE134103,GSE163491,GSE152633,GSE162357,GSE210563	8	HeLa,CD8T,A549,HEK293T,HEK293E,HEK293,HepG2,HSPC	8	Ctrl,ribominuse,torin,ribo,ribo-d0	5	m6A-CLIP-seq,m6A-seq with improved protocol,miCLIP,miCLIP2,m6A-SAC-seq,GLORI	6	Brain,Heart,Kidney,Liver,Lung,Muscle,Spleen,Adipose,Adrenal_gland,Aorta,Appendix,Colon,Duodenum,Esophagus,Jejunum,Prostate,Rectum,Skin,Stomach,Testis,Thyroid_gland,Tongue,Trachea,Urinary_bladder	24	Cerebellum,FrontalCortex,Heart,Kidney,Liver,Lung,Muscle,Spleen,Adipose,Adrenal_gland,Aorta,Appendix,Brainstem,Cerebrum,Hypothalamus,Colon,Duodenum,Esophagus,Jejunum,Prostate,Rectum,Skin,Stomach,Testis,Thyroid_gland,Tongue,Trachea,Urinary_bladder	28
chr1	19219299	19219299	1	-	EMC1@ENSG00000127463.16	GSE98623,GSE71154,GSE134103,GSE152633,GSE210563	5	MOLM13,CD8T,HeLa,HEK293E,HEK293T	5	Ctrl,mRNA,ribominuse,torin	4	miCLIP,m6A-CLIP-seq,GLORI	3	Brain,Heart,Kidney,Liver,Lung,Muscle,Spleen,Adipose,Adrenal_gland,Aorta,Appendix,Colon,Duodenum,Esophagus,Jejunum,Prostate,Rectum,Skin,Stomach,Testis,Thyroid_gland,Tongue,Trachea,Urinary_bladder	24	Cerebellum,FrontalCortex,Heart,Kidney,Liver,Lung,Muscle,Spleen,Adipose,Adrenal_gland,Aorta,Appendix,Brainstem,Cerebrum,Hypothalamus,Colon,Duodenum,Esophagus,Jejunum,Prostate,Rectum,Skin,Stomach,Testis,Thyroid_gland,Tongue,Trachea,Urinary_bladder	28
chr1	19219342	19219342	1	-	EMC1@ENSG00000127463.16	GSE98623,GSE71154,GSE122948,GSE124509,GSE147440,GSE163491,GSE152633,GSE162357,GSE210563	9	MOLM13,CD8T,A549,HEK293T,MCF7,HEK293E,HeLa,HEK293,HepG2,HSPC	10	Ctrl,torin,ribo,ribo-d0	4	miCLIP,m6A-CLIP-seq,m6ACE,meCLIP,miCLIP2,m6A-SAC-seq,GLORI	7	Brain,Heart,Kidney,Liver,Lung,Muscle,Spleen,Adipose,Adrenal_gland,Aorta,Appendix,Colon,Duodenum,Esophagus,Jejunum,Prostate,Rectum,Skin,Stomach,Testis,Thyroid_gland,Tongue,Trachea,Urinary_bladder	24	Cerebellum,FrontalCortex,Heart,Kidney,Liver,Lung,Muscle,Spleen,Adipose,Adrenal_gland,Aorta,Appendix,Brainstem,Cerebrum,Hypothalamus,Colon,Duodenum,Esophagus,Jejunum,Prostate,Rectum,Skin,Stomach,Testis,Thyroid_gland,Tongue,Trachea,Urinary_bladder	28
chr1	192811550	192811550	1	+	RGS2@ENSG00000116741.8	GSE98623,GSE71154,GSE122948,GSE210563	4	MOLM13,CD8T,HEK293T	3	Ctrl	1	miCLIP,m6A-CLIP-seq,GLORI	3	Brain,Heart,Kidney,Liver,Lung,Muscle,Spleen,Adipose,Adrenal_gland,Aorta,Appendix,Colon,Duodenum,Esophagus,Jejunum,Prostate,Rectum,Skin,Stomach,Testis,Thyroid_gland,Tongue,Trachea,Urinary_bladder	24	Cerebellum,FrontalCortex,Heart,Kidney,Liver,Lung,Muscle,Spleen,Adipose,Adrenal_gland,Aorta,Appendix,Brainstem,Cerebrum,Hypothalamus,Colon,Duodenum,Esophagus,Jejunum,Prostate,Rectum,Skin,Stomach,Testis,Thyroid_gland,Tongue,Trachea,Urinary_bladder	28
chr1	192811654	192811654	1	+	RGS2@ENSG00000116741.8	GSE71154,GSE163491,GSE210563	3	CD8T,A549,HEK293T	3	Ctrl	1	m6A-CLIP-seq,miCLIP2,GLORI	3	Brain,Heart,Kidney,Liver,Lung,Muscle,Spleen,Adipose,Adrenal_gland,Aorta,Appendix,Colon,Duodenum,Esophagus,Jejunum,Prostate,Rectum,Skin,Stomach,Testis,Thyroid_gland,Tongue,Trachea,Urinary_bladder	24	Cerebellum,FrontalCortex,Heart,Kidney,Liver,Lung,Muscle,Spleen,Adipose,Adrenal_gland,Aorta,Appendix,Brainstem,Cerebrum,Hypothalamus,Colon,Duodenum,Esophagus,Jejunum,Prostate,Rectum,Skin,Stomach,Testis,Thyroid_gland,Tongue,Trachea,Urinary_bladder	28
chr1	192811673	192811673	1	+	RGS2@ENSG00000116741.8	GSE71154,GSE122948,GSE54365,GSE163491,GSE162357,GSE210563	6	A549,HEK293T,HeLa	3	Ctrl,PCIF1_KO	2	m6A-CLIP-seq,miCLIP,m6A-seq with improved protocol,miCLIP2,m6A-SAC-seq,GLORI	6	Brain,Heart,Kidney,Liver,Lung,Muscle,Spleen,Adipose,Adrenal_gland,Aorta,Appendix,Colon,Duodenum,Esophagus,Jejunum,Prostate,Rectum,Skin,Stomach,Testis,Thyroid_gland,Tongue,Trachea,Urinary_bladder	24	Cerebellum,FrontalCortex,Heart,Kidney,Liver,Lung,Muscle,Spleen,Adipose,Adrenal_gland,Aorta,Appendix,Brainstem,Cerebrum,Hypothalamus,Colon,Duodenum,Esophagus,Jejunum,Prostate,Rectum,Skin,Stomach,Testis,Thyroid_gland,Tongue,Trachea,Urinary_bladder	28
chr1	192811706	192811706	1	+	RGS2@ENSG00000116741.8	GSE98623,GSE54921	2	MOLM13,HeLa	2	Ctrl	1	miCLIP,PA-m6A-seq	2	Brain,Heart,Kidney,Liver,Lung,Muscle,Spleen,Adipose,Adrenal_gland,Aorta,Appendix,Colon,Duodenum,Esophagus,Jejunum,Prostate,Rectum,Skin,Stomach,Testis,Thyroid_gland,Tongue,Trachea,Urinary_bladder	24	Cerebellum,FrontalCortex,Heart,Kidney,Liver,Lung,Muscle,Spleen,Adipose,Adrenal_gland,Aorta,Appendix,Brainstem,Cerebrum,Hypothalamus,Colon,Duodenum,Esophagus,Jejunum,Prostate,Rectum,Skin,Stomach,Testis,Thyroid_gland,Tongue,Trachea,Urinary_bladder	28
chr1	192811718	192811718	1	+	RGS2@ENSG00000116741.8	GSE71154,GSE163491,GSE152633,GSE210563	4	CD8T,A549,HEK293T,HEK293E	4	Ctrl,insulin,torin	3	m6A-CLIP-seq,miCLIP2,miCLIP,GLORI	4	Brain,Heart,Kidney,Liver,Lung,Muscle,Spleen,Adipose,Adrenal_gland,Aorta,Appendix,Colon,Duodenum,Esophagus,Jejunum,Prostate,Rectum,Skin,Stomach,Testis,Thyroid_gland,Tongue,Trachea,Urinary_bladder	24	Cerebellum,FrontalCortex,Heart,Kidney,Liver,Lung,Muscle,Spleen,Adipose,Adrenal_gland,Aorta,Appendix,Brainstem,Cerebrum,Hypothalamus,Colon,Duodenum,Esophagus,Jejunum,Prostate,Rectum,Skin,Stomach,Testis,Thyroid_gland,Tongue,Trachea,Urinary_bladder	28
chr1	192811759	192811759	1	+	RGS2@ENSG00000116741.8	GSE152633,GSE210563	2	HEK293E,HEK293T	2	torin,Ctrl	2	miCLIP,GLORI	2	Brain,Heart,Kidney,Liver,Lung,Muscle,Spleen,Adipose,Adrenal_gland,Aorta,Appendix,Colon,Duodenum,Esophagus,Jejunum,Prostate,Rectum,Skin,Stomach,Testis,Thyroid_gland,Tongue,Trachea,Urinary_bladder	24	Cerebellum,FrontalCortex,Heart,Kidney,Liver,Lung,Muscle,Spleen,Adipose,Adrenal_gland,Aorta,Appendix,Brainstem,Cerebrum,Hypothalamus,Colon,Duodenum,Esophagus,Jejunum,Prostate,Rectum,Skin,Stomach,Testis,Thyroid_gland,Tongue,Trachea,Urinary_bladder	28
chr1	19328859	19328859	1	+	SLC66A1@ENSG00000040487.13	GSE152633,GSE210563	2	HEK293E,HEK293T	2	insulin,Ctrl	2	miCLIP,GLORI	2	Brain,Heart,Kidney,Liver,Lung,Muscle,Spleen,Adipose,Adrenal_gland,Aorta,Appendix,Colon,Duodenum,Esophagus,Jejunum,Prostate,Rectum,Skin,Stomach,Testis,Thyroid_gland,Tongue,Trachea,Urinary_bladder	24	Cerebellum,FrontalCortex,Heart,Kidney,Liver,Lung,Muscle,Spleen,Adipose,Adrenal_gland,Aorta,Appendix,Brainstem,Cerebrum,Hypothalamus,Colon,Duodenum,Esophagus,Jejunum,Prostate,Rectum,Skin,Stomach,Testis,Thyroid_gland,Tongue,Trachea,Urinary_bladder	28
chr1	19328934	19328934	1	+	SLC66A1@ENSG00000040487.13	GSE63753,GSE71154,GSE122948,GSE161304,GSE147440,GSE163491,GSE152633,GSE210563	8	HEK293,CD8T,A549,HEK293T,LNCaP,RWPE,MDAMB231,HEK293E	8	Ctrl,insulin,torin	3	miCLIP,m6A-CLIP-seq,meCLIP,miCLIP2,GLORI	5	Brain,Heart,Kidney,Liver,Lung,Muscle,Spleen,Adipose,Adrenal_gland,Aorta,Appendix,Colon,Duodenum,Esophagus,Jejunum,Prostate,Rectum,Skin,Stomach,Testis,Thyroid_gland,Tongue,Trachea,Urinary_bladder	24	Cerebellum,FrontalCortex,Heart,Kidney,Liver,Lung,Muscle,Spleen,Adipose,Adrenal_gland,Aorta,Appendix,Brainstem,Cerebrum,Hypothalamus,Colon,Duodenum,Esophagus,Jejunum,Prostate,Rectum,Skin,Stomach,Testis,Thyroid_gland,Tongue,Trachea,Urinary_bladder	28
chr1	19328941	19328941	1	+	SLC66A1@ENSG00000040487.13	GSE98623,GSE71154,GSE122948,GSE163491,GSE152633,GSE162357,GSE210563	7	MOLM13,CD8T,A549,HEK293T,HEK293E,HepG2	6	Ctrl,PCIF1_KO,insulin	3	miCLIP,m6A-CLIP-seq,miCLIP2,m6A-SAC-seq,GLORI	5	Brain,Heart,Kidney,Liver,Lung,Muscle,Spleen,Adipose,Adrenal_gland,Aorta,Appendix,Colon,Duodenum,Esophagus,Jejunum,Prostate,Rectum,Skin,Stomach,Testis,Thyroid_gland,Tongue,Trachea,Urinary_bladder	24	Cerebellum,FrontalCortex,Heart,Kidney,Liver,Lung,Muscle,Spleen,Adipose,Adrenal_gland,Aorta,Appendix,Brainstem,Cerebrum,Hypothalamus,Colon,Duodenum,Esophagus,Jejunum,Prostate,Rectum,Skin,Stomach,Testis,Thyroid_gland,Tongue,Trachea,Urinary_bladder	28
chr1	19328960	19328960	1	+	SLC66A1@ENSG00000040487.13	GSE152633,GSE162357	2	HEK293E,HeLa	2	insulin,Ctrl	2	miCLIP,m6A-SAC-seq	2	Brain,Heart,Kidney,Liver,Lung,Muscle,Spleen,Adipose,Adrenal_gland,Aorta,Appendix,Colon,Duodenum,Esophagus,Jejunum,Prostate,Rectum,Skin,Stomach,Testis,Thyroid_gland,Tongue,Trachea,Urinary_bladder	24	Cerebellum,FrontalCortex,Heart,Kidney,Liver,Lung,Muscle,Spleen,Adipose,Adrenal_gland,Aorta,Appendix,Brainstem,Cerebrum,Hypothalamus,Colon,Duodenum,Esophagus,Jejunum,Prostate,Rectum,Skin,Stomach,Testis,Thyroid_gland,Tongue,Trachea,Urinary_bladder	28
chr1	19608426	19608426	1	+	MICOS10@ENSG00000173436	GSE54921,GSE128699,GSE152633,GSE162357	4	HeLa,HCT116,HEK293E	3	Ctrl,METTL5_KO,torin	3	PA-m6A-seq,miCLIP,m6A-SAC-seq	3	Brain,Heart,Kidney,Liver,Lung,Muscle,Spleen,Adipose,Adrenal_gland,Aorta,Appendix,Colon,Duodenum,Esophagus,Jejunum,Prostate,Rectum,Skin,Stomach,Testis,Thyroid_gland,Tongue,Trachea,Urinary_bladder	24	Cerebellum,FrontalCortex,Heart,Kidney,Liver,Lung,Muscle,Spleen,Adipose,Adrenal_gland,Aorta,Appendix,Brainstem,Cerebrum,Colon,Duodenum,Esophagus,Jejunum,Prostate,Rectum,Skin,Stomach,Testis,Thyroid_gland,Tongue,Trachea,Urinary_bladder	27
chr1	19608432	19608432	1	+	MICOS10@ENSG00000173436	GSE63753,GSE54921,GSE152633	3	HEK293,HeLa,HEK293E	3	sysy_antinbody,Ctrl,insulin,torin	4	miCLIP,PA-m6A-seq	2	Brain,Heart,Kidney,Liver,Lung,Muscle,Spleen,Adipose,Adrenal_gland,Aorta,Appendix,Colon,Duodenum,Esophagus,Jejunum,Prostate,Rectum,Skin,Stomach,Testis,Thyroid_gland,Tongue,Trachea,Urinary_bladder	24	Cerebellum,FrontalCortex,Heart,Kidney,Liver,Lung,Muscle,Spleen,Adipose,Adrenal_gland,Aorta,Appendix,Brainstem,Cerebrum,Colon,Duodenum,Esophagus,Jejunum,Prostate,Rectum,Skin,Stomach,Testis,Thyroid_gland,Tongue,Trachea,Urinary_bladder	27
chr1	200858012	200858012	1	+	CAMSAP2@ENSG00000118200.15	GSE98623,GSE71154,GSE134103	3	MOLM13,CD8T,HeLa	3	Ctrl,mRNA	2	miCLIP,m6A-CLIP-seq	2	Brain,Heart,Kidney,Liver,Lung,Muscle,Spleen,Adipose,Adrenal_gland,Aorta,Appendix,Colon,Duodenum,Esophagus,Jejunum,Prostate,Rectum,Skin,Stomach,Testis,Thyroid_gland,Tongue,Trachea,Urinary_bladder	24	Cerebellum,FrontalCortex,Heart,Kidney,Liver,Lung,Muscle,Spleen,Adipose,Adrenal_gland,Aorta,Appendix,Brainstem,Cerebrum,Hypothalamus,Colon,Duodenum,Esophagus,Jejunum,Prostate,Rectum,Skin,Stomach,Testis,Thyroid_gland,Tongue,Trachea,Urinary_bladder	28
chr1	200858020	200858020	1	+	CAMSAP2@ENSG00000118200.15	GSE71154,GSE122948,GSE134103,GSE210563	4	CD8T,HEK293T,HeLa	3	Ctrl,mRNA,ribominuse	3	m6A-CLIP-seq,miCLIP,GLORI	3	Brain,Heart,Kidney,Liver,Lung,Muscle,Spleen,Adipose,Adrenal_gland,Aorta,Appendix,Colon,Duodenum,Esophagus,Jejunum,Prostate,Rectum,Skin,Stomach,Testis,Thyroid_gland,Tongue,Trachea,Urinary_bladder	24	Cerebellum,FrontalCortex,Heart,Kidney,Liver,Lung,Muscle,Spleen,Adipose,Adrenal_gland,Aorta,Appendix,Brainstem,Cerebrum,Hypothalamus,Colon,Duodenum,Esophagus,Jejunum,Prostate,Rectum,Skin,Stomach,Testis,Thyroid_gland,Tongue,Trachea,Urinary_bladder	28
chr1	201484587	201484587	1	-	CSRP1@ENSG00000159176.14	GSE71154,GSE54921,GSE210563	3	CD8T,HeLa,HEK293T	3	Ctrl	1	m6A-CLIP-seq,PA-m6A-seq,GLORI	3	Brain,Heart,Kidney,Liver,Lung,Muscle,Spleen,Adipose,Adrenal_gland,Aorta,Appendix,Colon,Duodenum,Esophagus,Jejunum,Prostate,Rectum,Skin,Stomach,Testis,Thyroid_gland,Tongue,Trachea,Urinary_bladder	24	Cerebellum,FrontalCortex,Heart,Kidney,Liver,Lung,Muscle,Spleen,Adipose,Adrenal_gland,Aorta,Appendix,Brainstem,Cerebrum,Hypothalamus,Colon,Duodenum,Esophagus,Jejunum,Prostate,Rectum,Skin,Stomach,Testis,Thyroid_gland,Tongue,Trachea,Urinary_bladder	28
chr1	201484593	201484593	1	-	CSRP1@ENSG00000159176.14	GSE71154,GSE54921,GSE54365,GSE152633,GSE162357,GSE210563	6	CD8T,HeLa,A549,HEK293E,HepG2,HSPC,HEK293T	7	Ctrl,insulin,ribo-d0,ribo-d3,ribo-d6	5	m6A-CLIP-seq,PA-m6A-seq,m6A-seq with improved protocol,miCLIP,m6A-SAC-seq,GLORI	6	Brain,Heart,Kidney,Liver,Lung,Muscle,Spleen,Adipose,Adrenal_gland,Aorta,Appendix,Colon,Duodenum,Esophagus,Jejunum,Prostate,Rectum,Skin,Stomach,Testis,Thyroid_gland,Tongue,Trachea,Urinary_bladder	24	Cerebellum,FrontalCortex,Heart,Kidney,Liver,Lung,Muscle,Spleen,Adipose,Adrenal_gland,Aorta,Appendix,Brainstem,Cerebrum,Hypothalamus,Colon,Duodenum,Esophagus,Jejunum,Prostate,Rectum,Skin,Stomach,Testis,Thyroid_gland,Tongue,Trachea,Urinary_bladder	28
chr1	201484639	201484639	1	-	CSRP1@ENSG00000159176.14	GSE71154,GSE54921,GSE162357	3	CD8T,HeLa,HSPC	3	Ctrl,ribo-d0,ribo-d3	3	m6A-CLIP-seq,PA-m6A-seq,m6A-SAC-seq	3	Brain,Heart,Kidney,Liver,Lung,Muscle,Spleen,Adipose,Adrenal_gland,Aorta,Appendix,Colon,Duodenum,Esophagus,Jejunum,Prostate,Rectum,Skin,Stomach,Testis,Thyroid_gland,Tongue,Trachea,Urinary_bladder	24	Cerebellum,FrontalCortex,Heart,Kidney,Liver,Lung,Muscle,Spleen,Adipose,Adrenal_gland,Aorta,Appendix,Brainstem,Cerebrum,Hypothalamus,Colon,Duodenum,Esophagus,Jejunum,Prostate,Rectum,Skin,Stomach,Testis,Thyroid_gland,Tongue,Trachea,Urinary_bladder	28
chr1	201876162	201876162	1	+	IPO9@ENSG00000198700.10	GSE71154,GSE163491,GSE152633	3	CD8T,HEK293T,HEK293E	3	Ctrl,torin	2	m6A-CLIP-seq,miCLIP2,miCLIP	3	Brain,Heart,Kidney,Liver,Lung,Muscle,Spleen,Adipose,Adrenal_gland,Aorta,Appendix,Colon,Duodenum,Esophagus,Jejunum,Prostate,Rectum,Skin,Stomach,Testis,Thyroid_gland,Tongue,Trachea,Urinary_bladder	24	Cerebellum,FrontalCortex,Heart,Kidney,Liver,Lung,Muscle,Spleen,Adipose,Adrenal_gland,Aorta,Appendix,Brainstem,Cerebrum,Hypothalamus,Colon,Duodenum,Esophagus,Jejunum,Prostate,Rectum,Skin,Stomach,Testis,Thyroid_gland,Tongue,Trachea,Urinary_bladder	28
chr1	201876188	201876188	1	+	IPO9@ENSG00000198700.10	GSE125240,GSE63753,GSE71154,GSE122948,GSE128699,GSE161304,GSE147440,GSE131316,GSE163491,GSE152633,GSE151028,GSE162357,GSE210563	13	HEK293,kidney,CD8T,A549,HEK293T,HCT116,LNCaP,RWPE,MCF7,HEK293E,HSPC	11	Ctrl,sysy_antinbody,PCIF1_KO,METTL5_KO,insulin,torin,ribo,ribo-d3,ribo-d9	9	m6A-REF-seq,miCLIP,m6A-CLIP-seq,meCLIP,m6A-label-seq ,miCLIP2,m6A-SAC-seq,GLORI	8	Brain,Heart,Kidney,Liver,Lung,Muscle,Spleen,Adipose,Adrenal_gland,Aorta,Appendix,Colon,Duodenum,Esophagus,Jejunum,Prostate,Rectum,Skin,Stomach,Testis,Thyroid_gland,Tongue,Trachea,Urinary_bladder	24	Cerebellum,FrontalCortex,Heart,Kidney,Liver,Lung,Muscle,Spleen,Adipose,Adrenal_gland,Aorta,Appendix,Brainstem,Cerebrum,Hypothalamus,Colon,Duodenum,Esophagus,Jejunum,Prostate,Rectum,Skin,Stomach,Testis,Thyroid_gland,Tongue,Trachea,Urinary_bladder	28
chr1	201876197	201876197	1	+	IPO9@ENSG00000198700.10	GSE125240,GSE63753,GSE71154,GSE122948,GSE125780,GSE161304,GSE152633,GSE162357,GSE210563	9	HEK293,CD8T,A549,HEK293T,LNCaP,RWPE,HEK293E	7	Ctrl,PCIF1_KO,insulin,torin,ribo	5	m6A-REF-seq,miCLIP,m6A-CLIP-seq,DART-seq,m6A-SAC-seq,GLORI	6	Brain,Heart,Kidney,Liver,Lung,Muscle,Spleen,Adipose,Adrenal_gland,Aorta,Appendix,Colon,Duodenum,Esophagus,Jejunum,Prostate,Rectum,Skin,Stomach,Testis,Thyroid_gland,Tongue,Trachea,Urinary_bladder	24	Cerebellum,FrontalCortex,Heart,Kidney,Liver,Lung,Muscle,Spleen,Adipose,Adrenal_gland,Aorta,Appendix,Brainstem,Cerebrum,Hypothalamus,Colon,Duodenum,Esophagus,Jejunum,Prostate,Rectum,Skin,Stomach,Testis,Thyroid_gland,Tongue,Trachea,Urinary_bladder	28
chr1	201876206	201876206	1	+	IPO9@ENSG00000198700.10	GSE98623,GSE71154,GSE54921,GSE162357	4	MOLM13,CD8T,A549,HeLa,HSPC	5	Ctrl,ribo-d9	2	miCLIP,m6A-CLIP-seq,PA-m6A-seq,m6A-SAC-seq	4	Brain,Heart,Kidney,Liver,Lung,Muscle,Spleen,Adipose,Adrenal_gland,Aorta,Appendix,Colon,Duodenum,Esophagus,Jejunum,Prostate,Rectum,Skin,Stomach,Testis,Thyroid_gland,Tongue,Trachea,Urinary_bladder	24	Cerebellum,FrontalCortex,Heart,Kidney,Liver,Lung,Muscle,Spleen,Adipose,Adrenal_gland,Aorta,Appendix,Brainstem,Cerebrum,Hypothalamus,Colon,Duodenum,Esophagus,Jejunum,Prostate,Rectum,Skin,Stomach,Testis,Thyroid_gland,Tongue,Trachea,Urinary_bladder	28
chr1	201876243	201876243	1	+	IPO9@ENSG00000198700.10	GSE86336,GSE71154,GSE54921,GSE122961,GSE161304,GSE134103,GSE152633	7	HeLa,CD8T,ESC,LNCaP,RWPE,HEK293E	6	Ctrl,FTO_KO,ribominuse,insulin,torin	5	m6A-CLIP-seq,PA-m6A-seq,MAZTER-seq,miCLIP	4	Brain,Heart,Kidney,Liver,Lung,Muscle,Spleen,Adipose,Adrenal_gland,Aorta,Appendix,Colon,Duodenum,Esophagus,Jejunum,Prostate,Rectum,Skin,Stomach,Testis,Thyroid_gland,Tongue,Trachea,Urinary_bladder	24	Cerebellum,FrontalCortex,Heart,Kidney,Liver,Lung,Muscle,Spleen,Adipose,Adrenal_gland,Aorta,Appendix,Brainstem,Cerebrum,Hypothalamus,Colon,Duodenum,Esophagus,Jejunum,Prostate,Rectum,Skin,Stomach,Testis,Thyroid_gland,Tongue,Trachea,Urinary_bladder	28
chr1	201876250	201876250	1	+	IPO9@ENSG00000198700.10	GSE98623,GSE71154,GSE122948,GSE54921,GSE147440,GSE131316,GSE134103,GSE163491,GSE152633,GSE162357,GSE210563	11	MOLM13,CD8T,A549,HEK293T,HeLa,HEK293,HEK293E,HepG2	8	Ctrl,caRNA,ribominuse,insulin,torin,ribo	6	miCLIP,m6A-CLIP-seq,PA-m6A-seq,meCLIP,m6A-label-seq ,miCLIP2,m6A-SAC-seq,GLORI	8	Brain,Heart,Kidney,Liver,Lung,Muscle,Spleen,Adipose,Adrenal_gland,Aorta,Appendix,Colon,Duodenum,Esophagus,Jejunum,Prostate,Rectum,Skin,Stomach,Testis,Thyroid_gland,Tongue,Trachea,Urinary_bladder	24	Cerebellum,FrontalCortex,Heart,Kidney,Liver,Lung,Muscle,Spleen,Adipose,Adrenal_gland,Aorta,Appendix,Brainstem,Cerebrum,Hypothalamus,Colon,Duodenum,Esophagus,Jejunum,Prostate,Rectum,Skin,Stomach,Testis,Thyroid_gland,Tongue,Trachea,Urinary_bladder	28
chr1	201876274	201876274	1	+	IPO9@ENSG00000198700.10	GSE71154,GSE122948,GSE125780,GSE161304,GSE152633,GSE151028,GSE162357	7	CD8T,HEK293T,LNCaP,RWPE,HEK293E,HEK293	6	Ctrl,M3-depleted,insulin,torin,ribo	5	m6A-CLIP-seq,miCLIP,DART-seq,m6A-REF-seq,m6A-SAC-seq	5	Brain,Heart,Kidney,Liver,Lung,Muscle,Spleen,Adipose,Adrenal_gland,Aorta,Appendix,Colon,Duodenum,Esophagus,Jejunum,Prostate,Rectum,Skin,Stomach,Testis,Thyroid_gland,Tongue,Trachea,Urinary_bladder	24	Cerebellum,FrontalCortex,Heart,Kidney,Liver,Lung,Muscle,Spleen,Adipose,Adrenal_gland,Aorta,Appendix,Brainstem,Cerebrum,Hypothalamus,Colon,Duodenum,Esophagus,Jejunum,Prostate,Rectum,Skin,Stomach,Testis,Thyroid_gland,Tongue,Trachea,Urinary_bladder	28
chr1	201876290	201876290	1	+	IPO9@ENSG00000198700.10	GSE122948,GSE128699,GSE134103,GSE162357,GSE210563	5	HEK293T,HCT116,HeLa,HEK293	4	PCIF1_KO,ZCCHC4_KO,mRNA,ribo,Ctrl	5	miCLIP,m6A-SAC-seq,GLORI	3	Brain,Heart,Kidney,Liver,Lung,Muscle,Spleen,Adipose,Adrenal_gland,Aorta,Appendix,Colon,Duodenum,Esophagus,Jejunum,Prostate,Rectum,Skin,Stomach,Testis,Thyroid_gland,Tongue,Trachea,Urinary_bladder	24	Cerebellum,FrontalCortex,Heart,Kidney,Liver,Lung,Muscle,Spleen,Adipose,Adrenal_gland,Aorta,Appendix,Brainstem,Cerebrum,Hypothalamus,Colon,Duodenum,Esophagus,Jejunum,Prostate,Rectum,Skin,Stomach,Testis,Thyroid_gland,Tongue,Trachea,Urinary_bladder	28
chr1	201876355	201876355	1	+	IPO9@ENSG00000198700.10	GSE71154,GSE54921,GSE128699,GSE124509,GSE151028,GSE210563	6	CD8T,HeLa,HCT116,HEK293T	4	Ctrl,METTL5_KO,FTO_affected	3	m6A-CLIP-seq,PA-m6A-seq,miCLIP,m6ACE,m6A-REF-seq,GLORI	6	Brain,Heart,Kidney,Liver,Lung,Muscle,Spleen,Adipose,Adrenal_gland,Aorta,Appendix,Colon,Duodenum,Esophagus,Jejunum,Prostate,Rectum,Skin,Stomach,Testis,Thyroid_gland,Tongue,Trachea,Urinary_bladder	24	Cerebellum,FrontalCortex,Heart,Kidney,Liver,Lung,Muscle,Spleen,Adipose,Adrenal_gland,Aorta,Appendix,Brainstem,Cerebrum,Hypothalamus,Colon,Duodenum,Esophagus,Jejunum,Prostate,Rectum,Skin,Stomach,Testis,Thyroid_gland,Tongue,Trachea,Urinary_bladder	28
chr1	201876442	201876442	1	+	IPO9@ENSG00000198700.10	GSE71154,GSE122948,GSE128699	3	CD8T,HEK293T,HCT116	3	Ctrl	1	m6A-CLIP-seq,miCLIP	2	Brain,Heart,Kidney,Liver,Lung,Muscle,Spleen,Adipose,Adrenal_gland,Aorta,Appendix,Colon,Duodenum,Esophagus,Jejunum,Prostate,Rectum,Skin,Stomach,Testis,Thyroid_gland,Tongue,Trachea,Urinary_bladder	24	Cerebellum,FrontalCortex,Heart,Kidney,Liver,Lung,Muscle,Spleen,Adipose,Adrenal_gland,Aorta,Appendix,Brainstem,Cerebrum,Hypothalamus,Colon,Duodenum,Esophagus,Jejunum,Prostate,Rectum,Skin,Stomach,Testis,Thyroid_gland,Tongue,Trachea,Urinary_bladder	28
chr1	201876446	201876446	1	+	IPO9@ENSG00000198700.10	GSE98623,GSE134103,GSE163491,GSE162357,GSE210563	5	MOLM13,HeLa,HEK293T,HEK293	4	Ctrl,caRNA	2	miCLIP,miCLIP2,m6A-SAC-seq,GLORI	4	Brain,Heart,Kidney,Liver,Lung,Muscle,Spleen,Adipose,Adrenal_gland,Aorta,Appendix,Colon,Duodenum,Esophagus,Jejunum,Prostate,Rectum,Skin,Stomach,Testis,Thyroid_gland,Tongue,Trachea,Urinary_bladder	24	Cerebellum,FrontalCortex,Heart,Kidney,Liver,Lung,Muscle,Spleen,Adipose,Adrenal_gland,Aorta,Appendix,Brainstem,Cerebrum,Hypothalamus,Colon,Duodenum,Esophagus,Jejunum,Prostate,Rectum,Skin,Stomach,Testis,Thyroid_gland,Tongue,Trachea,Urinary_bladder	28
chr1	201876465	201876465	1	+	IPO9@ENSG00000198700.10	GSE98623,GSE63753,GSE71154,GSE122948,GSE128699,GSE161304,GSE134103,GSE163491,GSE152633,GSE162357,GSE210563	11	MOLM13,HEK293,CD8T,HEK293T,HCT116,LNCaP,RWPE,HeLa,HEK293E	9	Ctrl,sysy_antinbody,PCIF1_KO,ZCCHC4_KO,mRNA,torin,ribo	7	miCLIP,m6A-CLIP-seq,miCLIP2,m6A-SAC-seq,GLORI	5	Brain,Heart,Kidney,Liver,Lung,Muscle,Spleen,Adipose,Adrenal_gland,Aorta,Appendix,Colon,Duodenum,Esophagus,Jejunum,Prostate,Rectum,Skin,Stomach,Testis,Thyroid_gland,Tongue,Trachea,Urinary_bladder	24	Cerebellum,FrontalCortex,Heart,Kidney,Liver,Lung,Muscle,Spleen,Adipose,Adrenal_gland,Aorta,Appendix,Brainstem,Cerebrum,Hypothalamus,Colon,Duodenum,Esophagus,Jejunum,Prostate,Rectum,Skin,Stomach,Testis,Thyroid_gland,Tongue,Trachea,Urinary_bladder	28
chr1	201969639	201969639	1	+	TIMM17A@ENSG00000134375.11	GSE71154,GSE152633	2	CD8T,HEK293E	2	Ctrl,insulin	2	m6A-CLIP-seq,miCLIP	2	Brain,Heart,Kidney,Liver,Lung,Muscle,Spleen,Adipose,Adrenal_gland,Aorta,Appendix,Colon,Duodenum,Esophagus,Jejunum,Prostate,Rectum,Skin,Stomach,Testis,Thyroid_gland,Tongue,Trachea,Urinary_bladder	24	Cerebellum,FrontalCortex,Heart,Kidney,Liver,Lung,Muscle,Spleen,Adipose,Adrenal_gland,Aorta,Appendix,Brainstem,Cerebrum,Hypothalamus,Colon,Duodenum,Esophagus,Jejunum,Prostate,Rectum,Skin,Stomach,Testis,Thyroid_gland,Tongue,Trachea,Urinary_bladder	28
chr1	201969651	201969651	1	+	TIMM17A@ENSG00000134375.11	GSE125240,GSE63753,GSE71154,GSE122948,GSE128699,GSE161304,GSE134103,GSE163491,GSE152633,GSE162357,GSE210563	11	HEK293,brain,kidney,liver,CD8T,A549,HEK293T,HCT116,LNCaP,RWPE,HeLa,HEK293E,HSPC	13	Ctrl,PCIF1_KO,METTL5_KO,ZCCHC4_KO,ribominuse,insulin,torin,ribo,ribo-d0	9	m6A-REF-seq,miCLIP,m6A-CLIP-seq,miCLIP2,m6A-SAC-seq,GLORI	6	Brain,Heart,Kidney,Liver,Lung,Muscle,Spleen,Adipose,Adrenal_gland,Aorta,Appendix,Colon,Duodenum,Esophagus,Jejunum,Prostate,Rectum,Skin,Stomach,Testis,Thyroid_gland,Tongue,Trachea,Urinary_bladder	24	Cerebellum,FrontalCortex,Heart,Kidney,Liver,Lung,Muscle,Spleen,Adipose,Adrenal_gland,Aorta,Appendix,Brainstem,Cerebrum,Hypothalamus,Colon,Duodenum,Esophagus,Jejunum,Prostate,Rectum,Skin,Stomach,Testis,Thyroid_gland,Tongue,Trachea,Urinary_bladder	28
chr1	201969679	201969679	1	+	TIMM17A@ENSG00000134375.11	GSE125240,GSE86336,GSE71154,GSE122948,GSE128699,GSE161304,GSE134103,GSE163491,GSE152633,GSE162357,GSE210563	11	brain,liver,HeLa,CD8T,A549,HEK293T,HCT116,LNCaP,RWPE,HEK293E,HEK293,HepG2,HSPC	13	Ctrl,PCIF1_KO,METTL5_KO,ribominuse,insulin,torin,ribo,ribo-d0	8	m6A-REF-seq,m6A-CLIP-seq,miCLIP,miCLIP2,m6A-SAC-seq,GLORI	6	Brain,Heart,Kidney,Liver,Lung,Muscle,Spleen,Adipose,Adrenal_gland,Aorta,Appendix,Colon,Duodenum,Esophagus,Jejunum,Prostate,Rectum,Skin,Stomach,Testis,Thyroid_gland,Tongue,Trachea,Urinary_bladder	24	Cerebellum,FrontalCortex,Heart,Kidney,Liver,Lung,Muscle,Spleen,Adipose,Adrenal_gland,Aorta,Appendix,Brainstem,Cerebrum,Hypothalamus,Colon,Duodenum,Esophagus,Jejunum,Prostate,Rectum,Skin,Stomach,Testis,Thyroid_gland,Tongue,Trachea,Urinary_bladder	28
chr1	201969708	201969708	1	+	TIMM17A@ENSG00000134375.11	GSE98623,GSE63753,GSE86336,GSE71154,GSE122948,GSE128699,GSE161304,GSE134103,GSE163491,GSE152633,GSE151028,GSE162357,GSE210563	13	MOLM13,HEK293,HeLa,CD8T,HEK293T,HCT116,LNCaP,RWPE,HEK293E,HSPC	10	Ctrl,PCIF1_KO,METTL5_KO,ZCCHC4_KO,mRNA,insulin,torin,ribo-d3	8	miCLIP,m6A-CLIP-seq,miCLIP2,m6A-REF-seq,m6A-SAC-seq,GLORI	6	Brain,Heart,Kidney,Liver,Lung,Muscle,Spleen,Adipose,Adrenal_gland,Aorta,Appendix,Colon,Duodenum,Esophagus,Jejunum,Prostate,Rectum,Skin,Stomach,Testis,Thyroid_gland,Tongue,Trachea,Urinary_bladder	24	Cerebellum,FrontalCortex,Heart,Kidney,Liver,Lung,Muscle,Spleen,Adipose,Adrenal_gland,Aorta,Appendix,Brainstem,Cerebrum,Hypothalamus,Colon,Duodenum,Esophagus,Jejunum,Prostate,Rectum,Skin,Stomach,Testis,Thyroid_gland,Tongue,Trachea,Urinary_bladder	28
chr1	202881018	202881018	1	-	RABIF@ENSG00000183155.5	GSE122948,GSE163491,GSE152633,GSE210563	4	HEK293T,HEK293E	2	Ctrl,insulin	2	miCLIP,miCLIP2,GLORI	3	Brain,Heart,Kidney,Liver,Lung,Muscle,Spleen,Adipose,Adrenal_gland,Aorta,Appendix,Colon,Duodenum,Esophagus,Jejunum,Prostate,Rectum,Skin,Stomach,Testis,Thyroid_gland,Tongue,Trachea,Urinary_bladder	24	Cerebellum,FrontalCortex,Heart,Kidney,Liver,Lung,Muscle,Spleen,Adipose,Adrenal_gland,Aorta,Appendix,Brainstem,Cerebrum,Hypothalamus,Colon,Duodenum,Esophagus,Jejunum,Prostate,Rectum,Skin,Stomach,Testis,Thyroid_gland,Tongue,Trachea,Urinary_bladder	28
chr1	202881024	202881024	1	-	RABIF@ENSG00000183155.5	GSE98623,GSE71154	2	MOLM13,CD8T	2	Ctrl	1	miCLIP,m6A-CLIP-seq	2	Brain,Heart,Kidney,Liver,Lung,Muscle,Spleen,Adipose,Adrenal_gland,Aorta,Appendix,Colon,Duodenum,Esophagus,Jejunum,Prostate,Rectum,Skin,Stomach,Testis,Thyroid_gland,Tongue,Trachea,Urinary_bladder	24	Cerebellum,FrontalCortex,Heart,Kidney,Liver,Lung,Muscle,Spleen,Adipose,Adrenal_gland,Aorta,Appendix,Brainstem,Cerebrum,Hypothalamus,Colon,Duodenum,Esophagus,Jejunum,Prostate,Rectum,Skin,Stomach,Testis,Thyroid_gland,Tongue,Trachea,Urinary_bladder	28
chr1	202881050	202881050	1	-	RABIF@ENSG00000183155.5	GSE98623,GSE71154,GSE122948,GSE54365,GSE163491,GSE152633,GSE162357,GSE210563	8	MOLM13,CD8T,A549,HEK293T,HEK293E,HSPC	6	Ctrl,insulin,torin,ribo-d0	4	miCLIP,m6A-CLIP-seq,m6A-seq with improved protocol,miCLIP2,m6A-SAC-seq,GLORI	6	Brain,Heart,Kidney,Liver,Lung,Muscle,Spleen,Adipose,Adrenal_gland,Aorta,Appendix,Colon,Duodenum,Esophagus,Jejunum,Prostate,Rectum,Skin,Stomach,Testis,Thyroid_gland,Tongue,Trachea,Urinary_bladder	24	Cerebellum,FrontalCortex,Heart,Kidney,Liver,Lung,Muscle,Spleen,Adipose,Adrenal_gland,Aorta,Appendix,Brainstem,Cerebrum,Hypothalamus,Colon,Duodenum,Esophagus,Jejunum,Prostate,Rectum,Skin,Stomach,Testis,Thyroid_gland,Tongue,Trachea,Urinary_bladder	28
chr1	202881063	202881063	1	-	RABIF@ENSG00000183155.5	GSE98623,GSE63753,GSE71154,GSE122948,GSE147440,GSE163491,GSE152633,GSE162357,GSE210563	9	MOLM13,HEK293,CD8T,HEK293T,MDAMB231,HEK293E,HeLa,HSPC	8	Ctrl,insulin,torin,ribo-d0	4	miCLIP,m6A-CLIP-seq,meCLIP,miCLIP2,m6A-SAC-seq,GLORI	6	Brain,Heart,Kidney,Liver,Lung,Muscle,Spleen,Adipose,Adrenal_gland,Aorta,Appendix,Colon,Duodenum,Esophagus,Jejunum,Prostate,Rectum,Skin,Stomach,Testis,Thyroid_gland,Tongue,Trachea,Urinary_bladder	24	Cerebellum,FrontalCortex,Heart,Kidney,Liver,Lung,Muscle,Spleen,Adipose,Adrenal_gland,Aorta,Appendix,Brainstem,Cerebrum,Hypothalamus,Colon,Duodenum,Esophagus,Jejunum,Prostate,Rectum,Skin,Stomach,Testis,Thyroid_gland,Tongue,Trachea,Urinary_bladder	28
chr1	202941314	202941314	1	-	ADIPOR1@ENSG00000159346.13	GSE71154,GSE122948,GSE147440,GSE152633,GSE151028,GSE162357,GSE210563	7	CD8T,HEK293T,MCF7,MDAMB231,HEK293E,HepG2,HSPC	7	Ctrl,insulin,torin,ribo-d3,ribo-d6,ribo-d9	6	m6A-CLIP-seq,miCLIP,meCLIP,m6A-REF-seq,m6A-SAC-seq,GLORI	6	Brain,Heart,Kidney,Liver,Lung,Muscle,Spleen,Adipose,Adrenal_gland,Aorta,Appendix,Colon,Duodenum,Esophagus,Jejunum,Prostate,Rectum,Skin,Stomach,Testis,Thyroid_gland,Tongue,Trachea,Urinary_bladder	24	Cerebellum,FrontalCortex,Heart,Kidney,Liver,Lung,Muscle,Spleen,Adipose,Adrenal_gland,Aorta,Appendix,Brainstem,Cerebrum,Hypothalamus,Colon,Duodenum,Esophagus,Jejunum,Prostate,Rectum,Skin,Stomach,Testis,Thyroid_gland,Tongue,Trachea,Urinary_bladder	28
chr1	202941362	202941362	1	-	ADIPOR1@ENSG00000159346.13	GSE86336,GSE121942,GSE134103,GSE152633	4	HeLa,HepG2,HEK293E	3	Ctrl,ribominuse,insulin,torin	4	m6A-CLIP-seq,miCLIP	2	Brain,Heart,Kidney,Liver,Lung,Muscle,Spleen,Adipose,Adrenal_gland,Aorta,Appendix,Colon,Duodenum,Esophagus,Jejunum,Prostate,Rectum,Skin,Stomach,Testis,Thyroid_gland,Tongue,Trachea,Urinary_bladder	24	Cerebellum,FrontalCortex,Heart,Kidney,Liver,Lung,Muscle,Spleen,Adipose,Adrenal_gland,Aorta,Appendix,Brainstem,Cerebrum,Hypothalamus,Colon,Duodenum,Esophagus,Jejunum,Prostate,Rectum,Skin,Stomach,Testis,Thyroid_gland,Tongue,Trachea,Urinary_bladder	28
chr1	202941406	202941406	1	-	ADIPOR1@ENSG00000159346.13	GSE63753,GSE86336,GSE122948,GSE147440,GSE163491,GSE152633,GSE210563	7	HEK293,HeLa,HEK293T,MCF7,HEK293E	5	sysy_antinbody,Ctrl,insulin,torin	4	miCLIP,m6A-CLIP-seq,meCLIP,miCLIP2,GLORI	5	Brain,Heart,Kidney,Liver,Lung,Muscle,Spleen,Adipose,Adrenal_gland,Aorta,Appendix,Colon,Duodenum,Esophagus,Jejunum,Prostate,Rectum,Skin,Stomach,Testis,Thyroid_gland,Tongue,Trachea,Urinary_bladder	24	Cerebellum,FrontalCortex,Heart,Kidney,Liver,Lung,Muscle,Spleen,Adipose,Adrenal_gland,Aorta,Appendix,Brainstem,Cerebrum,Hypothalamus,Colon,Duodenum,Esophagus,Jejunum,Prostate,Rectum,Skin,Stomach,Testis,Thyroid_gland,Tongue,Trachea,Urinary_bladder	28
chr1	203739931	203739931	1	+	ATP2B4@ENSG00000058668.16	GSE71154,GSE122948,GSE210563	3	A549,HEK293T	2	Ctrl	1	m6A-CLIP-seq,miCLIP,GLORI	3	Brain,Heart,Kidney,Liver,Lung,Muscle,Spleen,Adipose,Adrenal_gland,Aorta,Appendix,Colon,Duodenum,Esophagus,Jejunum,Prostate,Rectum,Skin,Stomach,Testis,Thyroid_gland,Tongue,Trachea,Urinary_bladder	24	Cerebellum,FrontalCortex,Heart,Kidney,Liver,Lung,Muscle,Spleen,Adipose,Adrenal_gland,Aorta,Appendix,Brainstem,Cerebrum,Hypothalamus,Colon,Duodenum,Esophagus,Jejunum,Prostate,Rectum,Skin,Stomach,Testis,Thyroid_gland,Tongue,Trachea,Urinary_bladder	28
chr1	203739983	203739983	1	+	ATP2B4@ENSG00000058668.16	GSE98623,GSE71154,GSE210563	3	MOLM13,CD8T,A549,HEK293T	4	Ctrl	1	miCLIP,m6A-CLIP-seq,GLORI	3	Brain,Heart,Kidney,Liver,Lung,Muscle,Spleen,Adipose,Adrenal_gland,Aorta,Appendix,Colon,Duodenum,Esophagus,Jejunum,Prostate,Rectum,Skin,Stomach,Testis,Thyroid_gland,Tongue,Trachea,Urinary_bladder	24	Cerebellum,FrontalCortex,Heart,Kidney,Liver,Lung,Muscle,Spleen,Adipose,Adrenal_gland,Aorta,Appendix,Brainstem,Cerebrum,Hypothalamus,Colon,Duodenum,Esophagus,Jejunum,Prostate,Rectum,Skin,Stomach,Testis,Thyroid_gland,Tongue,Trachea,Urinary_bladder	28
chr1	203739994	203739994	1	+	ATP2B4@ENSG00000058668.16	GSE71154,GSE162357	2	CD8T,A549,HSPC	3	Ctrl,ribo-d0	2	m6A-CLIP-seq,m6A-SAC-seq	2	Brain,Heart,Kidney,Liver,Lung,Muscle,Spleen,Adipose,Adrenal_gland,Aorta,Appendix,Colon,Duodenum,Esophagus,Jejunum,Prostate,Rectum,Skin,Stomach,Testis,Thyroid_gland,Tongue,Trachea,Urinary_bladder	24	Cerebellum,FrontalCortex,Heart,Kidney,Liver,Lung,Muscle,Spleen,Adipose,Adrenal_gland,Aorta,Appendix,Brainstem,Cerebrum,Hypothalamus,Colon,Duodenum,Esophagus,Jejunum,Prostate,Rectum,Skin,Stomach,Testis,Thyroid_gland,Tongue,Trachea,Urinary_bladder	28
chr1	203740063	203740063	1	+	ATP2B4@ENSG00000058668.16	GSE128699,GSE152633,GSE162357,GSE210563	4	HCT116,HEK293E,HSPC,HEK293T	4	METTL5_KO,torin,ribo-d0,Ctrl	4	miCLIP,m6A-SAC-seq,GLORI	3	Brain,Heart,Kidney,Liver,Lung,Muscle,Spleen,Adipose,Adrenal_gland,Aorta,Appendix,Colon,Duodenum,Esophagus,Jejunum,Prostate,Rectum,Skin,Stomach,Testis,Thyroid_gland,Tongue,Trachea,Urinary_bladder	24	Cerebellum,FrontalCortex,Heart,Kidney,Liver,Lung,Muscle,Spleen,Adipose,Adrenal_gland,Aorta,Appendix,Brainstem,Cerebrum,Hypothalamus,Colon,Duodenum,Esophagus,Jejunum,Prostate,Rectum,Skin,Stomach,Testis,Thyroid_gland,Tongue,Trachea,Urinary_bladder	28
chr1	204126215	204126215	1	+	SOX13@ENSG00000143842.15	GSE122948,GSE128699,GSE147440,GSE131316,GSE163491,GSE152633,GSE210563	7	HEK293T,HCT116,MCF7,HEK293E	4	Ctrl,METTL5_KO,insulin,torin	4	miCLIP,meCLIP,m6A-label-seq ,miCLIP2,GLORI	5	Brain,Heart,Kidney,Liver,Lung,Muscle,Spleen,Adipose,Adrenal_gland,Aorta,Appendix,Colon,Duodenum,Esophagus,Jejunum,Prostate,Rectum,Skin,Stomach,Testis,Thyroid_gland,Tongue,Trachea,Urinary_bladder	24	Cerebellum,FrontalCortex,Heart,Kidney,Liver,Lung,Muscle,Spleen,Adipose,Adrenal_gland,Aorta,Appendix,Brainstem,Cerebrum,Hypothalamus,Colon,Duodenum,Esophagus,Jejunum,Prostate,Rectum,Skin,Stomach,Testis,Thyroid_gland,Tongue,Trachea,Urinary_bladder	28
chr1	204126232	204126232	1	+	SOX13@ENSG00000143842.15	GSE63753,GSE71154,GSE131316,GSE163491,GSE162357,GSE210563	6	HEK293,CD8T,HEK293T	3	sysy_antinbody,Ctrl	2	miCLIP,m6A-CLIP-seq,m6A-label-seq ,miCLIP2,m6A-SAC-seq,GLORI	6	Brain,Heart,Kidney,Liver,Lung,Muscle,Spleen,Adipose,Adrenal_gland,Aorta,Appendix,Colon,Duodenum,Esophagus,Jejunum,Prostate,Rectum,Skin,Stomach,Testis,Thyroid_gland,Tongue,Trachea,Urinary_bladder	24	Cerebellum,FrontalCortex,Heart,Kidney,Liver,Lung,Muscle,Spleen,Adipose,Adrenal_gland,Aorta,Appendix,Brainstem,Cerebrum,Hypothalamus,Colon,Duodenum,Esophagus,Jejunum,Prostate,Rectum,Skin,Stomach,Testis,Thyroid_gland,Tongue,Trachea,Urinary_bladder	28
chr1	20650726	20650726	1	+	PINK1@ENSG00000158828.8	GSE125240,GSE71154,GSE122948,GSE128699,GSE124509,GSE147440,GSE163491,GSE152633,GSE210563	9	liver,CD8T,HEK293T,HCT116,MDAMB231,HEK293E	6	Ctrl,METTL5_KO,insulin,torin	4	m6A-REF-seq,m6A-CLIP-seq,miCLIP,m6ACE,meCLIP,miCLIP2,GLORI	7	Brain,Heart,Kidney,Liver,Lung,Muscle,Spleen,Adipose,Adrenal_gland,Aorta,Appendix,Colon,Duodenum,Esophagus,Jejunum,Prostate,Rectum,Skin,Stomach,Testis,Thyroid_gland,Tongue,Trachea,Urinary_bladder	24	Cerebellum,FrontalCortex,Heart,Kidney,Liver,Lung,Muscle,Spleen,Adipose,Adrenal_gland,Aorta,Appendix,Brainstem,Cerebrum,Hypothalamus,Colon,Duodenum,Esophagus,Jejunum,Prostate,Rectum,Skin,Stomach,Testis,Thyroid_gland,Tongue,Trachea,Urinary_bladder	28
chr1	20650782	20650782	1	+	PINK1@ENSG00000158828.8	GSE71154,GSE134103	2	CD8T,HeLa	2	Ctrl,mRNA	2	m6A-CLIP-seq,miCLIP	2	Brain,Heart,Kidney,Liver,Lung,Muscle,Spleen,Adipose,Adrenal_gland,Aorta,Appendix,Colon,Duodenum,Esophagus,Jejunum,Prostate,Rectum,Skin,Stomach,Testis,Thyroid_gland,Tongue,Trachea,Urinary_bladder	24	Cerebellum,FrontalCortex,Heart,Kidney,Liver,Lung,Muscle,Spleen,Adipose,Adrenal_gland,Aorta,Appendix,Brainstem,Cerebrum,Hypothalamus,Colon,Duodenum,Esophagus,Jejunum,Prostate,Rectum,Skin,Stomach,Testis,Thyroid_gland,Tongue,Trachea,Urinary_bladder	28
chr1	20650843	20650843	1	+	PINK1@ENSG00000158828.8	GSE71154,GSE124509,GSE134103,GSE163491,GSE152633,GSE210563	6	CD8T,HEK293T,HeLa,HEK293E	4	Ctrl,ribominuse,insulin	3	m6A-CLIP-seq,m6ACE,miCLIP,miCLIP2,GLORI	5	Brain,Heart,Kidney,Liver,Lung,Muscle,Spleen,Adipose,Adrenal_gland,Aorta,Appendix,Colon,Duodenum,Esophagus,Jejunum,Prostate,Rectum,Skin,Stomach,Testis,Thyroid_gland,Tongue,Trachea,Urinary_bladder	24	Cerebellum,FrontalCortex,Heart,Kidney,Liver,Lung,Muscle,Spleen,Adipose,Adrenal_gland,Aorta,Appendix,Brainstem,Cerebrum,Hypothalamus,Colon,Duodenum,Esophagus,Jejunum,Prostate,Rectum,Skin,Stomach,Testis,Thyroid_gland,Tongue,Trachea,Urinary_bladder	28
chr1	20650882	20650882	1	+	PINK1@ENSG00000158828.8	GSE71154,GSE162357,GSE210563	3	CD8T,A549,HeLa,HEK293T	4	Ctrl	1	m6A-CLIP-seq,m6A-SAC-seq,GLORI	3	Brain,Heart,Kidney,Liver,Lung,Muscle,Spleen,Adipose,Adrenal_gland,Aorta,Appendix,Colon,Duodenum,Esophagus,Jejunum,Prostate,Rectum,Skin,Stomach,Testis,Thyroid_gland,Tongue,Trachea,Urinary_bladder	24	Cerebellum,FrontalCortex,Heart,Kidney,Liver,Lung,Muscle,Spleen,Adipose,Adrenal_gland,Aorta,Appendix,Brainstem,Cerebrum,Hypothalamus,Colon,Duodenum,Esophagus,Jejunum,Prostate,Rectum,Skin,Stomach,Testis,Thyroid_gland,Tongue,Trachea,Urinary_bladder	28
chr1	20650928	20650928	1	+	PINK1@ENSG00000158828.8	GSE98623,GSE71154,GSE122948,GSE163491,GSE152633,GSE210563	6	MOLM13,CD8T,A549,HEK293T,HEK293E	5	Ctrl,insulin,torin	3	miCLIP,m6A-CLIP-seq,miCLIP2,GLORI	4	Brain,Heart,Kidney,Liver,Lung,Muscle,Spleen,Adipose,Adrenal_gland,Aorta,Appendix,Colon,Duodenum,Esophagus,Jejunum,Prostate,Rectum,Skin,Stomach,Testis,Thyroid_gland,Tongue,Trachea,Urinary_bladder	24	Cerebellum,FrontalCortex,Heart,Kidney,Liver,Lung,Muscle,Spleen,Adipose,Adrenal_gland,Aorta,Appendix,Brainstem,Cerebrum,Hypothalamus,Colon,Duodenum,Esophagus,Jejunum,Prostate,Rectum,Skin,Stomach,Testis,Thyroid_gland,Tongue,Trachea,Urinary_bladder	28
chr1	20651019	20651019	1	+	PINK1@ENSG00000158828.8	GSE125240,GSE122961,GSE152633	3	kidney,ESC,HEK293E	3	Ctrl,insulin	2	m6A-REF-seq,MAZTER-seq,miCLIP	3	Brain,Heart,Kidney,Liver,Lung,Muscle,Spleen,Adipose,Adrenal_gland,Aorta,Appendix,Colon,Duodenum,Esophagus,Jejunum,Prostate,Rectum,Skin,Stomach,Testis,Thyroid_gland,Tongue,Trachea,Urinary_bladder	24	Cerebellum,FrontalCortex,Heart,Kidney,Liver,Lung,Muscle,Spleen,Adipose,Adrenal_gland,Aorta,Appendix,Brainstem,Cerebrum,Hypothalamus,Colon,Duodenum,Esophagus,Jejunum,Prostate,Rectum,Skin,Stomach,Testis,Thyroid_gland,Tongue,Trachea,Urinary_bladder	28
chr1	20651028	20651028	1	+	PINK1@ENSG00000158828.8	GSE98623,GSE163491,GSE152633,GSE210563	4	MOLM13,HEK293T,HEK293E	3	Ctrl,insulin,torin	3	miCLIP,miCLIP2,GLORI	3	Brain,Heart,Kidney,Liver,Lung,Muscle,Spleen,Adipose,Adrenal_gland,Aorta,Appendix,Colon,Duodenum,Esophagus,Jejunum,Prostate,Rectum,Skin,Stomach,Testis,Thyroid_gland,Tongue,Trachea,Urinary_bladder	24	Cerebellum,FrontalCortex,Heart,Kidney,Liver,Lung,Muscle,Spleen,Adipose,Adrenal_gland,Aorta,Appendix,Brainstem,Cerebrum,Hypothalamus,Colon,Duodenum,Esophagus,Jejunum,Prostate,Rectum,Skin,Stomach,Testis,Thyroid_gland,Tongue,Trachea,Urinary_bladder	28
chr1	211313687	211313687	1	+	RCOR3@ENSG00000117625.14	GSE152633,GSE210563	2	HEK293E,HEK293T	2	insulin,torin,Ctrl	3	miCLIP,GLORI	2	Brain,Heart,Kidney,Liver,Lung,Muscle,Spleen,Adipose,Adrenal_gland,Aorta,Appendix,Colon,Duodenum,Esophagus,Jejunum,Prostate,Rectum,Skin,Stomach,Testis,Thyroid_gland,Tongue,Trachea,Urinary_bladder	24	Cerebellum,FrontalCortex,Heart,Kidney,Liver,Lung,Muscle,Spleen,Adipose,Adrenal_gland,Aorta,Appendix,Brainstem,Cerebrum,Hypothalamus,Colon,Duodenum,Esophagus,Jejunum,Prostate,Rectum,Skin,Stomach,Testis,Thyroid_gland,Tongue,Trachea,Urinary_bladder	28
chr1	211313742	211313742	1	+	RCOR3@ENSG00000117625.14	GSE63753,GSE71154,GSE122948,GSE161304,GSE152633,GSE210563	6	HEK293,CD8T,A549,HEK293T,LNCaP,RWPE,HEK293E	7	Ctrl,PCIF1_KO,insulin,torin	4	miCLIP,m6A-CLIP-seq,GLORI	3	Brain,Heart,Kidney,Liver,Lung,Muscle,Spleen,Adipose,Adrenal_gland,Aorta,Appendix,Colon,Duodenum,Esophagus,Jejunum,Prostate,Rectum,Skin,Stomach,Testis,Thyroid_gland,Tongue,Trachea,Urinary_bladder	24	Cerebellum,FrontalCortex,Heart,Kidney,Liver,Lung,Muscle,Spleen,Adipose,Adrenal_gland,Aorta,Appendix,Brainstem,Cerebrum,Hypothalamus,Colon,Duodenum,Esophagus,Jejunum,Prostate,Rectum,Skin,Stomach,Testis,Thyroid_gland,Tongue,Trachea,Urinary_bladder	28
chr1	211313781	211313781	1	+	RCOR3@ENSG00000117625.14	GSE63753,GSE86336,GSE71154,GSE122948,GSE134103,GSE152633,GSE162357,GSE210563	8	HEK293,HeLa,A549,HEK293T,HEK293E	5	sysy_antinbody,Ctrl,PCIF1_KO,caRNA,insulin	5	miCLIP,m6A-CLIP-seq,m6A-SAC-seq,GLORI	4	Brain,Heart,Kidney,Liver,Lung,Muscle,Spleen,Adipose,Adrenal_gland,Aorta,Appendix,Colon,Duodenum,Esophagus,Jejunum,Prostate,Rectum,Skin,Stomach,Testis,Thyroid_gland,Tongue,Trachea,Urinary_bladder	24	Cerebellum,FrontalCortex,Heart,Kidney,Liver,Lung,Muscle,Spleen,Adipose,Adrenal_gland,Aorta,Appendix,Brainstem,Cerebrum,Hypothalamus,Colon,Duodenum,Esophagus,Jejunum,Prostate,Rectum,Skin,Stomach,Testis,Thyroid_gland,Tongue,Trachea,Urinary_bladder	28
chr1	211313795	211313795	1	+	RCOR3@ENSG00000117625.14	GSE98623,GSE86336,GSE210563	3	MOLM13,HeLa,HEK293T	3	Ctrl	1	miCLIP,m6A-CLIP-seq,GLORI	3	Brain,Heart,Kidney,Liver,Lung,Muscle,Spleen,Adipose,Adrenal_gland,Aorta,Appendix,Colon,Duodenum,Esophagus,Jejunum,Prostate,Rectum,Skin,Stomach,Testis,Thyroid_gland,Tongue,Trachea,Urinary_bladder	24	Cerebellum,FrontalCortex,Heart,Kidney,Liver,Lung,Muscle,Spleen,Adipose,Adrenal_gland,Aorta,Appendix,Brainstem,Cerebrum,Hypothalamus,Colon,Duodenum,Esophagus,Jejunum,Prostate,Rectum,Skin,Stomach,Testis,Thyroid_gland,Tongue,Trachea,Urinary_bladder	28
chr1	212738503	212738503	1	-	NSL1@ENSG00000117697.15	GSE98623,GSE71154	2	MOLM13,CD8T	2	Ctrl	1	miCLIP,m6A-CLIP-seq	2	Brain,Heart,Kidney,Liver,Lung,Muscle,Spleen,Adipose,Adrenal_gland,Aorta,Appendix,Colon,Duodenum,Esophagus,Jejunum,Prostate,Rectum,Skin,Stomach,Testis,Thyroid_gland,Tongue,Trachea,Urinary_bladder	24	Cerebellum,FrontalCortex,Heart,Kidney,Liver,Lung,Muscle,Spleen,Adipose,Adrenal_gland,Aorta,Appendix,Brainstem,Cerebrum,Hypothalamus,Colon,Duodenum,Esophagus,Jejunum,Prostate,Rectum,Skin,Stomach,Testis,Thyroid_gland,Tongue,Trachea,Urinary_bladder	28
chr1	212738518	212738518	1	-	NSL1@ENSG00000117697.15	GSE98623,GSE86336,GSE71154,GSE122948,GSE124509,GSE163491,GSE152633,GSE162357,GSE210563	9	MOLM13,HeLa,CD8T,A549,HEK293T,HEK293E,HepG2	7	Ctrl,torin	2	miCLIP,m6A-CLIP-seq,m6ACE,miCLIP2,m6A-SAC-seq,GLORI	6	Brain,Heart,Kidney,Liver,Lung,Muscle,Spleen,Adipose,Adrenal_gland,Aorta,Appendix,Colon,Duodenum,Esophagus,Jejunum,Prostate,Rectum,Skin,Stomach,Testis,Thyroid_gland,Tongue,Trachea,Urinary_bladder	24	Cerebellum,FrontalCortex,Heart,Kidney,Liver,Lung,Muscle,Spleen,Adipose,Adrenal_gland,Aorta,Appendix,Brainstem,Cerebrum,Hypothalamus,Colon,Duodenum,Esophagus,Jejunum,Prostate,Rectum,Skin,Stomach,Testis,Thyroid_gland,Tongue,Trachea,Urinary_bladder	28
chr1	215620154	215620154	1	+	KCTD3@ENSG00000136636.13	GSE63753,GSE71154,GSE122948,GSE124509,GSE134103,GSE163491,GSE162357,GSE210563	8	HEK293,CD8T,HEK293T,HeLa	4	sysy_antinbody,Ctrl,ribominuse,ribo	4	miCLIP,m6A-CLIP-seq,m6ACE,miCLIP2,m6A-SAC-seq,GLORI	6	Brain,Heart,Kidney,Liver,Lung,Muscle,Spleen,Adipose,Adrenal_gland,Aorta,Appendix,Colon,Duodenum,Esophagus,Jejunum,Prostate,Rectum,Skin,Stomach,Testis,Thyroid_gland,Tongue,Trachea,Urinary_bladder	24	Cerebellum,FrontalCortex,Heart,Kidney,Liver,Lung,Muscle,Spleen,Adipose,Adrenal_gland,Aorta,Appendix,Brainstem,Cerebrum,Hypothalamus,Colon,Duodenum,Esophagus,Jejunum,Prostate,Rectum,Skin,Stomach,Testis,Thyroid_gland,Tongue,Trachea,Urinary_bladder	28
chr1	215620179	215620179	1	+	KCTD3@ENSG00000136636.13	GSE63753,GSE71154,GSE122948,GSE152633,GSE210563	5	HEK293,CD8T,HEK293T,HEK293E	4	Ctrl,PCIF1_KO,insulin	3	miCLIP,m6A-CLIP-seq,GLORI	3	Brain,Heart,Kidney,Liver,Lung,Muscle,Spleen,Adipose,Adrenal_gland,Aorta,Appendix,Colon,Duodenum,Esophagus,Jejunum,Prostate,Rectum,Skin,Stomach,Testis,Thyroid_gland,Tongue,Trachea,Urinary_bladder	24	Cerebellum,FrontalCortex,Heart,Kidney,Liver,Lung,Muscle,Spleen,Adipose,Adrenal_gland,Aorta,Appendix,Brainstem,Cerebrum,Hypothalamus,Colon,Duodenum,Esophagus,Jejunum,Prostate,Rectum,Skin,Stomach,Testis,Thyroid_gland,Tongue,Trachea,Urinary_bladder	28
chr1	215620187	215620187	1	+	KCTD3@ENSG00000136636.13	GSE71154,GSE122948,GSE134103,GSE152633,GSE162357,GSE210563	6	CD8T,HEK293T,HeLa,HEK293E,HepG2	5	Ctrl,caRNA,insulin	3	m6A-CLIP-seq,miCLIP,m6A-SAC-seq,GLORI	4	Brain,Heart,Kidney,Liver,Lung,Muscle,Spleen,Adipose,Adrenal_gland,Aorta,Appendix,Colon,Duodenum,Esophagus,Jejunum,Prostate,Rectum,Skin,Stomach,Testis,Thyroid_gland,Tongue,Trachea,Urinary_bladder	24	Cerebellum,FrontalCortex,Heart,Kidney,Liver,Lung,Muscle,Spleen,Adipose,Adrenal_gland,Aorta,Appendix,Brainstem,Cerebrum,Hypothalamus,Colon,Duodenum,Esophagus,Jejunum,Prostate,Rectum,Skin,Stomach,Testis,Thyroid_gland,Tongue,Trachea,Urinary_bladder	28
chr1	215620200	215620200	1	+	KCTD3@ENSG00000136636.13	GSE122948,GSE152633,GSE151028,GSE210563	4	HEK293T,HEK293E	2	Ctrl,insulin	2	miCLIP,m6A-REF-seq,GLORI	3	Brain,Heart,Kidney,Liver,Lung,Muscle,Spleen,Adipose,Adrenal_gland,Aorta,Appendix,Colon,Duodenum,Esophagus,Jejunum,Prostate,Rectum,Skin,Stomach,Testis,Thyroid_gland,Tongue,Trachea,Urinary_bladder	24	Cerebellum,FrontalCortex,Heart,Kidney,Liver,Lung,Muscle,Spleen,Adipose,Adrenal_gland,Aorta,Appendix,Brainstem,Cerebrum,Hypothalamus,Colon,Duodenum,Esophagus,Jejunum,Prostate,Rectum,Skin,Stomach,Testis,Thyroid_gland,Tongue,Trachea,Urinary_bladder	28
chr1	215620236	215620236	1	+	KCTD3@ENSG00000136636.13	GSE152633,GSE210563	2	HEK293E,HEK293T	2	insulin,Ctrl	2	miCLIP,GLORI	2	Brain,Heart,Kidney,Liver,Lung,Muscle,Spleen,Adipose,Adrenal_gland,Aorta,Appendix,Colon,Duodenum,Esophagus,Jejunum,Prostate,Rectum,Skin,Stomach,Testis,Thyroid_gland,Tongue,Trachea,Urinary_bladder	24	Cerebellum,FrontalCortex,Heart,Kidney,Liver,Lung,Muscle,Spleen,Adipose,Adrenal_gland,Aorta,Appendix,Brainstem,Cerebrum,Hypothalamus,Colon,Duodenum,Esophagus,Jejunum,Prostate,Rectum,Skin,Stomach,Testis,Thyroid_gland,Tongue,Trachea,Urinary_bladder	28
chr1	22030597	22030597	1	+	ENSG00000285959@ENSG00000285959	GSE98623,GSE71154,GSE210563	3	MOLM13,CD8T,A549,HEK293T	4	Ctrl	1	miCLIP,m6A-CLIP-seq,GLORI	3	Brain,Heart,Kidney,Liver,Lung,Muscle,Spleen,Adipose,Adrenal_gland,Aorta,Appendix,Colon,Duodenum,Esophagus,Jejunum,Prostate,Rectum,Skin,Stomach,Testis,Thyroid_gland,Tongue,Trachea,Urinary_bladder	24	Cerebellum,FrontalCortex,Heart,Kidney,Liver,Lung,Muscle,Spleen,Adipose,Adrenal_gland,Aorta,Appendix,Brainstem,Cerebrum,Hypothalamus,Colon,Duodenum,Esophagus,Jejunum,Prostate,Rectum,Skin,Stomach,Testis,Thyroid_gland,Tongue,Trachea,Urinary_bladder	28
chr1	22030607	22030607	1	+	ENSG00000285959@ENSG00000285959	GSE98623,GSE71154,GSE147440,GSE163491,GSE210563	5	MOLM13,CD8T,A549,MDAMB231,HEK293T	5	Ctrl	1	miCLIP,m6A-CLIP-seq,meCLIP,miCLIP2,GLORI	5	Brain,Heart,Kidney,Liver,Lung,Muscle,Spleen,Adipose,Adrenal_gland,Aorta,Appendix,Colon,Duodenum,Esophagus,Jejunum,Prostate,Rectum,Skin,Stomach,Testis,Thyroid_gland,Tongue,Trachea,Urinary_bladder	24	Cerebellum,FrontalCortex,Heart,Kidney,Liver,Lung,Muscle,Spleen,Adipose,Adrenal_gland,Aorta,Appendix,Brainstem,Cerebrum,Hypothalamus,Colon,Duodenum,Esophagus,Jejunum,Prostate,Rectum,Skin,Stomach,Testis,Thyroid_gland,Tongue,Trachea,Urinary_bladder	28
chr1	22030647	22030647	1	+	LINC00339@ENSG00000218510.9	GSE128699,GSE147440,GSE163491,GSE152633,GSE210563	5	HCT116,MDAMB231,HEK293T,HEK293E	4	Ctrl,insulin,torin	3	miCLIP,meCLIP,miCLIP2,GLORI	4	Brain,Heart,Kidney,Liver,Lung,Muscle,Spleen,Adipose,Adrenal_gland,Aorta,Appendix,Colon,Duodenum,Esophagus,Jejunum,Prostate,Rectum,Skin,Stomach,Testis,Thyroid_gland,Tongue,Trachea,Urinary_bladder	24	Cerebellum,FrontalCortex,Heart,Kidney,Liver,Lung,Muscle,Spleen,Adipose,Adrenal_gland,Aorta,Appendix,Brainstem,Cerebrum,Hypothalamus,Colon,Duodenum,Esophagus,Jejunum,Prostate,Rectum,Skin,Stomach,Testis,Thyroid_gland,Tongue,Trachea,Urinary_bladder	28
chr1	222665528	222665528	1	+	MIA3@ENSG00000154305.18	GSE98623,GSE122948,GSE147440,GSE152633,GSE162357,GSE210563	6	MOLM13,HEK293T,MCF7,HEK293E,HEK293,HSPC	6	Ctrl,PCIF1_KO,insulin,ribo-d0	4	miCLIP,meCLIP,m6A-SAC-seq,GLORI	4	Brain,Heart,Kidney,Liver,Lung,Muscle,Spleen,Adipose,Adrenal_gland,Aorta,Appendix,Colon,Duodenum,Esophagus,Jejunum,Prostate,Rectum,Skin,Stomach,Testis,Thyroid_gland,Tongue,Trachea,Urinary_bladder	24	Cerebellum,FrontalCortex,Heart,Kidney,Liver,Lung,Muscle,Spleen,Adipose,Adrenal_gland,Aorta,Appendix,Brainstem,Cerebrum,Hypothalamus,Colon,Duodenum,Esophagus,Jejunum,Prostate,Rectum,Skin,Stomach,Testis,Thyroid_gland,Tongue,Trachea,Urinary_bladder	28
chr1	222665588	222665588	1	+	MIA3@ENSG00000154305.18	GSE98623,GSE63753,GSE71154,GSE161304,GSE152633,GSE162357,GSE210563	7	MOLM13,HEK293,CD8T,A549,LNCaP,RWPE,HEK293E,HepG2,HEK293T	9	Ctrl,sysy_antinbody,torin	3	miCLIP,m6A-CLIP-seq,m6A-SAC-seq,GLORI	4	Brain,Heart,Kidney,Liver,Lung,Muscle,Spleen,Adipose,Adrenal_gland,Aorta,Appendix,Colon,Duodenum,Esophagus,Jejunum,Prostate,Rectum,Skin,Stomach,Testis,Thyroid_gland,Tongue,Trachea,Urinary_bladder	24	Cerebellum,FrontalCortex,Heart,Kidney,Liver,Lung,Muscle,Spleen,Adipose,Adrenal_gland,Aorta,Appendix,Brainstem,Cerebrum,Hypothalamus,Colon,Duodenum,Esophagus,Jejunum,Prostate,Rectum,Skin,Stomach,Testis,Thyroid_gland,Tongue,Trachea,Urinary_bladder	28
chr1	223796056	223796056	1	-	TP53BP2@ENSG00000143514.18	GSE63753,GSE122948,GSE147440,GSE152633,GSE210563	5	HEK293,HEK293T,MDAMB231,HEK293E	4	sysy_antinbody,Ctrl,torin	3	miCLIP,meCLIP,GLORI	3	Brain,Heart,Kidney,Liver,Lung,Muscle,Spleen,Adipose,Adrenal_gland,Aorta,Appendix,Colon,Duodenum,Esophagus,Jejunum,Prostate,Rectum,Skin,Stomach,Testis,Thyroid_gland,Tongue,Trachea,Urinary_bladder	24	Cerebellum,FrontalCortex,Heart,Kidney,Liver,Lung,Muscle,Spleen,Adipose,Adrenal_gland,Aorta,Appendix,Brainstem,Cerebrum,Hypothalamus,Colon,Duodenum,Esophagus,Jejunum,Prostate,Rectum,Skin,Stomach,Testis,Thyroid_gland,Tongue,Trachea,Urinary_bladder	28
chr1	223796062	223796062	1	-	TP53BP2@ENSG00000143514.18	GSE86336,GSE122948,GSE152633,GSE210563	4	HeLa,HEK293T,HEK293E	3	Ctrl,insulin	2	m6A-CLIP-seq,miCLIP,GLORI	3	Brain,Heart,Kidney,Liver,Lung,Muscle,Spleen,Adipose,Adrenal_gland,Aorta,Appendix,Colon,Duodenum,Esophagus,Jejunum,Prostate,Rectum,Skin,Stomach,Testis,Thyroid_gland,Tongue,Trachea,Urinary_bladder	24	Cerebellum,FrontalCortex,Heart,Kidney,Liver,Lung,Muscle,Spleen,Adipose,Adrenal_gland,Aorta,Appendix,Brainstem,Cerebrum,Hypothalamus,Colon,Duodenum,Esophagus,Jejunum,Prostate,Rectum,Skin,Stomach,Testis,Thyroid_gland,Tongue,Trachea,Urinary_bladder	28
chr1	224157532	224157532	1	+	FBXO28@ENSG00000143756.12	GSE71154,GSE152633,GSE162357	3	CD8T,HEK293E,HEK293	3	Ctrl,insulin,ribo	3	m6A-CLIP-seq,miCLIP,m6A-SAC-seq	3	Brain,Heart,Kidney,Liver,Lung,Muscle,Spleen,Adipose,Adrenal_gland,Aorta,Appendix,Colon,Duodenum,Esophagus,Jejunum,Prostate,Rectum,Skin,Stomach,Testis,Thyroid_gland,Tongue,Trachea,Urinary_bladder	24	Cerebellum,FrontalCortex,Heart,Kidney,Liver,Lung,Muscle,Spleen,Adipose,Adrenal_gland,Aorta,Appendix,Brainstem,Cerebrum,Hypothalamus,Colon,Duodenum,Esophagus,Jejunum,Prostate,Rectum,Skin,Stomach,Testis,Thyroid_gland,Tongue,Trachea,Urinary_bladder	28
chr1	224157538	224157538	1	+	FBXO28@ENSG00000143756.12	GSE71154,GSE152633,GSE210563	3	CD8T,HEK293E,HEK293T	3	Ctrl,insulin	2	m6A-CLIP-seq,miCLIP,GLORI	3	Brain,Heart,Kidney,Liver,Lung,Muscle,Spleen,Adipose,Adrenal_gland,Aorta,Appendix,Colon,Duodenum,Esophagus,Jejunum,Prostate,Rectum,Skin,Stomach,Testis,Thyroid_gland,Tongue,Trachea,Urinary_bladder	24	Cerebellum,FrontalCortex,Heart,Kidney,Liver,Lung,Muscle,Spleen,Adipose,Adrenal_gland,Aorta,Appendix,Brainstem,Cerebrum,Hypothalamus,Colon,Duodenum,Esophagus,Jejunum,Prostate,Rectum,Skin,Stomach,Testis,Thyroid_gland,Tongue,Trachea,Urinary_bladder	28
chr1	224157545	224157545	1	+	FBXO28@ENSG00000143756.12	GSE71154,GSE122948,GSE128699,GSE163491,GSE210563	5	CD8T,HEK293T,HCT116	3	Ctrl,PCIF1_KO	2	m6A-CLIP-seq,miCLIP,miCLIP2,GLORI	4	Brain,Heart,Kidney,Liver,Lung,Muscle,Spleen,Adipose,Adrenal_gland,Aorta,Appendix,Colon,Duodenum,Esophagus,Jejunum,Prostate,Rectum,Skin,Stomach,Testis,Thyroid_gland,Tongue,Trachea,Urinary_bladder	24	Cerebellum,FrontalCortex,Heart,Kidney,Liver,Lung,Muscle,Spleen,Adipose,Adrenal_gland,Aorta,Appendix,Brainstem,Cerebrum,Hypothalamus,Colon,Duodenum,Esophagus,Jejunum,Prostate,Rectum,Skin,Stomach,Testis,Thyroid_gland,Tongue,Trachea,Urinary_bladder	28
chr1	224389557	224389557	1	-	WDR26@ENSG00000162923.18	GSE63753,GSE86336,GSE122948,GSE134103,GSE152633,GSE162357,GSE210563	7	HEK293,HeLa,HEK293T,HEK293E,HSPC	5	sysy_antinbody,Ctrl,mRNA,insulin,torin,ribo-d9	6	miCLIP,m6A-CLIP-seq,m6A-SAC-seq,GLORI	4	Brain,Heart,Kidney,Liver,Lung,Muscle,Spleen,Adipose,Adrenal_gland,Aorta,Appendix,Colon,Duodenum,Esophagus,Jejunum,Prostate,Rectum,Skin,Stomach,Testis,Thyroid_gland,Tongue,Trachea,Urinary_bladder	24	Cerebellum,FrontalCortex,Heart,Kidney,Liver,Lung,Muscle,Spleen,Adipose,Adrenal_gland,Aorta,Appendix,Brainstem,Cerebrum,Hypothalamus,Colon,Duodenum,Esophagus,Jejunum,Prostate,Rectum,Skin,Stomach,Testis,Thyroid_gland,Tongue,Trachea,Urinary_bladder	28
chr1	224389586	224389586	1	-	WDR26@ENSG00000162923.18	GSE98623,GSE63753,GSE71154,GSE122948,GSE54365,GSE163491,GSE152633,GSE210563	8	MOLM13,HEK293,CD8T,HEK293T,A549,HEK293E	6	Ctrl,sysy_antinbody,insulin,torin	4	miCLIP,m6A-CLIP-seq,m6A-seq with improved protocol,miCLIP2,GLORI	5	Brain,Heart,Kidney,Liver,Lung,Muscle,Spleen,Adipose,Adrenal_gland,Aorta,Appendix,Colon,Duodenum,Esophagus,Jejunum,Prostate,Rectum,Skin,Stomach,Testis,Thyroid_gland,Tongue,Trachea,Urinary_bladder	24	Cerebellum,FrontalCortex,Heart,Kidney,Liver,Lung,Muscle,Spleen,Adipose,Adrenal_gland,Aorta,Appendix,Brainstem,Cerebrum,Hypothalamus,Colon,Duodenum,Esophagus,Jejunum,Prostate,Rectum,Skin,Stomach,Testis,Thyroid_gland,Tongue,Trachea,Urinary_bladder	28
chr1	224389623	224389623	1	-	WDR26@ENSG00000162923.18	GSE125240,GSE98623,GSE63753,GSE86336,GSE71154,GSE122948,GSE152633,GSE151028,GSE162357,GSE210563	10	HEK293,MOLM13,HeLa,CD8T,A549,HEK293T,HEK293E,HSPC	8	Ctrl,insulin,torin,ribo-d0,ribo-d9	5	m6A-REF-seq,miCLIP,m6A-CLIP-seq,m6A-SAC-seq,GLORI	5	Brain,Heart,Kidney,Liver,Lung,Muscle,Spleen,Adipose,Adrenal_gland,Aorta,Appendix,Colon,Duodenum,Esophagus,Jejunum,Prostate,Rectum,Skin,Stomach,Testis,Thyroid_gland,Tongue,Trachea,Urinary_bladder	24	Cerebellum,FrontalCortex,Heart,Kidney,Liver,Lung,Muscle,Spleen,Adipose,Adrenal_gland,Aorta,Appendix,Brainstem,Cerebrum,Hypothalamus,Colon,Duodenum,Esophagus,Jejunum,Prostate,Rectum,Skin,Stomach,Testis,Thyroid_gland,Tongue,Trachea,Urinary_bladder	28
chr1	224389633	224389633	1	-	WDR26@ENSG00000162923.18	GSE63753,GSE71154,GSE210563	3	HEK293,CD8T,A549,HEK293T	4	Ctrl	1	miCLIP,m6A-CLIP-seq,GLORI	3	Brain,Heart,Kidney,Liver,Lung,Muscle,Spleen,Adipose,Adrenal_gland,Aorta,Appendix,Colon,Duodenum,Esophagus,Jejunum,Prostate,Rectum,Skin,Stomach,Testis,Thyroid_gland,Tongue,Trachea,Urinary_bladder	24	Cerebellum,FrontalCortex,Heart,Kidney,Liver,Lung,Muscle,Spleen,Adipose,Adrenal_gland,Aorta,Appendix,Brainstem,Cerebrum,Hypothalamus,Colon,Duodenum,Esophagus,Jejunum,Prostate,Rectum,Skin,Stomach,Testis,Thyroid_gland,Tongue,Trachea,Urinary_bladder	28
chr1	224389661	224389661	1	-	WDR26@ENSG00000162923.18	GSE71154,GSE152633	2	A549,HEK293E	2	Ctrl,insulin	2	m6A-CLIP-seq,miCLIP	2	Brain,Heart,Kidney,Liver,Lung,Muscle,Spleen,Adipose,Adrenal_gland,Aorta,Appendix,Colon,Duodenum,Esophagus,Jejunum,Prostate,Rectum,Skin,Stomach,Testis,Thyroid_gland,Tongue,Trachea,Urinary_bladder	24	Cerebellum,FrontalCortex,Heart,Kidney,Liver,Lung,Muscle,Spleen,Adipose,Adrenal_gland,Aorta,Appendix,Brainstem,Cerebrum,Hypothalamus,Colon,Duodenum,Esophagus,Jejunum,Prostate,Rectum,Skin,Stomach,Testis,Thyroid_gland,Tongue,Trachea,Urinary_bladder	28
chr1	224389685	224389685	1	-	WDR26@ENSG00000162923.18	GSE63753,GSE71154,GSE122948,GSE152633,GSE151028,GSE210563	6	HEK293,A549,HEK293T,HEK293E	4	Ctrl,insulin,torin	3	miCLIP,m6A-CLIP-seq,m6A-REF-seq,GLORI	4	Brain,Heart,Kidney,Liver,Lung,Muscle,Spleen,Adipose,Adrenal_gland,Aorta,Appendix,Colon,Duodenum,Esophagus,Jejunum,Prostate,Rectum,Skin,Stomach,Testis,Thyroid_gland,Tongue,Trachea,Urinary_bladder	24	Cerebellum,FrontalCortex,Heart,Kidney,Liver,Lung,Muscle,Spleen,Adipose,Adrenal_gland,Aorta,Appendix,Brainstem,Cerebrum,Hypothalamus,Colon,Duodenum,Esophagus,Jejunum,Prostate,Rectum,Skin,Stomach,Testis,Thyroid_gland,Tongue,Trachea,Urinary_bladder	28
chr1	224389713	224389713	1	-	WDR26@ENSG00000162923.18	GSE63753,GSE73405,GSE86336,GSE71154,GSE122948,GSE163491,GSE152633,GSE162357,GSE210563	9	HEK293,HepG2,HeLa,CD8T,A549,HEK293T,HEK293E,HSPC	8	sysy_antinbody,Ctrl,insulin,torin,ribo-d3	5	miCLIP,m6A-CLIP-seq,miCLIP2,m6A-SAC-seq,GLORI	5	Brain,Heart,Kidney,Liver,Lung,Muscle,Spleen,Adipose,Adrenal_gland,Aorta,Appendix,Colon,Duodenum,Esophagus,Jejunum,Prostate,Rectum,Skin,Stomach,Testis,Thyroid_gland,Tongue,Trachea,Urinary_bladder	24	Cerebellum,FrontalCortex,Heart,Kidney,Liver,Lung,Muscle,Spleen,Adipose,Adrenal_gland,Aorta,Appendix,Brainstem,Cerebrum,Hypothalamus,Colon,Duodenum,Esophagus,Jejunum,Prostate,Rectum,Skin,Stomach,Testis,Thyroid_gland,Tongue,Trachea,Urinary_bladder	28
chr1	224389735	224389735	1	-	WDR26@ENSG00000162923.18	GSE98623,GSE71154,GSE163491,GSE152633,GSE210563	5	MOLM13,CD8T,HEK293T,HEK293E	4	Ctrl,insulin,torin	3	miCLIP,m6A-CLIP-seq,miCLIP2,GLORI	4	Brain,Heart,Kidney,Liver,Lung,Muscle,Spleen,Adipose,Adrenal_gland,Aorta,Appendix,Colon,Duodenum,Esophagus,Jejunum,Prostate,Rectum,Skin,Stomach,Testis,Thyroid_gland,Tongue,Trachea,Urinary_bladder	24	Cerebellum,FrontalCortex,Heart,Kidney,Liver,Lung,Muscle,Spleen,Adipose,Adrenal_gland,Aorta,Appendix,Brainstem,Cerebrum,Hypothalamus,Colon,Duodenum,Esophagus,Jejunum,Prostate,Rectum,Skin,Stomach,Testis,Thyroid_gland,Tongue,Trachea,Urinary_bladder	28
chr1	224389739	224389739	1	-	WDR26@ENSG00000162923.18	GSE98623,GSE63753,GSE86336,GSE71154,GSE122948,GSE54365,GSE134103,GSE163491,GSE152633,GSE162357,GSE210563	11	MOLM13,HEK293,HeLa,CD8T,A549,HEK293T,HEK293E,HepG2,HSPC	9	Ctrl,sysy_antinbody,ribominuse,insulin,torin,ribo,ribo-d6,ribo-d9	8	miCLIP,m6A-CLIP-seq,m6A-seq with improved protocol,miCLIP2,m6A-SAC-seq,GLORI	6	Brain,Heart,Kidney,Liver,Lung,Muscle,Spleen,Adipose,Adrenal_gland,Aorta,Appendix,Colon,Duodenum,Esophagus,Jejunum,Prostate,Rectum,Skin,Stomach,Testis,Thyroid_gland,Tongue,Trachea,Urinary_bladder	24	Cerebellum,FrontalCortex,Heart,Kidney,Liver,Lung,Muscle,Spleen,Adipose,Adrenal_gland,Aorta,Appendix,Brainstem,Cerebrum,Hypothalamus,Colon,Duodenum,Esophagus,Jejunum,Prostate,Rectum,Skin,Stomach,Testis,Thyroid_gland,Tongue,Trachea,Urinary_bladder	28
chr1	224389756	224389756	1	-	WDR26@ENSG00000162923.18	GSE86336,GSE71154,GSE122948,GSE134103,GSE163491,GSE152633,GSE210563	7	HeLa,CD8T,HEK293T,HEK293E	4	Ctrl,ribominuse,insulin	3	m6A-CLIP-seq,miCLIP,miCLIP2,GLORI	4	Brain,Heart,Kidney,Liver,Lung,Muscle,Spleen,Adipose,Adrenal_gland,Aorta,Appendix,Colon,Duodenum,Esophagus,Jejunum,Prostate,Rectum,Skin,Stomach,Testis,Thyroid_gland,Tongue,Trachea,Urinary_bladder	24	Cerebellum,FrontalCortex,Heart,Kidney,Liver,Lung,Muscle,Spleen,Adipose,Adrenal_gland,Aorta,Appendix,Brainstem,Cerebrum,Hypothalamus,Colon,Duodenum,Esophagus,Jejunum,Prostate,Rectum,Skin,Stomach,Testis,Thyroid_gland,Tongue,Trachea,Urinary_bladder	28
chr1	224389760	224389760	1	-	WDR26@ENSG00000162923.18	GSE71154,GSE134103,GSE152633	3	CD8T,HeLa,HEK293E	3	Ctrl,mRNA,ribominuse,insulin	4	m6A-CLIP-seq,miCLIP	2	Brain,Heart,Kidney,Liver,Lung,Muscle,Spleen,Adipose,Adrenal_gland,Aorta,Appendix,Colon,Duodenum,Esophagus,Jejunum,Prostate,Rectum,Skin,Stomach,Testis,Thyroid_gland,Tongue,Trachea,Urinary_bladder	24	Cerebellum,FrontalCortex,Heart,Kidney,Liver,Lung,Muscle,Spleen,Adipose,Adrenal_gland,Aorta,Appendix,Brainstem,Cerebrum,Hypothalamus,Colon,Duodenum,Esophagus,Jejunum,Prostate,Rectum,Skin,Stomach,Testis,Thyroid_gland,Tongue,Trachea,Urinary_bladder	28
chr1	224389803	224389803	1	-	WDR26@ENSG00000162923.18	GSE86336,GSE71154,GSE152633,GSE162357,GSE210563	5	HeLa,CD8T,HEK293E,HSPC,HEK293T	5	Ctrl,insulin,torin,ribo-d9	4	m6A-CLIP-seq,miCLIP,m6A-SAC-seq,GLORI	4	Brain,Heart,Kidney,Liver,Lung,Muscle,Spleen,Adipose,Adrenal_gland,Aorta,Appendix,Colon,Duodenum,Esophagus,Jejunum,Prostate,Rectum,Skin,Stomach,Testis,Thyroid_gland,Tongue,Trachea,Urinary_bladder	24	Cerebellum,FrontalCortex,Heart,Kidney,Liver,Lung,Muscle,Spleen,Adipose,Adrenal_gland,Aorta,Appendix,Brainstem,Cerebrum,Hypothalamus,Colon,Duodenum,Esophagus,Jejunum,Prostate,Rectum,Skin,Stomach,Testis,Thyroid_gland,Tongue,Trachea,Urinary_bladder	28
chr1	227317782	227317782	1	-	CDC42BPA@ENSG00000143776.20	GSE134103,GSE152633,GSE210563	3	HeLa,HEK293E,HEK293T	3	caRNA,insulin,torin,Ctrl	4	miCLIP,GLORI	2	Brain,Heart,Kidney,Liver,Lung,Muscle,Spleen,Adipose,Adrenal_gland,Aorta,Appendix,Colon,Duodenum,Esophagus,Jejunum,Prostate,Rectum,Skin,Stomach,Testis,Thyroid_gland,Tongue,Trachea,Urinary_bladder	24	Cerebellum,FrontalCortex,Heart,Kidney,Liver,Lung,Muscle,Spleen,Adipose,Adrenal_gland,Aorta,Appendix,Brainstem,Cerebrum,Hypothalamus,Colon,Duodenum,Esophagus,Jejunum,Prostate,Rectum,Skin,Stomach,Testis,Thyroid_gland,Tongue,Trachea,Urinary_bladder	28
chr1	227317856	227317856	1	-	CDC42BPA@ENSG00000143776.20	GSE124509,GSE162357	2	HEK293T,HEK293	2	Ctrl,ribo	2	m6ACE,m6A-SAC-seq	2	Brain,Heart,Kidney,Liver,Lung,Muscle,Spleen,Adipose,Adrenal_gland,Aorta,Appendix,Colon,Duodenum,Esophagus,Jejunum,Prostate,Rectum,Skin,Stomach,Testis,Thyroid_gland,Tongue,Trachea,Urinary_bladder	24	Cerebellum,FrontalCortex,Heart,Kidney,Liver,Lung,Muscle,Spleen,Adipose,Adrenal_gland,Aorta,Appendix,Brainstem,Cerebrum,Hypothalamus,Colon,Duodenum,Esophagus,Jejunum,Prostate,Rectum,Skin,Stomach,Testis,Thyroid_gland,Tongue,Trachea,Urinary_bladder	28
chr1	227317881	227317881	1	-	CDC42BPA@ENSG00000143776.20	GSE71154,GSE152633,GSE210563	3	CD8T,HEK293E,HEK293T	3	Ctrl,insulin	2	m6A-CLIP-seq,miCLIP,GLORI	3	Brain,Heart,Kidney,Liver,Lung,Muscle,Spleen,Adipose,Adrenal_gland,Aorta,Appendix,Colon,Duodenum,Esophagus,Jejunum,Prostate,Rectum,Skin,Stomach,Testis,Thyroid_gland,Tongue,Trachea,Urinary_bladder	24	Cerebellum,FrontalCortex,Heart,Kidney,Liver,Lung,Muscle,Spleen,Adipose,Adrenal_gland,Aorta,Appendix,Brainstem,Cerebrum,Hypothalamus,Colon,Duodenum,Esophagus,Jejunum,Prostate,Rectum,Skin,Stomach,Testis,Thyroid_gland,Tongue,Trachea,Urinary_bladder	28
chr1	227780943	227780943	1	+	ENSG00000143740@ENSG00000143740	GSE63753,GSE86336,GSE122948,GSE54921,GSE128699,GSE161304,GSE147440,GSE163491,GSE152633,GSE162357,GSE210563	11	HEK293,HeLa,HEK293T,HCT116,LNCaP,RWPE,MCF7,MDAMB231,HEK293E	9	sysy_antinbody,Ctrl,PCIF1_KO,METTL5_KO,ZCCHC4_KO,insulin,torin,ribo	8	miCLIP,m6A-CLIP-seq,PA-m6A-seq,meCLIP,miCLIP2,m6A-SAC-seq,GLORI	7	Brain,Heart,Kidney,Liver,Lung,Muscle,Spleen,Adipose,Adrenal_gland,Aorta,Appendix,Colon,Duodenum,Esophagus,Jejunum,Prostate,Rectum,Skin,Stomach,Testis,Thyroid_gland,Tongue,Trachea,Urinary_bladder	24	Cerebellum,FrontalCortex,Heart,Kidney,Liver,Lung,Muscle,Spleen,Adipose,Adrenal_gland,Aorta,Appendix,Brainstem,Cerebrum,Hypothalamus,Colon,Duodenum,Esophagus,Jejunum,Prostate,Rectum,Skin,Stomach,Testis,Thyroid_gland,Tongue,Trachea,Urinary_bladder	28
chr1	227781001	227781001	1	+	ENSG00000143740@ENSG00000143740	GSE98623,GSE71154,GSE122948,GSE124509,GSE161304,GSE163491,GSE152633,GSE151028,GSE162357,GSE210563	10	MOLM13,CD8T,A549,HEK293T,LNCaP,RWPE,HEK293E,HeLa,HEK293	9	Ctrl,PCIF1_KO,sysy202111,insulin,torin	5	miCLIP,m6A-CLIP-seq,m6ACE,miCLIP2,m6A-REF-seq,m6A-SAC-seq,GLORI	7	Brain,Heart,Kidney,Liver,Lung,Muscle,Spleen,Adipose,Adrenal_gland,Aorta,Appendix,Colon,Duodenum,Esophagus,Jejunum,Prostate,Rectum,Skin,Stomach,Testis,Thyroid_gland,Tongue,Trachea,Urinary_bladder	24	Cerebellum,FrontalCortex,Heart,Kidney,Liver,Lung,Muscle,Spleen,Adipose,Adrenal_gland,Aorta,Appendix,Brainstem,Cerebrum,Hypothalamus,Colon,Duodenum,Esophagus,Jejunum,Prostate,Rectum,Skin,Stomach,Testis,Thyroid_gland,Tongue,Trachea,Urinary_bladder	28
chr1	227781005	227781005	1	+	ENSG00000143740@ENSG00000143740	GSE86336,GSE122948,GSE125780,GSE163491,GSE152633,GSE162357,GSE210563	7	HeLa,HEK293T,HEK293E,HEK293	4	Ctrl,M3-depleted,insulin,torin,ribo	5	m6A-CLIP-seq,miCLIP,DART-seq,miCLIP2,m6A-SAC-seq,GLORI	6	Brain,Heart,Kidney,Liver,Lung,Muscle,Spleen,Adipose,Adrenal_gland,Aorta,Appendix,Colon,Duodenum,Esophagus,Jejunum,Prostate,Rectum,Skin,Stomach,Testis,Thyroid_gland,Tongue,Trachea,Urinary_bladder	24	Cerebellum,FrontalCortex,Heart,Kidney,Liver,Lung,Muscle,Spleen,Adipose,Adrenal_gland,Aorta,Appendix,Brainstem,Cerebrum,Hypothalamus,Colon,Duodenum,Esophagus,Jejunum,Prostate,Rectum,Skin,Stomach,Testis,Thyroid_gland,Tongue,Trachea,Urinary_bladder	28
chr1	228097922	228097922	1	+	ARF1@ENSG00000143761.17	GSE63753,GSE122948,GSE128699,GSE152633,GSE162357,GSE210563	6	HEK293,HEK293T,HCT116,HEK293E,HSPC	5	sysy_antinbody,Ctrl,PCIF1_KO,ZCCHC4_KO,insulin,torin,ribo-d3	7	miCLIP,m6A-SAC-seq,GLORI	3	Brain,Heart,Kidney,Liver,Lung,Muscle,Spleen,Adipose,Adrenal_gland,Aorta,Appendix,Colon,Duodenum,Esophagus,Jejunum,Prostate,Rectum,Skin,Stomach,Testis,Thyroid_gland,Tongue,Trachea,Urinary_bladder	24	Cerebellum,FrontalCortex,Heart,Kidney,Liver,Lung,Muscle,Spleen,Adipose,Adrenal_gland,Aorta,Appendix,Brainstem,Cerebrum,Hypothalamus,Colon,Duodenum,Esophagus,Jejunum,Prostate,Rectum,Skin,Stomach,Testis,Thyroid_gland,Tongue,Trachea,Urinary_bladder	28
chr1	228097974	228097974	1	+	ARF1@ENSG00000143761.17	GSE86336,GSE122948,GSE128699,GSE134103,GSE163491,GSE152633,GSE162357,GSE210563	8	HeLa,HEK293T,HCT116,HEK293E,HEK293,HSPC	6	Ctrl,METTL5_KO,ZCCHC4_KO,ribominuse,insulin,torin,ribo,ribo-d0,ribo-d3,ribo-d9	10	m6A-CLIP-seq,miCLIP,miCLIP2,m6A-SAC-seq,GLORI	5	Brain,Heart,Kidney,Liver,Lung,Muscle,Spleen,Adipose,Adrenal_gland,Aorta,Appendix,Colon,Duodenum,Esophagus,Jejunum,Prostate,Rectum,Skin,Stomach,Testis,Thyroid_gland,Tongue,Trachea,Urinary_bladder	24	Cerebellum,FrontalCortex,Heart,Kidney,Liver,Lung,Muscle,Spleen,Adipose,Adrenal_gland,Aorta,Appendix,Brainstem,Cerebrum,Hypothalamus,Colon,Duodenum,Esophagus,Jejunum,Prostate,Rectum,Skin,Stomach,Testis,Thyroid_gland,Tongue,Trachea,Urinary_bladder	28
chr1	228097979	228097979	1	+	ARF1@ENSG00000143761.17	GSE63753,GSE86336,GSE71154,GSE122948,GSE128699,GSE161304,GSE147440,GSE163491,GSE152633,GSE210563	10	HEK293,HeLa,A549,HEK293T,HCT116,LNCaP,RWPE,MDAMB231,HEK293E	9	Ctrl,PCIF1_KO,ZCCHC4_KO,insulin,torin	5	miCLIP,m6A-CLIP-seq,meCLIP,miCLIP2,GLORI	5	Brain,Heart,Kidney,Liver,Lung,Muscle,Spleen,Adipose,Adrenal_gland,Aorta,Appendix,Colon,Duodenum,Esophagus,Jejunum,Prostate,Rectum,Skin,Stomach,Testis,Thyroid_gland,Tongue,Trachea,Urinary_bladder	24	Cerebellum,FrontalCortex,Heart,Kidney,Liver,Lung,Muscle,Spleen,Adipose,Adrenal_gland,Aorta,Appendix,Brainstem,Cerebrum,Hypothalamus,Colon,Duodenum,Esophagus,Jejunum,Prostate,Rectum,Skin,Stomach,Testis,Thyroid_gland,Tongue,Trachea,Urinary_bladder	28
chr1	228106737	228106737	1	-	MRPL55@ENSG00000162910.19	GSE125240,GSE71154,GSE122948,GSE134103,GSE152633,GSE151028,GSE162357,GSE210563	8	HEK293,CD8T,HEK293T,HeLa,HEK293E,HepG2	6	Ctrl,mRNA,insulin,torin	4	m6A-REF-seq,m6A-CLIP-seq,miCLIP,m6A-SAC-seq,GLORI	5	Brain,Heart,Kidney,Liver,Lung,Muscle,Spleen,Adipose,Adrenal_gland,Aorta,Appendix,Colon,Duodenum,Esophagus,Jejunum,Prostate,Rectum,Skin,Stomach,Testis,Thyroid_gland,Tongue,Trachea,Urinary_bladder	24	Cerebellum,FrontalCortex,Heart,Kidney,Liver,Lung,Muscle,Spleen,Adipose,Adrenal_gland,Aorta,Appendix,Brainstem,Cerebrum,Hypothalamus,Colon,Duodenum,Esophagus,Jejunum,Prostate,Rectum,Skin,Stomach,Testis,Thyroid_gland,Tongue,Trachea,Urinary_bladder	28
chr1	228106771	228106771	1	-	MRPL55@ENSG00000162910.19	GSE98623,GSE71154,GSE54365,GSE152633	4	MOLM13,CD8T,A549,HEK293E	4	Ctrl,insulin	2	miCLIP,m6A-CLIP-seq,m6A-seq with improved protocol	3	Brain,Heart,Kidney,Liver,Lung,Muscle,Spleen,Adipose,Adrenal_gland,Aorta,Appendix,Colon,Duodenum,Esophagus,Jejunum,Prostate,Rectum,Skin,Stomach,Testis,Thyroid_gland,Tongue,Trachea,Urinary_bladder	24	Cerebellum,FrontalCortex,Heart,Kidney,Liver,Lung,Muscle,Spleen,Adipose,Adrenal_gland,Aorta,Appendix,Brainstem,Cerebrum,Hypothalamus,Colon,Duodenum,Esophagus,Jejunum,Prostate,Rectum,Skin,Stomach,Testis,Thyroid_gland,Tongue,Trachea,Urinary_bladder	28
chr1	228106777	228106777	1	-	MRPL55@ENSG00000162910.19	GSE71154,GSE122948,GSE152633	3	CD8T,A549,HEK293T,HEK293E	4	Ctrl,insulin,torin	3	m6A-CLIP-seq,miCLIP	2	Brain,Heart,Kidney,Liver,Lung,Muscle,Spleen,Adipose,Adrenal_gland,Aorta,Appendix,Colon,Duodenum,Esophagus,Jejunum,Prostate,Rectum,Skin,Stomach,Testis,Thyroid_gland,Tongue,Trachea,Urinary_bladder	24	Cerebellum,FrontalCortex,Heart,Kidney,Liver,Lung,Muscle,Spleen,Adipose,Adrenal_gland,Aorta,Appendix,Brainstem,Cerebrum,Hypothalamus,Colon,Duodenum,Esophagus,Jejunum,Prostate,Rectum,Skin,Stomach,Testis,Thyroid_gland,Tongue,Trachea,Urinary_bladder	28
chr1	228106809	228106809	1	-	MRPL55@ENSG00000162910.19	GSE152633,GSE162357	2	HEK293E,HEK293,HepG2,HSPC	4	torin,ribo,Ctrl,ribo-d3	4	miCLIP,m6A-SAC-seq	2	Brain,Heart,Kidney,Liver,Lung,Muscle,Spleen,Adipose,Adrenal_gland,Aorta,Appendix,Colon,Duodenum,Esophagus,Jejunum,Prostate,Rectum,Skin,Stomach,Testis,Thyroid_gland,Tongue,Trachea,Urinary_bladder	24	Cerebellum,FrontalCortex,Heart,Kidney,Liver,Lung,Muscle,Spleen,Adipose,Adrenal_gland,Aorta,Appendix,Brainstem,Cerebrum,Hypothalamus,Colon,Duodenum,Esophagus,Jejunum,Prostate,Rectum,Skin,Stomach,Testis,Thyroid_gland,Tongue,Trachea,Urinary_bladder	28
chr1	228394533	228394533	1	-	TRIM11@ENSG00000154370.16	GSE63753,GSE86336,GSE122948,GSE124509,GSE147440,GSE163491,GSE152633,GSE210563	8	HEK293,HeLa,HEK293T,MDAMB231,HEK293E	5	sysy_antinbody,Ctrl,insulin,torin	4	miCLIP,m6A-CLIP-seq,m6ACE,meCLIP,miCLIP2,GLORI	6	Brain,Heart,Kidney,Liver,Lung,Muscle,Spleen,Adipose,Adrenal_gland,Aorta,Appendix,Colon,Duodenum,Esophagus,Jejunum,Prostate,Rectum,Skin,Stomach,Testis,Thyroid_gland,Tongue,Trachea,Urinary_bladder	24	Cerebellum,FrontalCortex,Heart,Kidney,Liver,Lung,Muscle,Spleen,Adipose,Adrenal_gland,Aorta,Appendix,Brainstem,Cerebrum,Hypothalamus,Colon,Duodenum,Esophagus,Jejunum,Prostate,Rectum,Skin,Stomach,Testis,Thyroid_gland,Tongue,Trachea,Urinary_bladder	28
chr1	228494335	228494335	1	+	RNF187@ENSG00000168159.15	GSE98623,GSE71154	2	MOLM13,CD8T	2	Ctrl	1	miCLIP,m6A-CLIP-seq	2	Brain,Heart,Kidney,Liver,Lung,Muscle,Spleen,Adipose,Adrenal_gland,Aorta,Appendix,Colon,Duodenum,Esophagus,Jejunum,Prostate,Rectum,Skin,Stomach,Testis,Thyroid_gland,Tongue,Trachea,Urinary_bladder	24	Cerebellum,FrontalCortex,Heart,Kidney,Liver,Lung,Muscle,Spleen,Adipose,Adrenal_gland,Aorta,Appendix,Brainstem,Cerebrum,Hypothalamus,Colon,Duodenum,Esophagus,Jejunum,Prostate,Rectum,Skin,Stomach,Testis,Thyroid_gland,Tongue,Trachea,Urinary_bladder	28
chr1	228494354	228494354	1	+	RNF187@ENSG00000168159.15	GSE98623,GSE71154,GSE122948,GSE54921,GSE128699,GSE124509,GSE161304,GSE163491,GSE152633,GSE210563	10	MOLM13,CD8T,A549,HEK293T,HeLa,HCT116,LNCaP,RWPE,HEK293E	9	Ctrl,PCIF1_KO,METTL5_KO,ZCCHC4_KO,sysy202111,torin	6	miCLIP,m6A-CLIP-seq,PA-m6A-seq,m6ACE,miCLIP2,GLORI	6	Brain,Heart,Kidney,Liver,Lung,Muscle,Spleen,Adipose,Adrenal_gland,Aorta,Appendix,Colon,Duodenum,Esophagus,Jejunum,Prostate,Rectum,Skin,Stomach,Testis,Thyroid_gland,Tongue,Trachea,Urinary_bladder	24	Cerebellum,FrontalCortex,Heart,Kidney,Liver,Lung,Muscle,Spleen,Adipose,Adrenal_gland,Aorta,Appendix,Brainstem,Cerebrum,Hypothalamus,Colon,Duodenum,Esophagus,Jejunum,Prostate,Rectum,Skin,Stomach,Testis,Thyroid_gland,Tongue,Trachea,Urinary_bladder	28
chr1	228494382	228494382	1	+	RNF187@ENSG00000168159.15	GSE63753,GSE86336,GSE122948,GSE54921,GSE128699,GSE161304,GSE163491,GSE152633,GSE162357,GSE210563	10	HEK293,HeLa,HEK293T,HCT116,LNCaP,RWPE,HEK293E,HSPC	8	sysy_antinbody,Ctrl,PCIF1_KO,ZCCHC4_KO,torin,ribo-d0	6	miCLIP,m6A-CLIP-seq,PA-m6A-seq,miCLIP2,m6A-SAC-seq,GLORI	6	Brain,Heart,Kidney,Liver,Lung,Muscle,Spleen,Adipose,Adrenal_gland,Aorta,Appendix,Colon,Duodenum,Esophagus,Jejunum,Prostate,Rectum,Skin,Stomach,Testis,Thyroid_gland,Tongue,Trachea,Urinary_bladder	24	Cerebellum,FrontalCortex,Heart,Kidney,Liver,Lung,Muscle,Spleen,Adipose,Adrenal_gland,Aorta,Appendix,Brainstem,Cerebrum,Hypothalamus,Colon,Duodenum,Esophagus,Jejunum,Prostate,Rectum,Skin,Stomach,Testis,Thyroid_gland,Tongue,Trachea,Urinary_bladder	28
chr1	228743582	228743582	1	+	RHOU@ENSG00000116574.6	GSE152633,GSE162357,GSE210563	3	HEK293E,HepG2,HEK293T	3	insulin,torin,Ctrl	3	miCLIP,m6A-SAC-seq,GLORI	3	Brain,Heart,Kidney,Liver,Lung,Muscle,Spleen,Adipose,Adrenal_gland,Aorta,Appendix,Colon,Duodenum,Esophagus,Jejunum,Prostate,Rectum,Skin,Stomach,Testis,Thyroid_gland,Tongue,Trachea,Urinary_bladder	24	Cerebellum,FrontalCortex,Heart,Kidney,Liver,Lung,Muscle,Spleen,Adipose,Adrenal_gland,Aorta,Appendix,Brainstem,Cerebrum,Hypothalamus,Colon,Duodenum,Esophagus,Jejunum,Prostate,Rectum,Skin,Stomach,Testis,Thyroid_gland,Tongue,Trachea,Urinary_bladder	28
chr1	228743643	228743643	1	+	RHOU@ENSG00000116574.6	GSE122948,GSE161304,GSE131316,GSE163491,GSE152633,GSE162357,GSE210563	7	HEK293T,LNCaP,RWPE,HEK293E,HepG2	5	Ctrl,PCIF1_KO,insulin	3	miCLIP,m6A-label-seq ,miCLIP2,m6A-SAC-seq,GLORI	5	Brain,Heart,Kidney,Liver,Lung,Muscle,Spleen,Adipose,Adrenal_gland,Aorta,Appendix,Colon,Duodenum,Esophagus,Jejunum,Prostate,Rectum,Skin,Stomach,Testis,Thyroid_gland,Tongue,Trachea,Urinary_bladder	24	Cerebellum,FrontalCortex,Heart,Kidney,Liver,Lung,Muscle,Spleen,Adipose,Adrenal_gland,Aorta,Appendix,Brainstem,Cerebrum,Hypothalamus,Colon,Duodenum,Esophagus,Jejunum,Prostate,Rectum,Skin,Stomach,Testis,Thyroid_gland,Tongue,Trachea,Urinary_bladder	28
chr1	231000318	231000318	1	+	ARV1@ENSG00000173409.14	GSE98623,GSE71154,GSE122948,GSE163491,GSE152633,GSE210563	6	MOLM13,CD8T,HEK293T,HEK293E	4	Ctrl,PCIF1_KO,torin	3	miCLIP,m6A-CLIP-seq,miCLIP2,GLORI	4	Brain,Heart,Kidney,Liver,Lung,Muscle,Spleen,Adipose,Adrenal_gland,Aorta,Appendix,Colon,Duodenum,Esophagus,Jejunum,Prostate,Rectum,Skin,Stomach,Testis,Thyroid_gland,Tongue,Trachea,Urinary_bladder	24	Cerebellum,FrontalCortex,Heart,Kidney,Liver,Lung,Muscle,Spleen,Adipose,Adrenal_gland,Aorta,Appendix,Brainstem,Cerebrum,Hypothalamus,Colon,Duodenum,Esophagus,Jejunum,Prostate,Rectum,Skin,Stomach,Testis,Thyroid_gland,Tongue,Trachea,Urinary_bladder	28
chr1	231000371	231000371	1	+	ARV1@ENSG00000173409.14	GSE71154,GSE122948,GSE163491,GSE152633,GSE162357,GSE210563	6	CD8T,HEK293T,HEK293E,HEK293	4	Ctrl,PCIF1_KO,torin	3	m6A-CLIP-seq,miCLIP,miCLIP2,m6A-SAC-seq,GLORI	5	Brain,Heart,Kidney,Liver,Lung,Muscle,Spleen,Adipose,Adrenal_gland,Aorta,Appendix,Colon,Duodenum,Esophagus,Jejunum,Prostate,Rectum,Skin,Stomach,Testis,Thyroid_gland,Tongue,Trachea,Urinary_bladder	24	Cerebellum,FrontalCortex,Heart,Kidney,Liver,Lung,Muscle,Spleen,Adipose,Adrenal_gland,Aorta,Appendix,Brainstem,Cerebrum,Hypothalamus,Colon,Duodenum,Esophagus,Jejunum,Prostate,Rectum,Skin,Stomach,Testis,Thyroid_gland,Tongue,Trachea,Urinary_bladder	28
chr1	231000394	231000394	1	+	ARV1@ENSG00000173409.14	GSE98623,GSE86336,GSE71154,GSE122948,GSE54921,GSE147440,GSE163491,GSE152633,GSE162357,GSE210563	10	MOLM13,HeLa,CD8T,A549,HEK293T,MDAMB231,HEK293E,HEK293	8	Ctrl,PCIF1_KO,insulin,torin	4	miCLIP,m6A-CLIP-seq,PA-m6A-seq,meCLIP,miCLIP2,m6A-SAC-seq,GLORI	7	Brain,Heart,Kidney,Liver,Lung,Muscle,Spleen,Adipose,Adrenal_gland,Aorta,Appendix,Colon,Duodenum,Esophagus,Jejunum,Prostate,Rectum,Skin,Stomach,Testis,Thyroid_gland,Tongue,Trachea,Urinary_bladder	24	Cerebellum,FrontalCortex,Heart,Kidney,Liver,Lung,Muscle,Spleen,Adipose,Adrenal_gland,Aorta,Appendix,Brainstem,Cerebrum,Hypothalamus,Colon,Duodenum,Esophagus,Jejunum,Prostate,Rectum,Skin,Stomach,Testis,Thyroid_gland,Tongue,Trachea,Urinary_bladder	28
chr1	231277632	231277632	1	+	GNPAT@ENSG00000116906.13	GSE54365,GSE161304	2	A549,LNCaP,RWPE	3	Ctrl	1	m6A-seq with improved protocol,miCLIP	2	Brain,Heart,Kidney,Liver,Lung,Muscle,Spleen,Adipose,Adrenal_gland,Aorta,Appendix,Colon,Duodenum,Esophagus,Jejunum,Prostate,Rectum,Skin,Stomach,Testis,Thyroid_gland,Tongue,Trachea,Urinary_bladder	24	Cerebellum,FrontalCortex,Heart,Kidney,Liver,Lung,Muscle,Spleen,Adipose,Adrenal_gland,Aorta,Appendix,Brainstem,Cerebrum,Hypothalamus,Colon,Duodenum,Esophagus,Jejunum,Prostate,Rectum,Skin,Stomach,Testis,Thyroid_gland,Tongue,Trachea,Urinary_bladder	28
chr1	23310530	23310530	1	-	HNRNPR@ENSG00000125944.21	GSE152633,GSE162357,GSE210563	3	HEK293E,HepG2,HSPC,HEK293T	4	insulin,Ctrl,ribo-d0,ribo-d3	4	miCLIP,m6A-SAC-seq,GLORI	3	Brain,Heart,Kidney,Liver,Lung,Muscle,Spleen,Adipose,Adrenal_gland,Aorta,Appendix,Colon,Duodenum,Esophagus,Jejunum,Prostate,Rectum,Skin,Stomach,Testis,Thyroid_gland,Tongue,Trachea,Urinary_bladder	24	Cerebellum,FrontalCortex,Heart,Kidney,Liver,Lung,Muscle,Spleen,Adipose,Adrenal_gland,Aorta,Appendix,Brainstem,Cerebrum,Hypothalamus,Colon,Duodenum,Esophagus,Jejunum,Prostate,Rectum,Skin,Stomach,Testis,Thyroid_gland,Tongue,Trachea,Urinary_bladder	28
chr1	23310578	23310578	1	-	HNRNPR@ENSG00000125944.21	GSE63753,GSE86336,GSE122948,GSE54365,GSE147440,GSE163491,GSE152633,GSE210563	8	HEK293,HeLa,HEK293T,A549,MDAMB231,HEK293E	6	sysy_antinbody,Ctrl,insulin,torin	4	miCLIP,m6A-CLIP-seq,m6A-seq with improved protocol,meCLIP,miCLIP2,GLORI	6	Brain,Heart,Kidney,Liver,Lung,Muscle,Spleen,Adipose,Adrenal_gland,Aorta,Appendix,Colon,Duodenum,Esophagus,Jejunum,Prostate,Rectum,Skin,Stomach,Testis,Thyroid_gland,Tongue,Trachea,Urinary_bladder	24	Cerebellum,FrontalCortex,Heart,Kidney,Liver,Lung,Muscle,Spleen,Adipose,Adrenal_gland,Aorta,Appendix,Brainstem,Cerebrum,Hypothalamus,Colon,Duodenum,Esophagus,Jejunum,Prostate,Rectum,Skin,Stomach,Testis,Thyroid_gland,Tongue,Trachea,Urinary_bladder	28
chr1	23310594	23310594	1	-	HNRNPR@ENSG00000125944.21	GSE134103,GSE152633,GSE162357	3	HeLa,HEK293E,HSPC	3	mRNA,torin,ribo-d0	3	miCLIP,m6A-SAC-seq	2	Brain,Heart,Kidney,Liver,Lung,Muscle,Spleen,Adipose,Adrenal_gland,Aorta,Appendix,Colon,Duodenum,Esophagus,Jejunum,Prostate,Rectum,Skin,Stomach,Testis,Thyroid_gland,Tongue,Trachea,Urinary_bladder	24	Cerebellum,FrontalCortex,Heart,Kidney,Liver,Lung,Muscle,Spleen,Adipose,Adrenal_gland,Aorta,Appendix,Brainstem,Cerebrum,Hypothalamus,Colon,Duodenum,Esophagus,Jejunum,Prostate,Rectum,Skin,Stomach,Testis,Thyroid_gland,Tongue,Trachea,Urinary_bladder	28
chr1	235182120	235182120	1	-	ARID4B@ENSG00000054267.22	GSE98623,GSE63753,GSE71154,GSE54365,GSE163491,GSE162357,GSE210563	7	MOLM13,HEK293,CD8T,A549,HEK293T,HeLa,HepG2	7	Ctrl	1	miCLIP,m6A-CLIP-seq,m6A-seq with improved protocol,miCLIP2,m6A-SAC-seq,GLORI	6	Brain,Heart,Kidney,Liver,Lung,Muscle,Spleen,Adipose,Adrenal_gland,Aorta,Appendix,Colon,Duodenum,Esophagus,Jejunum,Prostate,Rectum,Skin,Stomach,Testis,Thyroid_gland,Tongue,Trachea,Urinary_bladder	24	Cerebellum,FrontalCortex,Heart,Kidney,Liver,Lung,Muscle,Spleen,Adipose,Adrenal_gland,Aorta,Appendix,Brainstem,Cerebrum,Hypothalamus,Colon,Duodenum,Esophagus,Jejunum,Prostate,Rectum,Skin,Stomach,Testis,Thyroid_gland,Tongue,Trachea,Urinary_bladder	28
chr1	23751924	23751924	1	+	ELOA@ENSG00000011007.13	GSE98623,GSE73405,GSE86336,GSE71154,GSE122948,GSE54365,GSE161304,GSE163491,GSE152633,GSE162357	10	MOLM13,HepG2,HeLa,CD8T,A549,HEK293T,LNCaP,RWPE,HEK293E	9	Ctrl,PCIF1_KO,insulin	3	miCLIP,m6A-CLIP-seq,m6A-seq with improved protocol,miCLIP2,m6A-SAC-seq	5	Brain,Heart,Kidney,Liver,Lung,Muscle,Spleen,Adipose,Adrenal_gland,Aorta,Appendix,Colon,Duodenum,Esophagus,Jejunum,Prostate,Rectum,Skin,Stomach,Testis,Thyroid_gland,Tongue,Trachea,Urinary_bladder	24	Cerebellum,FrontalCortex,Heart,Kidney,Liver,Lung,Muscle,Spleen,Adipose,Adrenal_gland,Aorta,Appendix,Brainstem,Cerebrum,Hypothalamus,Colon,Duodenum,Esophagus,Jejunum,Prostate,Rectum,Skin,Stomach,Testis,Thyroid_gland,Tongue,Trachea,Urinary_bladder	28
chr1	23751951	23751951	1	+	ELOA@ENSG00000011007.13	GSE71154,GSE122948,GSE163491,GSE152633,GSE162357,GSE210563	6	CD8T,HEK293T,HEK293E,HeLa,HepG2	5	Ctrl,torin	2	m6A-CLIP-seq,miCLIP,miCLIP2,m6A-SAC-seq,GLORI	5	Brain,Heart,Kidney,Liver,Lung,Muscle,Spleen,Adipose,Adrenal_gland,Aorta,Appendix,Colon,Duodenum,Esophagus,Jejunum,Prostate,Rectum,Skin,Stomach,Testis,Thyroid_gland,Tongue,Trachea,Urinary_bladder	24	Cerebellum,FrontalCortex,Heart,Kidney,Liver,Lung,Muscle,Spleen,Adipose,Adrenal_gland,Aorta,Appendix,Brainstem,Cerebrum,Hypothalamus,Colon,Duodenum,Esophagus,Jejunum,Prostate,Rectum,Skin,Stomach,Testis,Thyroid_gland,Tongue,Trachea,Urinary_bladder	28
chr1	23787442	23787442	1	+	PITHD1@ENSG00000057757.10	GSE125240,GSE71154,GSE122948,GSE54365,GSE147440,GSE163491,GSE152633,GSE151028,GSE162357,GSE210563	10	HEK293,brain,CD8T,HEK293T,A549,MDAMB231,HEK293E	7	Ctrl,PCIF1_KO,insulin,torin,ribo	5	m6A-REF-seq,m6A-CLIP-seq,miCLIP,m6A-seq with improved protocol,meCLIP,miCLIP2,m6A-SAC-seq,GLORI	8	Brain,Heart,Kidney,Liver,Lung,Muscle,Spleen,Adipose,Adrenal_gland,Aorta,Appendix,Colon,Duodenum,Esophagus,Jejunum,Prostate,Rectum,Skin,Stomach,Testis,Thyroid_gland,Tongue,Trachea,Urinary_bladder	24	Cerebellum,FrontalCortex,Heart,Kidney,Liver,Lung,Muscle,Spleen,Adipose,Adrenal_gland,Aorta,Appendix,Brainstem,Cerebrum,Hypothalamus,Colon,Duodenum,Esophagus,Jejunum,Prostate,Rectum,Skin,Stomach,Testis,Thyroid_gland,Tongue,Trachea,Urinary_bladder	28
chr1	2403132	2403132	1	+	RER1@ENSG00000157916.20	GSE63753,GSE128699,GSE163491,GSE152633,GSE162357,GSE210563	6	HEK293,HCT116,HEK293T,HEK293E,HSPC	5	sysy_antinbody,Ctrl,insulin,ribo-d0	4	miCLIP,miCLIP2,m6A-SAC-seq,GLORI	4	Brain,Heart,Kidney,Liver,Lung,Muscle,Spleen,Adipose,Adrenal_gland,Aorta,Appendix,Colon,Duodenum,Esophagus,Jejunum,Prostate,Rectum,Skin,Stomach,Testis,Thyroid_gland,Tongue,Trachea,Urinary_bladder	24	Cerebellum,FrontalCortex,Heart,Kidney,Liver,Lung,Muscle,Spleen,Adipose,Adrenal_gland,Aorta,Appendix,Brainstem,Cerebrum,Hypothalamus,Colon,Duodenum,Esophagus,Jejunum,Prostate,Rectum,Skin,Stomach,Testis,Thyroid_gland,Tongue,Trachea,Urinary_bladder	28
chr1	2403159	2403159	1	+	RER1@ENSG00000157916.20	GSE86336,GSE122948,GSE161304,GSE147440,GSE137675,GSE152633,GSE151028,GSE162357,GSE210563	9	HeLa,HEK293T,LNCaP,RWPE,MCF7,OCM1,PIG1,HEK293E,HEK293,HSPC	10	Ctrl,PCIF1_KO,insulin,torin,ribo,ribo-d0	6	m6A-CLIP-seq,miCLIP,meCLIP,m6A-REF-seq,m6A-SAC-seq,GLORI	6	Brain,Heart,Kidney,Liver,Lung,Muscle,Spleen,Adipose,Adrenal_gland,Aorta,Appendix,Colon,Duodenum,Esophagus,Jejunum,Prostate,Rectum,Skin,Stomach,Testis,Thyroid_gland,Tongue,Trachea,Urinary_bladder	24	Cerebellum,FrontalCortex,Heart,Kidney,Liver,Lung,Muscle,Spleen,Adipose,Adrenal_gland,Aorta,Appendix,Brainstem,Cerebrum,Hypothalamus,Colon,Duodenum,Esophagus,Jejunum,Prostate,Rectum,Skin,Stomach,Testis,Thyroid_gland,Tongue,Trachea,Urinary_bladder	28
chr1	246665954	246665954	1	+	CNST@ENSG00000162852.14	GSE71154,GSE210563	2	A549,HEK293T	2	Ctrl	1	m6A-CLIP-seq,GLORI	2	Brain,Heart,Kidney,Liver,Lung,Muscle,Spleen,Adipose,Adrenal_gland,Aorta,Appendix,Colon,Duodenum,Esophagus,Jejunum,Prostate,Rectum,Skin,Stomach,Testis,Thyroid_gland,Tongue,Trachea,Urinary_bladder	24	Cerebellum,FrontalCortex,Heart,Kidney,Liver,Lung,Muscle,Spleen,Adipose,Adrenal_gland,Aorta,Appendix,Brainstem,Cerebrum,Hypothalamus,Colon,Duodenum,Esophagus,Jejunum,Prostate,Rectum,Skin,Stomach,Testis,Thyroid_gland,Tongue,Trachea,Urinary_bladder	28
chr1	25361986	25361986	1	+	TMEM50A@ENSG00000183726.11	GSE122948,GSE210563	2	HEK293T	1	PCIF1_KO,Ctrl	2	miCLIP,GLORI	2	Brain,Heart,Kidney,Liver,Lung,Muscle,Spleen,Adipose,Adrenal_gland,Aorta,Appendix,Colon,Duodenum,Esophagus,Jejunum,Prostate,Rectum,Skin,Stomach,Testis,Thyroid_gland,Tongue,Trachea,Urinary_bladder	24	Cerebellum,FrontalCortex,Heart,Kidney,Liver,Lung,Muscle,Spleen,Adipose,Adrenal_gland,Aorta,Appendix,Brainstem,Cerebrum,Hypothalamus,Colon,Duodenum,Esophagus,Jejunum,Prostate,Rectum,Skin,Stomach,Testis,Thyroid_gland,Tongue,Trachea,Urinary_bladder	28
chr1	25783916	25783916	1	+	MAN1C1@ENSG00000117643.15	GSE125240,GSE152633,GSE210563	3	brain,kidney,HEK293E,HEK293T	4	Ctrl,insulin	2	m6A-REF-seq,miCLIP,GLORI	3	Brain,Heart,Kidney,Liver,Lung,Muscle,Spleen,Adipose,Adrenal_gland,Aorta,Appendix,Colon,Duodenum,Esophagus,Jejunum,Prostate,Rectum,Skin,Stomach,Testis,Thyroid_gland,Tongue,Trachea,Urinary_bladder	24	Cerebellum,FrontalCortex,Heart,Kidney,Liver,Lung,Muscle,Spleen,Adipose,Adrenal_gland,Aorta,Appendix,Brainstem,Cerebrum,Hypothalamus,Colon,Duodenum,Esophagus,Jejunum,Prostate,Rectum,Skin,Stomach,Testis,Thyroid_gland,Tongue,Trachea,Urinary_bladder	28
chr1	25832158	25832158	1	+	MTFR1L@ENSG00000117640.18	GSE86336,GSE71154,GSE163491,GSE152633,GSE210563	5	HeLa,CD8T,A549,HEK293T,HEK293E	5	Ctrl,torin	2	m6A-CLIP-seq,miCLIP2,miCLIP,GLORI	4	Brain,Heart,Kidney,Liver,Lung,Muscle,Spleen,Adipose,Adrenal_gland,Aorta,Appendix,Colon,Duodenum,Esophagus,Jejunum,Prostate,Rectum,Skin,Stomach,Testis,Thyroid_gland,Tongue,Trachea,Urinary_bladder	24	Cerebellum,FrontalCortex,Heart,Kidney,Liver,Lung,Muscle,Spleen,Adipose,Adrenal_gland,Aorta,Appendix,Brainstem,Cerebrum,Hypothalamus,Colon,Duodenum,Esophagus,Jejunum,Prostate,Rectum,Skin,Stomach,Testis,Thyroid_gland,Tongue,Trachea,Urinary_bladder	28
chr1	25832193	25832193	1	+	MTFR1L@ENSG00000117640.18	GSE71154,GSE163491,GSE210563	3	CD8T,HEK293T	2	Ctrl	1	m6A-CLIP-seq,miCLIP2,GLORI	3	Brain,Heart,Kidney,Liver,Lung,Muscle,Spleen,Adipose,Adrenal_gland,Aorta,Appendix,Colon,Duodenum,Esophagus,Jejunum,Prostate,Rectum,Skin,Stomach,Testis,Thyroid_gland,Tongue,Trachea,Urinary_bladder	24	Cerebellum,FrontalCortex,Heart,Kidney,Liver,Lung,Muscle,Spleen,Adipose,Adrenal_gland,Aorta,Appendix,Brainstem,Cerebrum,Hypothalamus,Colon,Duodenum,Esophagus,Jejunum,Prostate,Rectum,Skin,Stomach,Testis,Thyroid_gland,Tongue,Trachea,Urinary_bladder	28
chr1	25961762	25961762	1	-	PAFAH2@ENSG00000158006.14	GSE54365,GSE163491	2	A549,HEK293T	2	Ctrl	1	m6A-seq with improved protocol,miCLIP2	2	Brain,Heart,Kidney,Liver,Lung,Muscle,Spleen,Adipose,Adrenal_gland,Aorta,Appendix,Colon,Duodenum,Esophagus,Jejunum,Prostate,Rectum,Skin,Stomach,Testis,Thyroid_gland,Tongue,Trachea,Urinary_bladder	24	Cerebellum,FrontalCortex,Heart,Kidney,Liver,Lung,Muscle,Spleen,Adipose,Adrenal_gland,Aorta,Appendix,Brainstem,Cerebrum,Hypothalamus,Colon,Duodenum,Esophagus,Jejunum,Prostate,Rectum,Skin,Stomach,Testis,Thyroid_gland,Tongue,Trachea,Urinary_bladder	28
chr1	26170716	26170716	1	+	ZNF593@ENSG00000142684.9	GSE71154,GSE152633	2	CD8T,HEK293E	2	Ctrl,insulin	2	m6A-CLIP-seq,miCLIP	2	Brain,Heart,Kidney,Liver,Lung,Muscle,Spleen,Adipose,Adrenal_gland,Aorta,Appendix,Colon,Duodenum,Esophagus,Jejunum,Prostate,Rectum,Skin,Stomach,Testis,Thyroid_gland,Tongue,Trachea,Urinary_bladder	24	Cerebellum,FrontalCortex,Heart,Kidney,Liver,Lung,Muscle,Spleen,Adipose,Adrenal_gland,Aorta,Appendix,Brainstem,Cerebrum,Hypothalamus,Colon,Duodenum,Esophagus,Jejunum,Prostate,Rectum,Skin,Stomach,Testis,Thyroid_gland,Tongue,Trachea,Urinary_bladder	28
chr1	26170755	26170755	1	+	ZNF593@ENSG00000142684.9	GSE125240,GSE98623,GSE63753,GSE86336,GSE71154,GSE122948,GSE128699,GSE147440,GSE137675,GSE134103,GSE163491,GSE152633,GSE151028,GSE162357,GSE210563	15	HEK293,brain,kidney,liver,MOLM13,HeLa,CD8T,HEK293T,HCT116,MCF7,MDAMB231,CM2005.1,CRMM1,OCM1,OCM1a,OM431,PIG1,HEK293E	18	Ctrl,sysy_antinbody,PCIF1_KO,METTL5_KO,ribominuse,insulin,torin,ribo	8	m6A-REF-seq,miCLIP,m6A-CLIP-seq,meCLIP,miCLIP2,m6A-SAC-seq,GLORI	7	Brain,Heart,Kidney,Liver,Lung,Muscle,Spleen,Adipose,Adrenal_gland,Aorta,Appendix,Colon,Duodenum,Esophagus,Jejunum,Prostate,Rectum,Skin,Stomach,Testis,Thyroid_gland,Tongue,Trachea,Urinary_bladder	24	Cerebellum,FrontalCortex,Heart,Kidney,Liver,Lung,Muscle,Spleen,Adipose,Adrenal_gland,Aorta,Appendix,Brainstem,Cerebrum,Hypothalamus,Colon,Duodenum,Esophagus,Jejunum,Prostate,Rectum,Skin,Stomach,Testis,Thyroid_gland,Tongue,Trachea,Urinary_bladder	28
chr1	26170761	26170761	1	+	ZNF593@ENSG00000142684.9	GSE98623,GSE71154	2	MOLM13,CD8T	2	Ctrl	1	miCLIP,m6A-CLIP-seq	2	Brain,Heart,Kidney,Liver,Lung,Muscle,Spleen,Adipose,Adrenal_gland,Aorta,Appendix,Colon,Duodenum,Esophagus,Jejunum,Prostate,Rectum,Skin,Stomach,Testis,Thyroid_gland,Tongue,Trachea,Urinary_bladder	24	Cerebellum,FrontalCortex,Heart,Kidney,Liver,Lung,Muscle,Spleen,Adipose,Adrenal_gland,Aorta,Appendix,Brainstem,Cerebrum,Hypothalamus,Colon,Duodenum,Esophagus,Jejunum,Prostate,Rectum,Skin,Stomach,Testis,Thyroid_gland,Tongue,Trachea,Urinary_bladder	28
chr1	26170769	26170769	1	+	ZNF593@ENSG00000142684.9	GSE63753,GSE71154,GSE122948,GSE54921,GSE128699,GSE161304,GSE134103,GSE163491,GSE152633,GSE210563	10	HEK293,CD8T,HEK293T,HeLa,HCT116,LNCaP,RWPE,HEK293E	8	Ctrl,PCIF1_KO,METTL5_KO,ZCCHC4_KO,mRNA,insulin,torin	7	miCLIP,m6A-CLIP-seq,PA-m6A-seq,miCLIP2,GLORI	5	Brain,Heart,Kidney,Liver,Lung,Muscle,Spleen,Adipose,Adrenal_gland,Aorta,Appendix,Colon,Duodenum,Esophagus,Jejunum,Prostate,Rectum,Skin,Stomach,Testis,Thyroid_gland,Tongue,Trachea,Urinary_bladder	24	Cerebellum,FrontalCortex,Heart,Kidney,Liver,Lung,Muscle,Spleen,Adipose,Adrenal_gland,Aorta,Appendix,Brainstem,Cerebrum,Hypothalamus,Colon,Duodenum,Esophagus,Jejunum,Prostate,Rectum,Skin,Stomach,Testis,Thyroid_gland,Tongue,Trachea,Urinary_bladder	28
chr1	26281153	26281153	1	+	SH3BGRL3@ENSG00000142669.15	GSE86336,GSE54921,GSE210563	3	HeLa,HEK293T	2	Ctrl	1	m6A-CLIP-seq,PA-m6A-seq,GLORI	3	Brain,Heart,Kidney,Liver,Lung,Muscle,Spleen,Adipose,Adrenal_gland,Aorta,Appendix,Colon,Duodenum,Esophagus,Jejunum,Prostate,Rectum,Skin,Stomach,Testis,Thyroid_gland,Tongue,Trachea,Urinary_bladder	24	Cerebellum,FrontalCortex,Heart,Kidney,Liver,Lung,Muscle,Spleen,Adipose,Adrenal_gland,Aorta,Appendix,Brainstem,Cerebrum,Hypothalamus,Colon,Duodenum,Esophagus,Jejunum,Prostate,Rectum,Skin,Stomach,Testis,Thyroid_gland,Tongue,Trachea,Urinary_bladder	28
chr1	26281197	26281197	1	+	SH3BGRL3@ENSG00000142669.15	GSE86336,GSE162357,GSE210563	3	HeLa,HSPC,HEK293T	3	Ctrl,ribo-d0,ribo-d3,ribo-d6	4	m6A-CLIP-seq,m6A-SAC-seq,GLORI	3	Brain,Heart,Kidney,Liver,Lung,Muscle,Spleen,Adipose,Adrenal_gland,Aorta,Appendix,Colon,Duodenum,Esophagus,Jejunum,Prostate,Rectum,Skin,Stomach,Testis,Thyroid_gland,Tongue,Trachea,Urinary_bladder	24	Cerebellum,FrontalCortex,Heart,Kidney,Liver,Lung,Muscle,Spleen,Adipose,Adrenal_gland,Aorta,Appendix,Brainstem,Cerebrum,Hypothalamus,Colon,Duodenum,Esophagus,Jejunum,Prostate,Rectum,Skin,Stomach,Testis,Thyroid_gland,Tongue,Trachea,Urinary_bladder	28
chr1	27335612	27335612	1	+	TMEM222@ENSG00000186501.15	GSE54365,GSE161304,GSE147440,GSE163491,GSE152633,GSE162357,GSE210563	7	A549,LNCaP,RWPE,MCF7,HEK293T,HEK293E,HeLa,HSPC	8	Ctrl,insulin,ribo-d0	3	m6A-seq with improved protocol,miCLIP,meCLIP,miCLIP2,m6A-SAC-seq,GLORI	6	Brain,Heart,Kidney,Liver,Lung,Muscle,Spleen,Adipose,Adrenal_gland,Aorta,Appendix,Colon,Duodenum,Esophagus,Jejunum,Prostate,Rectum,Skin,Stomach,Testis,Thyroid_gland,Tongue,Trachea,Urinary_bladder	24	Cerebellum,FrontalCortex,Heart,Kidney,Liver,Lung,Muscle,Spleen,Adipose,Adrenal_gland,Aorta,Appendix,Brainstem,Cerebrum,Hypothalamus,Colon,Duodenum,Esophagus,Jejunum,Prostate,Rectum,Skin,Stomach,Testis,Thyroid_gland,Tongue,Trachea,Urinary_bladder	28
chr1	27335619	27335619	1	+	TMEM222@ENSG00000186501.15	GSE152633,GSE210563	2	HEK293E,HEK293T	2	insulin,Ctrl	2	miCLIP,GLORI	2	Brain,Heart,Kidney,Liver,Lung,Muscle,Spleen,Adipose,Adrenal_gland,Aorta,Appendix,Colon,Duodenum,Esophagus,Jejunum,Prostate,Rectum,Skin,Stomach,Testis,Thyroid_gland,Tongue,Trachea,Urinary_bladder	24	Cerebellum,FrontalCortex,Heart,Kidney,Liver,Lung,Muscle,Spleen,Adipose,Adrenal_gland,Aorta,Appendix,Brainstem,Cerebrum,Hypothalamus,Colon,Duodenum,Esophagus,Jejunum,Prostate,Rectum,Skin,Stomach,Testis,Thyroid_gland,Tongue,Trachea,Urinary_bladder	28
chr1	27850176	27850176	1	+	PPP1R8@ENSG00000117751.18	GSE98623,GSE63753,GSE71154,GSE122948,GSE147440,GSE163491,GSE152633,GSE162357,GSE210563	9	MOLM13,HEK293,CD8T,A549,HEK293T,MDAMB231,HEK293E,HeLa,HepG2,HSPC	10	Ctrl,sysy_antinbody,insulin,torin,ribo-d3,ribo-d6	6	miCLIP,m6A-CLIP-seq,meCLIP,miCLIP2,m6A-SAC-seq,GLORI	6	Brain,Heart,Kidney,Liver,Lung,Muscle,Spleen,Adipose,Adrenal_gland,Aorta,Appendix,Colon,Duodenum,Esophagus,Jejunum,Prostate,Rectum,Skin,Stomach,Testis,Thyroid_gland,Tongue,Trachea,Urinary_bladder	24	Cerebellum,FrontalCortex,Heart,Kidney,Liver,Lung,Muscle,Spleen,Adipose,Adrenal_gland,Aorta,Appendix,Brainstem,Cerebrum,Hypothalamus,Colon,Duodenum,Esophagus,Jejunum,Prostate,Rectum,Skin,Stomach,Testis,Thyroid_gland,Tongue,Trachea,Urinary_bladder	28
chr1	27850240	27850240	1	+	PPP1R8@ENSG00000117751.18	GSE63753,GSE122948,GSE161304,GSE163491,GSE152633,GSE162357,GSE210563	7	HEK293,HEK293T,LNCaP,RWPE,HEK293E	5	sysy_antinbody,Ctrl,PCIF1_KO,torin	4	miCLIP,miCLIP2,m6A-SAC-seq,GLORI	4	Brain,Heart,Kidney,Liver,Lung,Muscle,Spleen,Adipose,Adrenal_gland,Aorta,Appendix,Colon,Duodenum,Esophagus,Jejunum,Prostate,Rectum,Skin,Stomach,Testis,Thyroid_gland,Tongue,Trachea,Urinary_bladder	24	Cerebellum,FrontalCortex,Heart,Kidney,Liver,Lung,Muscle,Spleen,Adipose,Adrenal_gland,Aorta,Appendix,Brainstem,Cerebrum,Hypothalamus,Colon,Duodenum,Esophagus,Jejunum,Prostate,Rectum,Skin,Stomach,Testis,Thyroid_gland,Tongue,Trachea,Urinary_bladder	28
chr1	27850277	27850277	1	+	PPP1R8@ENSG00000117751.18	GSE71154,GSE54921,GSE152633	3	CD8T,HeLa,HEK293E	3	Ctrl,torin	2	m6A-CLIP-seq,PA-m6A-seq,miCLIP	3	Brain,Heart,Kidney,Liver,Lung,Muscle,Spleen,Adipose,Adrenal_gland,Aorta,Appendix,Colon,Duodenum,Esophagus,Jejunum,Prostate,Rectum,Skin,Stomach,Testis,Thyroid_gland,Tongue,Trachea,Urinary_bladder	24	Cerebellum,FrontalCortex,Heart,Kidney,Liver,Lung,Muscle,Spleen,Adipose,Adrenal_gland,Aorta,Appendix,Brainstem,Cerebrum,Hypothalamus,Colon,Duodenum,Esophagus,Jejunum,Prostate,Rectum,Skin,Stomach,Testis,Thyroid_gland,Tongue,Trachea,Urinary_bladder	28
chr1	27850295	27850295	1	+	PPP1R8@ENSG00000117751.18	GSE98623,GSE71154,GSE122948,GSE54921,GSE163491,GSE152633,GSE162357,GSE210563	8	MOLM13,CD8T,A549,HEK293T,HeLa,HEK293E,HEK293	7	Ctrl,PCIF1_KO,torin,ribo	4	miCLIP,m6A-CLIP-seq,PA-m6A-seq,miCLIP2,m6A-SAC-seq,GLORI	6	Brain,Heart,Kidney,Liver,Lung,Muscle,Spleen,Adipose,Adrenal_gland,Aorta,Appendix,Colon,Duodenum,Esophagus,Jejunum,Prostate,Rectum,Skin,Stomach,Testis,Thyroid_gland,Tongue,Trachea,Urinary_bladder	24	Cerebellum,FrontalCortex,Heart,Kidney,Liver,Lung,Muscle,Spleen,Adipose,Adrenal_gland,Aorta,Appendix,Brainstem,Cerebrum,Hypothalamus,Colon,Duodenum,Esophagus,Jejunum,Prostate,Rectum,Skin,Stomach,Testis,Thyroid_gland,Tongue,Trachea,Urinary_bladder	28
chr1	27850300	27850300	1	+	PPP1R8@ENSG00000117751.18	GSE125780,GSE152633,GSE162357	3	HEK293T,HEK293E,HEK293	3	Ctrl,insulin,torin,ribo	4	DART-seq,miCLIP,m6A-SAC-seq	3	Brain,Heart,Kidney,Liver,Lung,Muscle,Spleen,Adipose,Adrenal_gland,Aorta,Appendix,Colon,Duodenum,Esophagus,Jejunum,Prostate,Rectum,Skin,Stomach,Testis,Thyroid_gland,Tongue,Trachea,Urinary_bladder	24	Cerebellum,FrontalCortex,Heart,Kidney,Liver,Lung,Muscle,Spleen,Adipose,Adrenal_gland,Aorta,Appendix,Brainstem,Cerebrum,Hypothalamus,Colon,Duodenum,Esophagus,Jejunum,Prostate,Rectum,Skin,Stomach,Testis,Thyroid_gland,Tongue,Trachea,Urinary_bladder	28
chr1	27850325	27850325	1	+	PPP1R8@ENSG00000117751.18	GSE86336,GSE71154,GSE128699,GSE151028,GSE210563	5	HeLa,CD8T,A549,HCT116,HEK293T	5	Ctrl	1	m6A-CLIP-seq,miCLIP,m6A-REF-seq,GLORI	4	Brain,Heart,Kidney,Liver,Lung,Muscle,Spleen,Adipose,Adrenal_gland,Aorta,Appendix,Colon,Duodenum,Esophagus,Jejunum,Prostate,Rectum,Skin,Stomach,Testis,Thyroid_gland,Tongue,Trachea,Urinary_bladder	24	Cerebellum,FrontalCortex,Heart,Kidney,Liver,Lung,Muscle,Spleen,Adipose,Adrenal_gland,Aorta,Appendix,Brainstem,Cerebrum,Hypothalamus,Colon,Duodenum,Esophagus,Jejunum,Prostate,Rectum,Skin,Stomach,Testis,Thyroid_gland,Tongue,Trachea,Urinary_bladder	28
chr1	27850331	27850331	1	+	PPP1R8@ENSG00000117751.18	GSE122948,GSE128699,GSE134103,GSE152633,GSE210563	5	HEK293T,HCT116,HeLa,HEK293E	4	PCIF1_KO,Ctrl,mRNA,insulin,torin	5	miCLIP,GLORI	2	Brain,Heart,Kidney,Liver,Lung,Muscle,Spleen,Adipose,Adrenal_gland,Aorta,Appendix,Colon,Duodenum,Esophagus,Jejunum,Prostate,Rectum,Skin,Stomach,Testis,Thyroid_gland,Tongue,Trachea,Urinary_bladder	24	Cerebellum,FrontalCortex,Heart,Kidney,Liver,Lung,Muscle,Spleen,Adipose,Adrenal_gland,Aorta,Appendix,Brainstem,Cerebrum,Hypothalamus,Colon,Duodenum,Esophagus,Jejunum,Prostate,Rectum,Skin,Stomach,Testis,Thyroid_gland,Tongue,Trachea,Urinary_bladder	28
chr1	28466603	28466603	1	+	PHACTR4@ENSG00000204138.13	GSE122948,GSE54921,GSE152633,GSE162357,GSE210563	5	HEK293T,HeLa,HEK293E,HEK293	4	Ctrl,PCIF1_KO,insulin,torin	4	miCLIP,PA-m6A-seq,m6A-SAC-seq,GLORI	4	Brain,Heart,Kidney,Liver,Lung,Muscle,Spleen,Adipose,Adrenal_gland,Aorta,Appendix,Colon,Duodenum,Esophagus,Jejunum,Prostate,Rectum,Skin,Stomach,Testis,Thyroid_gland,Tongue,Trachea,Urinary_bladder	24	Cerebellum,FrontalCortex,Heart,Kidney,Liver,Lung,Muscle,Spleen,Adipose,Adrenal_gland,Aorta,Appendix,Brainstem,Cerebrum,Hypothalamus,Colon,Duodenum,Esophagus,Jejunum,Prostate,Rectum,Skin,Stomach,Testis,Thyroid_gland,Tongue,Trachea,Urinary_bladder	28
chr1	31630433	31630433	1	-	PEF1@ENSG00000162517.13	GSE71154,GSE54365,GSE162357,GSE210563	4	CD8T,A549,HeLa,HEK293,HSPC,HEK293T	6	Ctrl,ribo,ribo-d6	3	m6A-CLIP-seq,m6A-seq with improved protocol,m6A-SAC-seq,GLORI	4	Brain,Heart,Kidney,Liver,Lung,Muscle,Spleen,Adipose,Adrenal_gland,Aorta,Appendix,Colon,Duodenum,Esophagus,Jejunum,Prostate,Rectum,Skin,Stomach,Testis,Thyroid_gland,Tongue,Trachea,Urinary_bladder	24	Cerebellum,FrontalCortex,Heart,Kidney,Liver,Lung,Muscle,Spleen,Adipose,Adrenal_gland,Aorta,Appendix,Brainstem,Cerebrum,Hypothalamus,Colon,Duodenum,Esophagus,Jejunum,Prostate,Rectum,Skin,Stomach,Testis,Thyroid_gland,Tongue,Trachea,Urinary_bladder	28
chr1	31630510	31630510	1	-	PEF1@ENSG00000162517.13	GSE125240,GSE63753,GSE122948,GSE124509,GSE163491,GSE152633,GSE151028,GSE162357,GSE210563	9	brain,kidney,HEK293,HEK293T,HEK293E,HSPC	6	Ctrl,sysy_antinbody,sysy202111,insulin,torin,ribo-d6	6	m6A-REF-seq,miCLIP,m6ACE,miCLIP2,m6A-SAC-seq,GLORI	6	Brain,Heart,Kidney,Liver,Lung,Muscle,Spleen,Adipose,Adrenal_gland,Aorta,Appendix,Colon,Duodenum,Esophagus,Jejunum,Prostate,Rectum,Skin,Stomach,Testis,Thyroid_gland,Tongue,Trachea,Urinary_bladder	24	Cerebellum,FrontalCortex,Heart,Kidney,Liver,Lung,Muscle,Spleen,Adipose,Adrenal_gland,Aorta,Appendix,Brainstem,Cerebrum,Hypothalamus,Colon,Duodenum,Esophagus,Jejunum,Prostate,Rectum,Skin,Stomach,Testis,Thyroid_gland,Tongue,Trachea,Urinary_bladder	28
chr1	31630541	31630541	1	-	PEF1@ENSG00000162517.13	GSE125240,GSE63753,GSE122948,GSE54365,GSE147440,GSE163491,GSE152633,GSE151028,GSE162357,GSE210563	10	brain,kidney,liver,HEK293,HEK293T,A549,MDAMB231,HEK293E,HSPC	9	Ctrl,insulin,torin,ribo,ribo-d0,ribo-d3,ribo-d6,ribo-d9	8	m6A-REF-seq,miCLIP,m6A-seq with improved protocol,meCLIP,miCLIP2,m6A-SAC-seq,GLORI	7	Brain,Heart,Kidney,Liver,Lung,Muscle,Spleen,Adipose,Adrenal_gland,Aorta,Appendix,Colon,Duodenum,Esophagus,Jejunum,Prostate,Rectum,Skin,Stomach,Testis,Thyroid_gland,Tongue,Trachea,Urinary_bladder	24	Cerebellum,FrontalCortex,Heart,Kidney,Liver,Lung,Muscle,Spleen,Adipose,Adrenal_gland,Aorta,Appendix,Brainstem,Cerebrum,Hypothalamus,Colon,Duodenum,Esophagus,Jejunum,Prostate,Rectum,Skin,Stomach,Testis,Thyroid_gland,Tongue,Trachea,Urinary_bladder	28
chr1	31630578	31630578	1	-	PEF1@ENSG00000162517.13	GSE122948,GSE121942,GSE163491,GSE152633,GSE162357,GSE210563	6	HEK293T,HepG2,HEK293E,HSPC	4	Ctrl,insulin,ribo-d3	3	miCLIP,miCLIP2,m6A-SAC-seq,GLORI	4	Brain,Heart,Kidney,Liver,Lung,Muscle,Spleen,Adipose,Adrenal_gland,Aorta,Appendix,Colon,Duodenum,Esophagus,Jejunum,Prostate,Rectum,Skin,Stomach,Testis,Thyroid_gland,Tongue,Trachea,Urinary_bladder	24	Cerebellum,FrontalCortex,Heart,Kidney,Liver,Lung,Muscle,Spleen,Adipose,Adrenal_gland,Aorta,Appendix,Brainstem,Cerebrum,Hypothalamus,Colon,Duodenum,Esophagus,Jejunum,Prostate,Rectum,Skin,Stomach,Testis,Thyroid_gland,Tongue,Trachea,Urinary_bladder	28
chr1	32171017	32171017	1	+	ENSG00000025800@ENSG00000025800	GSE63753,GSE71154,GSE122948,GSE128699,GSE161304,GSE147440,GSE134103,GSE163491,GSE152633,GSE162357,GSE210563	11	HEK293,CD8T,HEK293T,HCT116,LNCaP,RWPE,MCF7,MDAMB231,HeLa,HEK293E,HSPC	11	sysy_antinbody,Ctrl,PCIF1_KO,METTL5_KO,mRNA,insulin,torin,ribo,ribo-d0	9	miCLIP,m6A-CLIP-seq,meCLIP,miCLIP2,m6A-SAC-seq,GLORI	6	Brain,Heart,Kidney,Liver,Lung,Muscle,Spleen,Adipose,Adrenal_gland,Aorta,Appendix,Colon,Duodenum,Esophagus,Jejunum,Prostate,Rectum,Skin,Stomach,Testis,Thyroid_gland,Tongue,Trachea,Urinary_bladder	24	Cerebellum,FrontalCortex,Heart,Kidney,Liver,Lung,Muscle,Spleen,Adipose,Adrenal_gland,Aorta,Appendix,Brainstem,Cerebrum,Hypothalamus,Colon,Duodenum,Esophagus,Jejunum,Prostate,Rectum,Skin,Stomach,Testis,Thyroid_gland,Tongue,Trachea,Urinary_bladder	28
chr1	32171029	32171029	1	+	ENSG00000025800@ENSG00000025800	GSE98623,GSE54921,GSE152633	3	MOLM13,HeLa,HEK293E	3	Ctrl,insulin,torin	3	miCLIP,PA-m6A-seq	2	Brain,Heart,Kidney,Liver,Lung,Muscle,Spleen,Adipose,Adrenal_gland,Aorta,Appendix,Colon,Duodenum,Esophagus,Jejunum,Prostate,Rectum,Skin,Stomach,Testis,Thyroid_gland,Tongue,Trachea,Urinary_bladder	24	Cerebellum,FrontalCortex,Heart,Kidney,Liver,Lung,Muscle,Spleen,Adipose,Adrenal_gland,Aorta,Appendix,Brainstem,Cerebrum,Hypothalamus,Colon,Duodenum,Esophagus,Jejunum,Prostate,Rectum,Skin,Stomach,Testis,Thyroid_gland,Tongue,Trachea,Urinary_bladder	28
chr1	32171068	32171068	1	+	ENSG00000025800@ENSG00000025800	GSE98623,GSE63753,GSE71154,GSE122948,GSE54921,GSE147440,GSE131316,GSE163491,GSE152633,GSE151028,GSE162357,GSE210563	12	MOLM13,HEK293,CD8T,A549,HEK293T,HeLa,MDAMB231,HEK293E	8	Ctrl,sysy_antinbody,PCIF1_KO,insulin,torin	5	miCLIP,m6A-CLIP-seq,PA-m6A-seq,meCLIP,m6A-label-seq ,miCLIP2,m6A-REF-seq,m6A-SAC-seq,GLORI	9	Brain,Heart,Kidney,Liver,Lung,Muscle,Spleen,Adipose,Adrenal_gland,Aorta,Appendix,Colon,Duodenum,Esophagus,Jejunum,Prostate,Rectum,Skin,Stomach,Testis,Thyroid_gland,Tongue,Trachea,Urinary_bladder	24	Cerebellum,FrontalCortex,Heart,Kidney,Liver,Lung,Muscle,Spleen,Adipose,Adrenal_gland,Aorta,Appendix,Brainstem,Cerebrum,Hypothalamus,Colon,Duodenum,Esophagus,Jejunum,Prostate,Rectum,Skin,Stomach,Testis,Thyroid_gland,Tongue,Trachea,Urinary_bladder	28
chr1	32171072	32171072	1	+	ENSG00000025800@ENSG00000025800	GSE98623,GSE71154,GSE54921,GSE125780,GSE131316,GSE210563	6	MOLM13,CD8T,HeLa,HEK293T	4	Ctrl,M3-depleted	2	miCLIP,m6A-CLIP-seq,PA-m6A-seq,DART-seq,m6A-label-seq ,GLORI	6	Brain,Heart,Kidney,Liver,Lung,Muscle,Spleen,Adipose,Adrenal_gland,Aorta,Appendix,Colon,Duodenum,Esophagus,Jejunum,Prostate,Rectum,Skin,Stomach,Testis,Thyroid_gland,Tongue,Trachea,Urinary_bladder	24	Cerebellum,FrontalCortex,Heart,Kidney,Liver,Lung,Muscle,Spleen,Adipose,Adrenal_gland,Aorta,Appendix,Brainstem,Cerebrum,Hypothalamus,Colon,Duodenum,Esophagus,Jejunum,Prostate,Rectum,Skin,Stomach,Testis,Thyroid_gland,Tongue,Trachea,Urinary_bladder	28
chr1	32171077	32171077	1	+	ENSG00000025800@ENSG00000025800	GSE54921,GSE134103,GSE152633,GSE210563	4	HeLa,HEK293E,HEK293T	3	Ctrl,caRNA,torin	3	PA-m6A-seq,miCLIP,GLORI	3	Brain,Heart,Kidney,Liver,Lung,Muscle,Spleen,Adipose,Adrenal_gland,Aorta,Appendix,Colon,Duodenum,Esophagus,Jejunum,Prostate,Rectum,Skin,Stomach,Testis,Thyroid_gland,Tongue,Trachea,Urinary_bladder	24	Cerebellum,FrontalCortex,Heart,Kidney,Liver,Lung,Muscle,Spleen,Adipose,Adrenal_gland,Aorta,Appendix,Brainstem,Cerebrum,Hypothalamus,Colon,Duodenum,Esophagus,Jejunum,Prostate,Rectum,Skin,Stomach,Testis,Thyroid_gland,Tongue,Trachea,Urinary_bladder	28
chr1	32171107	32171107	1	+	ENSG00000025800@ENSG00000025800	GSE125240,GSE122948,GSE54921,GSE131316,GSE152633,GSE162357,GSE210563	7	HEK293,brain,kidney,HEK293T,HeLa,HEK293E,HSPC	7	Ctrl,insulin,ribo-d6	3	m6A-REF-seq,miCLIP,PA-m6A-seq,m6A-label-seq ,m6A-SAC-seq,GLORI	6	Brain,Heart,Kidney,Liver,Lung,Muscle,Spleen,Adipose,Adrenal_gland,Aorta,Appendix,Colon,Duodenum,Esophagus,Jejunum,Prostate,Rectum,Skin,Stomach,Testis,Thyroid_gland,Tongue,Trachea,Urinary_bladder	24	Cerebellum,FrontalCortex,Heart,Kidney,Liver,Lung,Muscle,Spleen,Adipose,Adrenal_gland,Aorta,Appendix,Brainstem,Cerebrum,Hypothalamus,Colon,Duodenum,Esophagus,Jejunum,Prostate,Rectum,Skin,Stomach,Testis,Thyroid_gland,Tongue,Trachea,Urinary_bladder	28
chr1	32171171	32171171	1	+	ENSG00000025800@ENSG00000025800	GSE98623,GSE71154	2	MOLM13,CD8T	2	Ctrl	1	miCLIP,m6A-CLIP-seq	2	Brain,Heart,Kidney,Liver,Lung,Muscle,Spleen,Adipose,Adrenal_gland,Aorta,Appendix,Colon,Duodenum,Esophagus,Jejunum,Prostate,Rectum,Skin,Stomach,Testis,Thyroid_gland,Tongue,Trachea,Urinary_bladder	24	Cerebellum,FrontalCortex,Heart,Kidney,Liver,Lung,Muscle,Spleen,Adipose,Adrenal_gland,Aorta,Appendix,Brainstem,Cerebrum,Hypothalamus,Colon,Duodenum,Esophagus,Jejunum,Prostate,Rectum,Skin,Stomach,Testis,Thyroid_gland,Tongue,Trachea,Urinary_bladder	28
chr1	32171201	32171201	1	+	ENSG00000025800@ENSG00000025800	GSE163491,GSE162357,GSE210563	3	HEK293T,HEK293,HSPC	3	Ctrl,ribo,ribo-d0,ribo-d3	4	miCLIP2,m6A-SAC-seq,GLORI	3	Brain,Heart,Kidney,Liver,Lung,Muscle,Spleen,Adipose,Adrenal_gland,Aorta,Appendix,Colon,Duodenum,Esophagus,Jejunum,Prostate,Rectum,Skin,Stomach,Testis,Thyroid_gland,Tongue,Trachea,Urinary_bladder	24	Cerebellum,FrontalCortex,Heart,Kidney,Liver,Lung,Muscle,Spleen,Adipose,Adrenal_gland,Aorta,Appendix,Brainstem,Cerebrum,Hypothalamus,Colon,Duodenum,Esophagus,Jejunum,Prostate,Rectum,Skin,Stomach,Testis,Thyroid_gland,Tongue,Trachea,Urinary_bladder	28
chr1	32194999	32194999	1	+	ENSG00000084652@ENSG00000084652	GSE71154,GSE122948,GSE54921,GSE161304,GSE163491,GSE152633,GSE210563	7	CD8T,A549,HEK293T,HeLa,LNCaP,RWPE,HEK293E	7	Ctrl,PCIF1_KO,insulin,torin	4	m6A-CLIP-seq,miCLIP,PA-m6A-seq,miCLIP2,GLORI	5	Brain,Heart,Kidney,Liver,Lung,Muscle,Spleen,Adipose,Adrenal_gland,Aorta,Appendix,Colon,Duodenum,Esophagus,Jejunum,Prostate,Rectum,Skin,Stomach,Testis,Thyroid_gland,Tongue,Trachea,Urinary_bladder	24	Cerebellum,FrontalCortex,Heart,Kidney,Liver,Lung,Muscle,Spleen,Adipose,Adrenal_gland,Aorta,Appendix,Brainstem,Cerebrum,Hypothalamus,Colon,Duodenum,Esophagus,Jejunum,Prostate,Rectum,Skin,Stomach,Testis,Thyroid_gland,Tongue,Trachea,Urinary_bladder	28
chr1	32195014	32195014	1	+	ENSG00000084652@ENSG00000084652	GSE63753,GSE122948,GSE54365,GSE161304,GSE147440,GSE131316,GSE163491,GSE152633,GSE162357,GSE210563	10	HEK293,HEK293T,A549,LNCaP,RWPE,MCF7,HEK293E	7	sysy_antinbody,Ctrl,insulin,torin,ribo	5	miCLIP,m6A-seq with improved protocol,meCLIP,m6A-label-seq ,miCLIP2,m6A-SAC-seq,GLORI	7	Brain,Heart,Kidney,Liver,Lung,Muscle,Spleen,Adipose,Adrenal_gland,Aorta,Appendix,Colon,Duodenum,Esophagus,Jejunum,Prostate,Rectum,Skin,Stomach,Testis,Thyroid_gland,Tongue,Trachea,Urinary_bladder	24	Cerebellum,FrontalCortex,Heart,Kidney,Liver,Lung,Muscle,Spleen,Adipose,Adrenal_gland,Aorta,Appendix,Brainstem,Cerebrum,Hypothalamus,Colon,Duodenum,Esophagus,Jejunum,Prostate,Rectum,Skin,Stomach,Testis,Thyroid_gland,Tongue,Trachea,Urinary_bladder	28
chr1	32195047	32195047	1	+	ENSG00000084652@ENSG00000084652	GSE63753,GSE71154,GSE122948,GSE147440,GSE131316,GSE163491,GSE152633,GSE162357,GSE210563	9	HEK293,CD8T,HEK293T,MCF7,MDAMB231,HEK293E,HepG2,HSPC	8	sysy_antinbody,Ctrl,PCIF1_KO,insulin,torin,ribo,ribo-d0	7	miCLIP,m6A-CLIP-seq,meCLIP,m6A-label-seq ,miCLIP2,m6A-SAC-seq,GLORI	7	Brain,Heart,Kidney,Liver,Lung,Muscle,Spleen,Adipose,Adrenal_gland,Aorta,Appendix,Colon,Duodenum,Esophagus,Jejunum,Prostate,Rectum,Skin,Stomach,Testis,Thyroid_gland,Tongue,Trachea,Urinary_bladder	24	Cerebellum,FrontalCortex,Heart,Kidney,Liver,Lung,Muscle,Spleen,Adipose,Adrenal_gland,Aorta,Appendix,Brainstem,Cerebrum,Hypothalamus,Colon,Duodenum,Esophagus,Jejunum,Prostate,Rectum,Skin,Stomach,Testis,Thyroid_gland,Tongue,Trachea,Urinary_bladder	28
chr1	32775847	32775847	1	-	YARS1@ENSG00000134684.13	GSE63753,GSE71154,GSE54365,GSE163491,GSE152633,GSE210563	6	HEK293,A549,HEK293T,HEK293E	4	Ctrl,insulin,torin	3	miCLIP,m6A-CLIP-seq,m6A-seq with improved protocol,miCLIP2,GLORI	5	Brain,Heart,Kidney,Liver,Lung,Muscle,Spleen,Adipose,Adrenal_gland,Aorta,Appendix,Colon,Duodenum,Esophagus,Jejunum,Prostate,Rectum,Skin,Stomach,Testis,Thyroid_gland,Tongue,Trachea,Urinary_bladder	24	Cerebellum,FrontalCortex,Heart,Kidney,Liver,Lung,Muscle,Spleen,Adipose,Adrenal_gland,Aorta,Appendix,Brainstem,Cerebrum,Hypothalamus,Colon,Duodenum,Esophagus,Jejunum,Prostate,Rectum,Skin,Stomach,Testis,Thyroid_gland,Tongue,Trachea,Urinary_bladder	28
chr1	32775866	32775866	1	-	YARS1@ENSG00000134684.13	GSE98623,GSE63753,GSE71154,GSE122948,GSE54921,GSE54365,GSE163491,GSE152633,GSE162357,GSE210563	10	MOLM13,HEK293,CD8T,A549,HEK293T,HeLa,HEK293E,HepG2,HSPC	9	Ctrl,sysy_antinbody,insulin,torin,ribo,ribo-d0,ribo-d3,ribo-d9	8	miCLIP,m6A-CLIP-seq,PA-m6A-seq,m6A-seq with improved protocol,miCLIP2,m6A-SAC-seq,GLORI	7	Brain,Heart,Kidney,Liver,Lung,Muscle,Spleen,Adipose,Adrenal_gland,Aorta,Appendix,Colon,Duodenum,Esophagus,Jejunum,Prostate,Rectum,Skin,Stomach,Testis,Thyroid_gland,Tongue,Trachea,Urinary_bladder	24	Cerebellum,FrontalCortex,Heart,Kidney,Liver,Lung,Muscle,Spleen,Adipose,Adrenal_gland,Aorta,Appendix,Brainstem,Cerebrum,Hypothalamus,Colon,Duodenum,Esophagus,Jejunum,Prostate,Rectum,Skin,Stomach,Testis,Thyroid_gland,Tongue,Trachea,Urinary_bladder	28
chr1	32937044	32937044	1	-	RNF19B@ENSG00000116514.17	GSE163491,GSE152633,GSE210563	3	HEK293T,HEK293E	2	Ctrl,insulin,torin	3	miCLIP2,miCLIP,GLORI	3	Brain,Heart,Kidney,Liver,Lung,Muscle,Spleen,Adipose,Adrenal_gland,Aorta,Appendix,Colon,Duodenum,Esophagus,Jejunum,Prostate,Rectum,Skin,Stomach,Testis,Thyroid_gland,Tongue,Trachea,Urinary_bladder	24	Cerebellum,FrontalCortex,Heart,Kidney,Liver,Lung,Muscle,Spleen,Adipose,Adrenal_gland,Aorta,Appendix,Brainstem,Cerebrum,Hypothalamus,Colon,Duodenum,Esophagus,Jejunum,Prostate,Rectum,Skin,Stomach,Testis,Thyroid_gland,Tongue,Trachea,Urinary_bladder	28
chr1	32937068	32937068	1	-	RNF19B@ENSG00000116514.17	GSE122948,GSE54365,GSE124509,GSE163491,GSE152633,GSE210563	6	HEK293T,A549,HEK293E	3	Ctrl,sysy202111,insulin,torin	4	miCLIP,m6A-seq with improved protocol,m6ACE,miCLIP2,GLORI	5	Brain,Heart,Kidney,Liver,Lung,Muscle,Spleen,Adipose,Adrenal_gland,Aorta,Appendix,Colon,Duodenum,Esophagus,Jejunum,Prostate,Rectum,Skin,Stomach,Testis,Thyroid_gland,Tongue,Trachea,Urinary_bladder	24	Cerebellum,FrontalCortex,Heart,Kidney,Liver,Lung,Muscle,Spleen,Adipose,Adrenal_gland,Aorta,Appendix,Brainstem,Cerebrum,Hypothalamus,Colon,Duodenum,Esophagus,Jejunum,Prostate,Rectum,Skin,Stomach,Testis,Thyroid_gland,Tongue,Trachea,Urinary_bladder	28
chr1	32937176	32937176	1	-	RNF19B@ENSG00000116514.17	GSE122948,GSE147440,GSE163491,GSE152633,GSE210563	5	HEK293T,MDAMB231,HEK293E	3	Ctrl,insulin	2	miCLIP,meCLIP,miCLIP2,GLORI	4	Brain,Heart,Kidney,Liver,Lung,Muscle,Spleen,Adipose,Adrenal_gland,Aorta,Appendix,Colon,Duodenum,Esophagus,Jejunum,Prostate,Rectum,Skin,Stomach,Testis,Thyroid_gland,Tongue,Trachea,Urinary_bladder	24	Cerebellum,FrontalCortex,Heart,Kidney,Liver,Lung,Muscle,Spleen,Adipose,Adrenal_gland,Aorta,Appendix,Brainstem,Cerebrum,Hypothalamus,Colon,Duodenum,Esophagus,Jejunum,Prostate,Rectum,Skin,Stomach,Testis,Thyroid_gland,Tongue,Trachea,Urinary_bladder	28
chr1	33299479	33299479	1	+	ZNF362@ENSG00000160094.15	GSE163491,GSE152633,GSE210563	3	HEK293T,HEK293E	2	Ctrl,torin	2	miCLIP2,miCLIP,GLORI	3	Brain,Heart,Kidney,Liver,Lung,Muscle,Spleen,Adipose,Adrenal_gland,Aorta,Appendix,Colon,Duodenum,Esophagus,Jejunum,Prostate,Rectum,Skin,Stomach,Testis,Thyroid_gland,Tongue,Trachea,Urinary_bladder	24	Cerebellum,FrontalCortex,Heart,Kidney,Liver,Lung,Muscle,Spleen,Adipose,Adrenal_gland,Aorta,Appendix,Brainstem,Cerebrum,Hypothalamus,Colon,Duodenum,Esophagus,Jejunum,Prostate,Rectum,Skin,Stomach,Testis,Thyroid_gland,Tongue,Trachea,Urinary_bladder	28
chr1	33299535	33299535	1	+	ZNF362@ENSG00000160094.15	GSE122948,GSE163491,GSE152633,GSE162357,GSE210563	5	HEK293T,HEK293E,HeLa,HEK293,HSPC	5	Ctrl,torin,ribo,ribo-d3	4	miCLIP,miCLIP2,m6A-SAC-seq,GLORI	4	Brain,Heart,Kidney,Liver,Lung,Muscle,Spleen,Adipose,Adrenal_gland,Aorta,Appendix,Colon,Duodenum,Esophagus,Jejunum,Prostate,Rectum,Skin,Stomach,Testis,Thyroid_gland,Tongue,Trachea,Urinary_bladder	24	Cerebellum,FrontalCortex,Heart,Kidney,Liver,Lung,Muscle,Spleen,Adipose,Adrenal_gland,Aorta,Appendix,Brainstem,Cerebrum,Hypothalamus,Colon,Duodenum,Esophagus,Jejunum,Prostate,Rectum,Skin,Stomach,Testis,Thyroid_gland,Tongue,Trachea,Urinary_bladder	28
chr1	33324802	33324802	1	-	PHC2@ENSG00000134686.21	GSE63753,GSE122948,GSE124509,GSE163491,GSE152633,GSE162357,GSE210563	7	HEK293,HEK293T,HEK293E,HepG2	4	Ctrl,sysy202111,insulin,torin	4	miCLIP,m6ACE,miCLIP2,m6A-SAC-seq,GLORI	5	Brain,Heart,Kidney,Liver,Lung,Muscle,Spleen,Adipose,Adrenal_gland,Aorta,Appendix,Colon,Duodenum,Esophagus,Jejunum,Prostate,Rectum,Skin,Stomach,Testis,Thyroid_gland,Tongue,Trachea,Urinary_bladder	24	Cerebellum,FrontalCortex,Heart,Kidney,Liver,Lung,Muscle,Spleen,Adipose,Adrenal_gland,Aorta,Appendix,Brainstem,Cerebrum,Hypothalamus,Colon,Duodenum,Esophagus,Jejunum,Prostate,Rectum,Skin,Stomach,Testis,Thyroid_gland,Tongue,Trachea,Urinary_bladder	28
chr1	33324821	33324821	1	-	PHC2@ENSG00000134686.21	GSE71154,GSE147440	2	CD8T,MCF7	2	Ctrl	1	m6A-CLIP-seq,meCLIP	2	Brain,Heart,Kidney,Liver,Lung,Muscle,Spleen,Adipose,Adrenal_gland,Aorta,Appendix,Colon,Duodenum,Esophagus,Jejunum,Prostate,Rectum,Skin,Stomach,Testis,Thyroid_gland,Tongue,Trachea,Urinary_bladder	24	Cerebellum,FrontalCortex,Heart,Kidney,Liver,Lung,Muscle,Spleen,Adipose,Adrenal_gland,Aorta,Appendix,Brainstem,Cerebrum,Hypothalamus,Colon,Duodenum,Esophagus,Jejunum,Prostate,Rectum,Skin,Stomach,Testis,Thyroid_gland,Tongue,Trachea,Urinary_bladder	28
chr1	33324872	33324872	1	-	PHC2@ENSG00000134686.21	GSE63753,GSE122948,GSE54365,GSE163491,GSE152633,GSE162357,GSE210563	7	HEK293,HEK293T,A549,HEK293E,HeLa,HepG2	6	sysy_antinbody,Ctrl,insulin,torin	4	miCLIP,m6A-seq with improved protocol,miCLIP2,m6A-SAC-seq,GLORI	5	Brain,Heart,Kidney,Liver,Lung,Muscle,Spleen,Adipose,Adrenal_gland,Aorta,Appendix,Colon,Duodenum,Esophagus,Jejunum,Prostate,Rectum,Skin,Stomach,Testis,Thyroid_gland,Tongue,Trachea,Urinary_bladder	24	Cerebellum,FrontalCortex,Heart,Kidney,Liver,Lung,Muscle,Spleen,Adipose,Adrenal_gland,Aorta,Appendix,Brainstem,Cerebrum,Hypothalamus,Colon,Duodenum,Esophagus,Jejunum,Prostate,Rectum,Skin,Stomach,Testis,Thyroid_gland,Tongue,Trachea,Urinary_bladder	28
chr1	33324926	33324926	1	-	PHC2@ENSG00000134686.21	GSE122961,GSE122948	2	HEK293T,ESC	2	Ctrl,FTO_KO	2	MAZTER-seq,miCLIP	2	Brain,Heart,Kidney,Liver,Lung,Muscle,Spleen,Adipose,Adrenal_gland,Aorta,Appendix,Colon,Duodenum,Esophagus,Jejunum,Prostate,Rectum,Skin,Stomach,Testis,Thyroid_gland,Tongue,Trachea,Urinary_bladder	24	Cerebellum,FrontalCortex,Heart,Kidney,Liver,Lung,Muscle,Spleen,Adipose,Adrenal_gland,Aorta,Appendix,Brainstem,Cerebrum,Hypothalamus,Colon,Duodenum,Esophagus,Jejunum,Prostate,Rectum,Skin,Stomach,Testis,Thyroid_gland,Tongue,Trachea,Urinary_bladder	28
chr1	34855418	34855418	1	-	SMIM12@ENSG00000163866.9	GSE63753,GSE86336,GSE71154,GSE122948,GSE147440,GSE163491,GSE152633,GSE151028,GSE162357,GSE210563	10	HEK293,HeLa,CD8T,HEK293T,MDAMB231,HEK293E,HSPC	7	sysy_antinbody,Ctrl,insulin,ribo-d0,ribo-d3,ribo-d9	6	miCLIP,m6A-CLIP-seq,meCLIP,miCLIP2,m6A-REF-seq,m6A-SAC-seq,GLORI	7	Brain,Heart,Kidney,Liver,Lung,Muscle,Spleen,Adipose,Adrenal_gland,Aorta,Appendix,Colon,Duodenum,Esophagus,Jejunum,Prostate,Rectum,Skin,Stomach,Testis,Thyroid_gland,Tongue,Trachea,Urinary_bladder	24	Cerebellum,FrontalCortex,Heart,Kidney,Liver,Lung,Muscle,Spleen,Adipose,Adrenal_gland,Aorta,Appendix,Brainstem,Cerebrum,Hypothalamus,Colon,Duodenum,Esophagus,Jejunum,Prostate,Rectum,Skin,Stomach,Testis,Thyroid_gland,Tongue,Trachea,Urinary_bladder	28
chr1	34855535	34855535	1	-	SMIM12@ENSG00000163866.9	GSE152633,GSE210563	2	HEK293E,HEK293T	2	torin,Ctrl	2	miCLIP,GLORI	2	Brain,Heart,Kidney,Liver,Lung,Muscle,Spleen,Adipose,Adrenal_gland,Aorta,Appendix,Colon,Duodenum,Esophagus,Jejunum,Prostate,Rectum,Skin,Stomach,Testis,Thyroid_gland,Tongue,Trachea,Urinary_bladder	24	Cerebellum,FrontalCortex,Heart,Kidney,Liver,Lung,Muscle,Spleen,Adipose,Adrenal_gland,Aorta,Appendix,Brainstem,Cerebrum,Hypothalamus,Colon,Duodenum,Esophagus,Jejunum,Prostate,Rectum,Skin,Stomach,Testis,Thyroid_gland,Tongue,Trachea,Urinary_bladder	28
chr1	34855625	34855625	1	-	SMIM12@ENSG00000163866.9	GSE73405,GSE54921,GSE152633,GSE210563	4	HepG2,HeLa,HEK293E,HEK293T	4	Ctrl,insulin	2	miCLIP,PA-m6A-seq,GLORI	3	Brain,Heart,Kidney,Liver,Lung,Muscle,Spleen,Adipose,Adrenal_gland,Aorta,Appendix,Colon,Duodenum,Esophagus,Jejunum,Prostate,Rectum,Skin,Stomach,Testis,Thyroid_gland,Tongue,Trachea,Urinary_bladder	24	Cerebellum,FrontalCortex,Heart,Kidney,Liver,Lung,Muscle,Spleen,Adipose,Adrenal_gland,Aorta,Appendix,Brainstem,Cerebrum,Hypothalamus,Colon,Duodenum,Esophagus,Jejunum,Prostate,Rectum,Skin,Stomach,Testis,Thyroid_gland,Tongue,Trachea,Urinary_bladder	28
chr1	34855638	34855638	1	-	SMIM12@ENSG00000163866.9	GSE71154,GSE54921,GSE152633,GSE162357,GSE210563	5	CD8T,HeLa,HEK293E,HSPC,HEK293T	5	Ctrl,insulin,torin,ribo-d0,ribo-d9	5	m6A-CLIP-seq,PA-m6A-seq,miCLIP,m6A-SAC-seq,GLORI	5	Brain,Heart,Kidney,Liver,Lung,Muscle,Spleen,Adipose,Adrenal_gland,Aorta,Appendix,Colon,Duodenum,Esophagus,Jejunum,Prostate,Rectum,Skin,Stomach,Testis,Thyroid_gland,Tongue,Trachea,Urinary_bladder	24	Cerebellum,FrontalCortex,Heart,Kidney,Liver,Lung,Muscle,Spleen,Adipose,Adrenal_gland,Aorta,Appendix,Brainstem,Cerebrum,Hypothalamus,Colon,Duodenum,Esophagus,Jejunum,Prostate,Rectum,Skin,Stomach,Testis,Thyroid_gland,Tongue,Trachea,Urinary_bladder	28
chr1	34855659	34855659	1	-	SMIM12@ENSG00000163866.9	GSE98623,GSE73405,GSE71154,GSE122948,GSE152633,GSE162357,GSE210563	7	MOLM13,HepG2,CD8T,A549,HEK293T,HEK293E,HSPC	7	Ctrl,Heat_shock,insulin,ribo-d0	4	miCLIP,m6A-CLIP-seq,m6A-SAC-seq,GLORI	4	Brain,Heart,Kidney,Liver,Lung,Muscle,Spleen,Adipose,Adrenal_gland,Aorta,Appendix,Colon,Duodenum,Esophagus,Jejunum,Prostate,Rectum,Skin,Stomach,Testis,Thyroid_gland,Tongue,Trachea,Urinary_bladder	24	Cerebellum,FrontalCortex,Heart,Kidney,Liver,Lung,Muscle,Spleen,Adipose,Adrenal_gland,Aorta,Appendix,Brainstem,Cerebrum,Hypothalamus,Colon,Duodenum,Esophagus,Jejunum,Prostate,Rectum,Skin,Stomach,Testis,Thyroid_gland,Tongue,Trachea,Urinary_bladder	28
chr1	34855692	34855692	1	-	SMIM12@ENSG00000163866.9	GSE98623,GSE63753,GSE71154,GSE122948,GSE147440,GSE163491,GSE152633,GSE162357,GSE210563	9	MOLM13,HEK293,CD8T,HEK293T,MDAMB231,HEK293E,HeLa	7	Ctrl,sysy_antinbody,insulin,torin	4	miCLIP,m6A-CLIP-seq,meCLIP,miCLIP2,m6A-SAC-seq,GLORI	6	Brain,Heart,Kidney,Liver,Lung,Muscle,Spleen,Adipose,Adrenal_gland,Aorta,Appendix,Colon,Duodenum,Esophagus,Jejunum,Prostate,Rectum,Skin,Stomach,Testis,Thyroid_gland,Tongue,Trachea,Urinary_bladder	24	Cerebellum,FrontalCortex,Heart,Kidney,Liver,Lung,Muscle,Spleen,Adipose,Adrenal_gland,Aorta,Appendix,Brainstem,Cerebrum,Hypothalamus,Colon,Duodenum,Esophagus,Jejunum,Prostate,Rectum,Skin,Stomach,Testis,Thyroid_gland,Tongue,Trachea,Urinary_bladder	28
chr1	34855724	34855724	1	-	SMIM12@ENSG00000163866.9	GSE71154,GSE122948,GSE147440,GSE210563	4	CD8T,HEK293T,MCF7	3	Ctrl	1	m6A-CLIP-seq,miCLIP,meCLIP,GLORI	4	Brain,Heart,Kidney,Liver,Lung,Muscle,Spleen,Adipose,Adrenal_gland,Aorta,Appendix,Colon,Duodenum,Esophagus,Jejunum,Prostate,Rectum,Skin,Stomach,Testis,Thyroid_gland,Tongue,Trachea,Urinary_bladder	24	Cerebellum,FrontalCortex,Heart,Kidney,Liver,Lung,Muscle,Spleen,Adipose,Adrenal_gland,Aorta,Appendix,Brainstem,Cerebrum,Hypothalamus,Colon,Duodenum,Esophagus,Jejunum,Prostate,Rectum,Skin,Stomach,Testis,Thyroid_gland,Tongue,Trachea,Urinary_bladder	28
chr1	34855757	34855757	1	-	SMIM12@ENSG00000163866.9	GSE125240,GSE71154,GSE122948,GSE147440,GSE134103,GSE163491,GSE152633,GSE151028,GSE162357,GSE210563	10	kidney,CD8T,A549,HEK293T,MDAMB231,HeLa,HEK293E	7	Ctrl,mRNA,ribominuse,insulin,torin	5	m6A-REF-seq,m6A-CLIP-seq,miCLIP,meCLIP,miCLIP2,m6A-SAC-seq,GLORI	7	Brain,Heart,Kidney,Liver,Lung,Muscle,Spleen,Adipose,Adrenal_gland,Aorta,Appendix,Colon,Duodenum,Esophagus,Jejunum,Prostate,Rectum,Skin,Stomach,Testis,Thyroid_gland,Tongue,Trachea,Urinary_bladder	24	Cerebellum,FrontalCortex,Heart,Kidney,Liver,Lung,Muscle,Spleen,Adipose,Adrenal_gland,Aorta,Appendix,Brainstem,Cerebrum,Hypothalamus,Colon,Duodenum,Esophagus,Jejunum,Prostate,Rectum,Skin,Stomach,Testis,Thyroid_gland,Tongue,Trachea,Urinary_bladder	28
chr1	34855784	34855784	1	-	SMIM12@ENSG00000163866.9	GSE71154,GSE162357,GSE210563	3	CD8T,A549,HepG2,HEK293T	4	Ctrl	1	m6A-CLIP-seq,m6A-SAC-seq,GLORI	3	Brain,Heart,Kidney,Liver,Lung,Muscle,Spleen,Adipose,Adrenal_gland,Aorta,Appendix,Colon,Duodenum,Esophagus,Jejunum,Prostate,Rectum,Skin,Stomach,Testis,Thyroid_gland,Tongue,Trachea,Urinary_bladder	24	Cerebellum,FrontalCortex,Heart,Kidney,Liver,Lung,Muscle,Spleen,Adipose,Adrenal_gland,Aorta,Appendix,Brainstem,Cerebrum,Hypothalamus,Colon,Duodenum,Esophagus,Jejunum,Prostate,Rectum,Skin,Stomach,Testis,Thyroid_gland,Tongue,Trachea,Urinary_bladder	28
chr1	35419806	35419806	1	+	ZMYM4@ENSG00000146463.12	GSE122948,GSE152633,GSE162357,GSE210563	4	HEK293T,HEK293E,HSPC	3	Ctrl,insulin,torin,ribo-d0	4	miCLIP,m6A-SAC-seq,GLORI	3	Brain,Heart,Kidney,Liver,Lung,Muscle,Spleen,Adipose,Adrenal_gland,Aorta,Appendix,Colon,Duodenum,Esophagus,Jejunum,Prostate,Rectum,Skin,Stomach,Testis,Thyroid_gland,Tongue,Trachea,Urinary_bladder	24	Cerebellum,FrontalCortex,Heart,Kidney,Liver,Lung,Muscle,Spleen,Adipose,Adrenal_gland,Aorta,Appendix,Brainstem,Cerebrum,Hypothalamus,Colon,Duodenum,Esophagus,Jejunum,Prostate,Rectum,Skin,Stomach,Testis,Thyroid_gland,Tongue,Trachea,Urinary_bladder	28
chr1	35419814	35419814	1	+	ZMYM4@ENSG00000146463.12	GSE71154,GSE122948,GSE134103	3	CD8T,HEK293T,HeLa	3	Ctrl,mRNA	2	m6A-CLIP-seq,miCLIP	2	Brain,Heart,Kidney,Liver,Lung,Muscle,Spleen,Adipose,Adrenal_gland,Aorta,Appendix,Colon,Duodenum,Esophagus,Jejunum,Prostate,Rectum,Skin,Stomach,Testis,Thyroid_gland,Tongue,Trachea,Urinary_bladder	24	Cerebellum,FrontalCortex,Heart,Kidney,Liver,Lung,Muscle,Spleen,Adipose,Adrenal_gland,Aorta,Appendix,Brainstem,Cerebrum,Hypothalamus,Colon,Duodenum,Esophagus,Jejunum,Prostate,Rectum,Skin,Stomach,Testis,Thyroid_gland,Tongue,Trachea,Urinary_bladder	28
chr1	35855841	35855841	1	+	AGO4@ENSG00000134698.11	GSE71154,GSE122948,GSE163491,GSE152633,GSE210563	5	A549,HEK293T,HEK293E	3	Ctrl,insulin	2	m6A-CLIP-seq,miCLIP,miCLIP2,GLORI	4	Brain,Heart,Kidney,Liver,Lung,Muscle,Spleen,Adipose,Adrenal_gland,Aorta,Appendix,Colon,Duodenum,Esophagus,Jejunum,Prostate,Rectum,Skin,Stomach,Testis,Thyroid_gland,Tongue,Trachea,Urinary_bladder	24	Cerebellum,FrontalCortex,Heart,Kidney,Liver,Lung,Muscle,Spleen,Adipose,Adrenal_gland,Aorta,Appendix,Brainstem,Cerebrum,Hypothalamus,Colon,Duodenum,Esophagus,Jejunum,Prostate,Rectum,Skin,Stomach,Testis,Thyroid_gland,Tongue,Trachea,Urinary_bladder	28
chr1	35855867	35855867	1	+	AGO4@ENSG00000134698.11	GSE71154,GSE163491,GSE152633,GSE210563	4	CD8T,HEK293T,HEK293E	3	Ctrl,insulin,torin	3	m6A-CLIP-seq,miCLIP2,miCLIP,GLORI	4	Brain,Heart,Kidney,Liver,Lung,Muscle,Spleen,Adipose,Adrenal_gland,Aorta,Appendix,Colon,Duodenum,Esophagus,Jejunum,Prostate,Rectum,Skin,Stomach,Testis,Thyroid_gland,Tongue,Trachea,Urinary_bladder	24	Cerebellum,FrontalCortex,Heart,Kidney,Liver,Lung,Muscle,Spleen,Adipose,Adrenal_gland,Aorta,Appendix,Brainstem,Cerebrum,Hypothalamus,Colon,Duodenum,Esophagus,Jejunum,Prostate,Rectum,Skin,Stomach,Testis,Thyroid_gland,Tongue,Trachea,Urinary_bladder	28
chr1	36093235	36093235	1	+	ADPRS@ENSG00000116863.11	GSE63753,GSE122948,GSE128699,GSE161304,GSE147440,GSE163491,GSE152633,GSE210563	8	HEK293,HEK293T,HCT116,LNCaP,RWPE,MDAMB231,HEK293E	7	sysy_antinbody,Ctrl,PCIF1_KO,ZCCHC4_KO,insulin,torin	6	miCLIP,meCLIP,miCLIP2,GLORI	4	Brain,Heart,Kidney,Liver,Lung,Muscle,Spleen,Adipose,Adrenal_gland,Aorta,Appendix,Colon,Duodenum,Esophagus,Jejunum,Prostate,Rectum,Skin,Stomach,Testis,Thyroid_gland,Tongue,Trachea,Urinary_bladder	24	Cerebellum,FrontalCortex,Heart,Kidney,Liver,Lung,Muscle,Spleen,Adipose,Adrenal_gland,Aorta,Appendix,Brainstem,Cerebrum,Hypothalamus,Colon,Duodenum,Esophagus,Jejunum,Prostate,Rectum,Skin,Stomach,Testis,Thyroid_gland,Tongue,Trachea,Urinary_bladder	28
chr1	36093241	36093241	1	+	ADPRS@ENSG00000116863.11	GSE54921,GSE134103,GSE152633,GSE162357,GSE210563	5	HeLa,HEK293E,HEK293,HEK293T	4	Ctrl,mRNA,insulin,torin,ribo	5	PA-m6A-seq,miCLIP,m6A-SAC-seq,GLORI	4	Brain,Heart,Kidney,Liver,Lung,Muscle,Spleen,Adipose,Adrenal_gland,Aorta,Appendix,Colon,Duodenum,Esophagus,Jejunum,Prostate,Rectum,Skin,Stomach,Testis,Thyroid_gland,Tongue,Trachea,Urinary_bladder	24	Cerebellum,FrontalCortex,Heart,Kidney,Liver,Lung,Muscle,Spleen,Adipose,Adrenal_gland,Aorta,Appendix,Brainstem,Cerebrum,Hypothalamus,Colon,Duodenum,Esophagus,Jejunum,Prostate,Rectum,Skin,Stomach,Testis,Thyroid_gland,Tongue,Trachea,Urinary_bladder	28
chr1	36093564	36093564	1	+	ADPRS@ENSG00000116863.11	GSE63753,GSE163491,GSE152633,GSE210563	4	HEK293,HEK293T,HEK293E	3	Ctrl,insulin	2	miCLIP,miCLIP2,GLORI	3	Brain,Heart,Kidney,Liver,Lung,Muscle,Spleen,Adipose,Adrenal_gland,Aorta,Appendix,Colon,Duodenum,Esophagus,Jejunum,Prostate,Rectum,Skin,Stomach,Testis,Thyroid_gland,Tongue,Trachea,Urinary_bladder	24	Cerebellum,FrontalCortex,Heart,Kidney,Liver,Lung,Muscle,Spleen,Adipose,Adrenal_gland,Aorta,Appendix,Brainstem,Cerebrum,Hypothalamus,Colon,Duodenum,Esophagus,Jejunum,Prostate,Rectum,Skin,Stomach,Testis,Thyroid_gland,Tongue,Trachea,Urinary_bladder	28
chr1	36093613	36093613	1	+	ADPRS@ENSG00000116863.11	GSE125240,GSE163491,GSE152633,GSE162357,GSE210563	5	HEK293,HEK293T,HEK293E	3	Ctrl,insulin,torin	3	m6A-REF-seq,miCLIP2,miCLIP,m6A-SAC-seq,GLORI	5	Brain,Heart,Kidney,Liver,Lung,Muscle,Spleen,Adipose,Adrenal_gland,Aorta,Appendix,Colon,Duodenum,Esophagus,Jejunum,Prostate,Rectum,Skin,Stomach,Testis,Thyroid_gland,Tongue,Trachea,Urinary_bladder	24	Cerebellum,FrontalCortex,Heart,Kidney,Liver,Lung,Muscle,Spleen,Adipose,Adrenal_gland,Aorta,Appendix,Brainstem,Cerebrum,Hypothalamus,Colon,Duodenum,Esophagus,Jejunum,Prostate,Rectum,Skin,Stomach,Testis,Thyroid_gland,Tongue,Trachea,Urinary_bladder	28
chr1	36093635	36093635	1	+	ADPRS@ENSG00000116863.11	GSE63753,GSE122948,GSE152633,GSE210563	4	HEK293,HEK293T,HEK293E	3	Ctrl,PCIF1_KO,insulin	3	miCLIP,GLORI	2	Brain,Heart,Kidney,Liver,Lung,Muscle,Spleen,Adipose,Adrenal_gland,Aorta,Appendix,Colon,Duodenum,Esophagus,Jejunum,Prostate,Rectum,Skin,Stomach,Testis,Thyroid_gland,Tongue,Trachea,Urinary_bladder	24	Cerebellum,FrontalCortex,Heart,Kidney,Liver,Lung,Muscle,Spleen,Adipose,Adrenal_gland,Aorta,Appendix,Brainstem,Cerebrum,Hypothalamus,Colon,Duodenum,Esophagus,Jejunum,Prostate,Rectum,Skin,Stomach,Testis,Thyroid_gland,Tongue,Trachea,Urinary_bladder	28
chr1	36093639	36093639	1	+	ADPRS@ENSG00000116863.11	GSE125780,GSE152633,GSE210563	3	HEK293T,HEK293E	2	Ctrl,insulin	2	DART-seq,miCLIP,GLORI	3	Brain,Heart,Kidney,Liver,Lung,Muscle,Spleen,Adipose,Adrenal_gland,Aorta,Appendix,Colon,Duodenum,Esophagus,Jejunum,Prostate,Rectum,Skin,Stomach,Testis,Thyroid_gland,Tongue,Trachea,Urinary_bladder	24	Cerebellum,FrontalCortex,Heart,Kidney,Liver,Lung,Muscle,Spleen,Adipose,Adrenal_gland,Aorta,Appendix,Brainstem,Cerebrum,Hypothalamus,Colon,Duodenum,Esophagus,Jejunum,Prostate,Rectum,Skin,Stomach,Testis,Thyroid_gland,Tongue,Trachea,Urinary_bladder	28
chr1	36136950	36136950	1	-	TRAPPC3@ENSG00000054116.12	GSE98623,GSE71154,GSE152633,GSE162357,GSE210563	5	MOLM13,CD8T,HEK293E,HEK293,HSPC,HEK293T	6	Ctrl,torin,ribo,ribo-d6	4	miCLIP,m6A-CLIP-seq,m6A-SAC-seq,GLORI	4	Brain,Heart,Kidney,Liver,Lung,Muscle,Spleen,Adipose,Adrenal_gland,Aorta,Appendix,Colon,Duodenum,Esophagus,Jejunum,Prostate,Rectum,Skin,Stomach,Testis,Thyroid_gland,Tongue,Trachea,Urinary_bladder	24	Cerebellum,FrontalCortex,Heart,Kidney,Liver,Lung,Muscle,Spleen,Adipose,Adrenal_gland,Aorta,Appendix,Brainstem,Cerebrum,Hypothalamus,Colon,Duodenum,Esophagus,Jejunum,Prostate,Rectum,Skin,Stomach,Testis,Thyroid_gland,Tongue,Trachea,Urinary_bladder	28
chr1	36137050	36137050	1	-	TRAPPC3@ENSG00000054116.12	GSE98623,GSE86336,GSE71154,GSE122948,GSE152633,GSE162357,GSE210563	7	MOLM13,HeLa,CD8T,HEK293T,HEK293E,HEK293,HepG2,HSPC	8	Ctrl,insulin,torin,ribo,ribo-d3	5	miCLIP,m6A-CLIP-seq,m6A-SAC-seq,GLORI	4	Brain,Heart,Kidney,Liver,Lung,Muscle,Spleen,Adipose,Adrenal_gland,Aorta,Appendix,Colon,Duodenum,Esophagus,Jejunum,Prostate,Rectum,Skin,Stomach,Testis,Thyroid_gland,Tongue,Trachea,Urinary_bladder	24	Cerebellum,FrontalCortex,Heart,Kidney,Liver,Lung,Muscle,Spleen,Adipose,Adrenal_gland,Aorta,Appendix,Brainstem,Cerebrum,Hypothalamus,Colon,Duodenum,Esophagus,Jejunum,Prostate,Rectum,Skin,Stomach,Testis,Thyroid_gland,Tongue,Trachea,Urinary_bladder	28
chr1	36137108	36137108	1	-	TRAPPC3@ENSG00000054116.12	GSE152633,GSE151028	2	HEK293E,HEK293T	2	torin,Ctrl	2	miCLIP,m6A-REF-seq	2	Brain,Heart,Kidney,Liver,Lung,Muscle,Spleen,Adipose,Adrenal_gland,Aorta,Appendix,Colon,Duodenum,Esophagus,Jejunum,Prostate,Rectum,Skin,Stomach,Testis,Thyroid_gland,Tongue,Trachea,Urinary_bladder	24	Cerebellum,FrontalCortex,Heart,Kidney,Liver,Lung,Muscle,Spleen,Adipose,Adrenal_gland,Aorta,Appendix,Brainstem,Cerebrum,Hypothalamus,Colon,Duodenum,Esophagus,Jejunum,Prostate,Rectum,Skin,Stomach,Testis,Thyroid_gland,Tongue,Trachea,Urinary_bladder	28
chr1	36137116	36137116	1	-	TRAPPC3@ENSG00000054116.12	GSE63753,GSE86336,GSE71154,GSE122948,GSE54921,GSE163491,GSE152633,GSE162357,GSE210563	9	HEK293,HeLa,CD8T,HEK293T,HEK293E,HSPC	6	sysy_antinbody,Ctrl,insulin,torin,ribo,ribo-d0,ribo-d6,ribo-d9	8	miCLIP,m6A-CLIP-seq,PA-m6A-seq,miCLIP2,m6A-SAC-seq,GLORI	6	Brain,Heart,Kidney,Liver,Lung,Muscle,Spleen,Adipose,Adrenal_gland,Aorta,Appendix,Colon,Duodenum,Esophagus,Jejunum,Prostate,Rectum,Skin,Stomach,Testis,Thyroid_gland,Tongue,Trachea,Urinary_bladder	24	Cerebellum,FrontalCortex,Heart,Kidney,Liver,Lung,Muscle,Spleen,Adipose,Adrenal_gland,Aorta,Appendix,Brainstem,Cerebrum,Hypothalamus,Colon,Duodenum,Esophagus,Jejunum,Prostate,Rectum,Skin,Stomach,Testis,Thyroid_gland,Tongue,Trachea,Urinary_bladder	28
chr1	36137124	36137124	1	-	TRAPPC3@ENSG00000054116.12	GSE63753,GSE71154,GSE54365,GSE163491,GSE152633,GSE210563	6	HEK293,CD8T,A549,HEK293T,HEK293E	5	Ctrl,insulin	2	miCLIP,m6A-CLIP-seq,m6A-seq with improved protocol,miCLIP2,GLORI	5	Brain,Heart,Kidney,Liver,Lung,Muscle,Spleen,Adipose,Adrenal_gland,Aorta,Appendix,Colon,Duodenum,Esophagus,Jejunum,Prostate,Rectum,Skin,Stomach,Testis,Thyroid_gland,Tongue,Trachea,Urinary_bladder	24	Cerebellum,FrontalCortex,Heart,Kidney,Liver,Lung,Muscle,Spleen,Adipose,Adrenal_gland,Aorta,Appendix,Brainstem,Cerebrum,Hypothalamus,Colon,Duodenum,Esophagus,Jejunum,Prostate,Rectum,Skin,Stomach,Testis,Thyroid_gland,Tongue,Trachea,Urinary_bladder	28
chr1	36137228	36137228	1	-	TRAPPC3@ENSG00000054116.12	GSE63753,GSE163491,GSE152633,GSE151028,GSE210563	5	HEK293,HEK293T,HEK293E	3	Ctrl,torin	2	miCLIP,miCLIP2,m6A-REF-seq,GLORI	4	Brain,Heart,Kidney,Liver,Lung,Muscle,Spleen,Adipose,Adrenal_gland,Aorta,Appendix,Colon,Duodenum,Esophagus,Jejunum,Prostate,Rectum,Skin,Stomach,Testis,Thyroid_gland,Tongue,Trachea,Urinary_bladder	24	Cerebellum,FrontalCortex,Heart,Kidney,Liver,Lung,Muscle,Spleen,Adipose,Adrenal_gland,Aorta,Appendix,Brainstem,Cerebrum,Hypothalamus,Colon,Duodenum,Esophagus,Jejunum,Prostate,Rectum,Skin,Stomach,Testis,Thyroid_gland,Tongue,Trachea,Urinary_bladder	28
chr1	36303923	36303923	1	+	THRAP3@ENSG00000054118.15	GSE152633,GSE162357	2	HEK293E,HSPC	2	insulin,torin,ribo-d0	3	miCLIP,m6A-SAC-seq	2	Brain,Heart,Kidney,Liver,Lung,Muscle,Spleen,Adipose,Adrenal_gland,Aorta,Appendix,Colon,Duodenum,Esophagus,Jejunum,Prostate,Rectum,Skin,Stomach,Testis,Thyroid_gland,Tongue,Trachea,Urinary_bladder	24	Cerebellum,FrontalCortex,Heart,Kidney,Liver,Lung,Muscle,Spleen,Adipose,Adrenal_gland,Aorta,Appendix,Brainstem,Cerebrum,Hypothalamus,Colon,Duodenum,Esophagus,Jejunum,Prostate,Rectum,Skin,Stomach,Testis,Thyroid_gland,Tongue,Trachea,Urinary_bladder	28
chr1	36303959	36303959	1	+	THRAP3@ENSG00000054118.15	GSE98623,GSE71154	2	MOLM13,CD8T	2	Ctrl	1	miCLIP,m6A-CLIP-seq	2	Brain,Heart,Kidney,Liver,Lung,Muscle,Spleen,Adipose,Adrenal_gland,Aorta,Appendix,Colon,Duodenum,Esophagus,Jejunum,Prostate,Rectum,Skin,Stomach,Testis,Thyroid_gland,Tongue,Trachea,Urinary_bladder	24	Cerebellum,FrontalCortex,Heart,Kidney,Liver,Lung,Muscle,Spleen,Adipose,Adrenal_gland,Aorta,Appendix,Brainstem,Cerebrum,Hypothalamus,Colon,Duodenum,Esophagus,Jejunum,Prostate,Rectum,Skin,Stomach,Testis,Thyroid_gland,Tongue,Trachea,Urinary_bladder	28
chr1	36303970	36303970	1	+	THRAP3@ENSG00000054118.15	GSE71154,GSE122948,GSE134103,GSE152633,GSE210563	5	CD8T,HEK293T,HeLa,HEK293E	4	Ctrl,PCIF1_KO,mRNA,ribominuse,insulin,torin	6	m6A-CLIP-seq,miCLIP,GLORI	3	Brain,Heart,Kidney,Liver,Lung,Muscle,Spleen,Adipose,Adrenal_gland,Aorta,Appendix,Colon,Duodenum,Esophagus,Jejunum,Prostate,Rectum,Skin,Stomach,Testis,Thyroid_gland,Tongue,Trachea,Urinary_bladder	24	Cerebellum,FrontalCortex,Heart,Kidney,Liver,Lung,Muscle,Spleen,Adipose,Adrenal_gland,Aorta,Appendix,Brainstem,Cerebrum,Hypothalamus,Colon,Duodenum,Esophagus,Jejunum,Prostate,Rectum,Skin,Stomach,Testis,Thyroid_gland,Tongue,Trachea,Urinary_bladder	28
chr1	36303977	36303977	1	+	THRAP3@ENSG00000054118.15	GSE98623,GSE71154	2	MOLM13,CD8T	2	Ctrl	1	miCLIP,m6A-CLIP-seq	2	Brain,Heart,Kidney,Liver,Lung,Muscle,Spleen,Adipose,Adrenal_gland,Aorta,Appendix,Colon,Duodenum,Esophagus,Jejunum,Prostate,Rectum,Skin,Stomach,Testis,Thyroid_gland,Tongue,Trachea,Urinary_bladder	24	Cerebellum,FrontalCortex,Heart,Kidney,Liver,Lung,Muscle,Spleen,Adipose,Adrenal_gland,Aorta,Appendix,Brainstem,Cerebrum,Hypothalamus,Colon,Duodenum,Esophagus,Jejunum,Prostate,Rectum,Skin,Stomach,Testis,Thyroid_gland,Tongue,Trachea,Urinary_bladder	28
chr1	36303992	36303992	1	+	THRAP3@ENSG00000054118.15	GSE125240,GSE98623,GSE63753,GSE86336,GSE71154,GSE122948,GSE54365,GSE128699,GSE161304,GSE147440,GSE134103,GSE152633,GSE162357,GSE210563	14	brain,MOLM13,HEK293,HeLa,CD8T,A549,HEK293T,HCT116,LNCaP,RWPE,MCF7,HEK293E,HepG2	13	Ctrl,sysy_antinbody,PCIF1_KO,ZCCHC4_KO,caRNA,mRNA,insulin,torin	8	m6A-REF-seq,miCLIP,m6A-CLIP-seq,m6A-seq with improved protocol,meCLIP,m6A-SAC-seq,GLORI	7	Brain,Heart,Kidney,Liver,Lung,Muscle,Spleen,Adipose,Adrenal_gland,Aorta,Appendix,Colon,Duodenum,Esophagus,Jejunum,Prostate,Rectum,Skin,Stomach,Testis,Thyroid_gland,Tongue,Trachea,Urinary_bladder	24	Cerebellum,FrontalCortex,Heart,Kidney,Liver,Lung,Muscle,Spleen,Adipose,Adrenal_gland,Aorta,Appendix,Brainstem,Cerebrum,Hypothalamus,Colon,Duodenum,Esophagus,Jejunum,Prostate,Rectum,Skin,Stomach,Testis,Thyroid_gland,Tongue,Trachea,Urinary_bladder	28
chr1	36304189	36304189	1	+	THRAP3@ENSG00000054118.15	GSE98623,GSE63753,GSE86336,GSE71154,GSE122948,GSE54365,GSE128699,GSE147440,GSE134103,GSE163491,GSE152633,GSE162357,GSE210563	13	MOLM13,HEK293,HeLa,A549,HEK293T,HCT116,MCF7,HEK293E,HepG2,HSPC	10	Ctrl,sysy_antinbody,PCIF1_KO,METTL5_KO,ZCCHC4_KO,caRNA,insulin,torin,ribo-d0,ribo-d3,ribo-d6,ribo-d9	12	miCLIP,m6A-CLIP-seq,m6A-seq with improved protocol,meCLIP,miCLIP2,m6A-SAC-seq,GLORI	7	Brain,Heart,Kidney,Liver,Lung,Muscle,Spleen,Adipose,Adrenal_gland,Aorta,Appendix,Colon,Duodenum,Esophagus,Jejunum,Prostate,Rectum,Skin,Stomach,Testis,Thyroid_gland,Tongue,Trachea,Urinary_bladder	24	Cerebellum,FrontalCortex,Heart,Kidney,Liver,Lung,Muscle,Spleen,Adipose,Adrenal_gland,Aorta,Appendix,Brainstem,Cerebrum,Hypothalamus,Colon,Duodenum,Esophagus,Jejunum,Prostate,Rectum,Skin,Stomach,Testis,Thyroid_gland,Tongue,Trachea,Urinary_bladder	28
chr1	36393768	36393768	1	-	LSM10@ENSG00000181817.6	GSE86336,GSE71154,GSE122948,GSE163491,GSE152633,GSE210563	6	HeLa,CD8T,HEK293T,HEK293E	4	Ctrl,insulin,torin	3	m6A-CLIP-seq,miCLIP,miCLIP2,GLORI	4	Brain,Heart,Kidney,Liver,Lung,Muscle,Spleen,Adipose,Adrenal_gland,Aorta,Appendix,Colon,Duodenum,Esophagus,Jejunum,Prostate,Rectum,Skin,Stomach,Testis,Thyroid_gland,Tongue,Trachea,Urinary_bladder	24	Cerebellum,FrontalCortex,Heart,Kidney,Liver,Lung,Muscle,Spleen,Adipose,Adrenal_gland,Aorta,Appendix,Brainstem,Cerebrum,Hypothalamus,Colon,Duodenum,Esophagus,Jejunum,Prostate,Rectum,Skin,Stomach,Testis,Thyroid_gland,Tongue,Trachea,Urinary_bladder	28
chr1	36393864	36393864	1	-	LSM10@ENSG00000181817.6	GSE63753,GSE122961	2	HEK293,HEK293T	2	Ctrl,FTO_OE	2	miCLIP,MAZTER-seq	2	Brain,Heart,Kidney,Liver,Lung,Muscle,Spleen,Adipose,Adrenal_gland,Aorta,Appendix,Colon,Duodenum,Esophagus,Jejunum,Prostate,Rectum,Skin,Stomach,Testis,Thyroid_gland,Tongue,Trachea,Urinary_bladder	24	Cerebellum,FrontalCortex,Heart,Kidney,Liver,Lung,Muscle,Spleen,Adipose,Adrenal_gland,Aorta,Appendix,Brainstem,Cerebrum,Hypothalamus,Colon,Duodenum,Esophagus,Jejunum,Prostate,Rectum,Skin,Stomach,Testis,Thyroid_gland,Tongue,Trachea,Urinary_bladder	28
chr1	36393907	36393907	1	-	LSM10@ENSG00000181817.6	GSE125240,GSE162357	2	liver,HSPC	2	Ctrl,ribo-d9	2	m6A-REF-seq,m6A-SAC-seq	2	Brain,Heart,Kidney,Liver,Lung,Muscle,Spleen,Adipose,Adrenal_gland,Aorta,Appendix,Colon,Duodenum,Esophagus,Jejunum,Prostate,Rectum,Skin,Stomach,Testis,Thyroid_gland,Tongue,Trachea,Urinary_bladder	24	Cerebellum,FrontalCortex,Heart,Kidney,Liver,Lung,Muscle,Spleen,Adipose,Adrenal_gland,Aorta,Appendix,Brainstem,Cerebrum,Hypothalamus,Colon,Duodenum,Esophagus,Jejunum,Prostate,Rectum,Skin,Stomach,Testis,Thyroid_gland,Tongue,Trachea,Urinary_bladder	28
chr1	36393948	36393948	1	-	LSM10@ENSG00000181817.6	GSE63753,GSE71154,GSE122948,GSE54921,GSE54365,GSE147440,GSE163491,GSE152633,GSE162357,GSE210563	10	HEK293,A549,HEK293T,HeLa,MCF7,MDAMB231,HEK293E,HepG2	8	sysy_antinbody,Ctrl,insulin,torin,ribo	5	miCLIP,m6A-CLIP-seq,PA-m6A-seq,m6A-seq with improved protocol,meCLIP,miCLIP2,m6A-SAC-seq,GLORI	8	Brain,Heart,Kidney,Liver,Lung,Muscle,Spleen,Adipose,Adrenal_gland,Aorta,Appendix,Colon,Duodenum,Esophagus,Jejunum,Prostate,Rectum,Skin,Stomach,Testis,Thyroid_gland,Tongue,Trachea,Urinary_bladder	24	Cerebellum,FrontalCortex,Heart,Kidney,Liver,Lung,Muscle,Spleen,Adipose,Adrenal_gland,Aorta,Appendix,Brainstem,Cerebrum,Hypothalamus,Colon,Duodenum,Esophagus,Jejunum,Prostate,Rectum,Skin,Stomach,Testis,Thyroid_gland,Tongue,Trachea,Urinary_bladder	28
chr1	36393978	36393978	1	-	LSM10@ENSG00000181817.6	GSE125240,GSE71154,GSE54921,GSE124509,GSE163491,GSE152633,GSE162357,GSE210563	8	brain,kidney,liver,CD8T,A549,HeLa,HEK293T,HEK293E,HEK293	9	Ctrl,insulin,torin,ribo	4	m6A-REF-seq,m6A-CLIP-seq,PA-m6A-seq,m6ACE,miCLIP2,miCLIP,m6A-SAC-seq,GLORI	8	Brain,Heart,Kidney,Liver,Lung,Muscle,Spleen,Adipose,Adrenal_gland,Aorta,Appendix,Colon,Duodenum,Esophagus,Jejunum,Prostate,Rectum,Skin,Stomach,Testis,Thyroid_gland,Tongue,Trachea,Urinary_bladder	24	Cerebellum,FrontalCortex,Heart,Kidney,Liver,Lung,Muscle,Spleen,Adipose,Adrenal_gland,Aorta,Appendix,Brainstem,Cerebrum,Hypothalamus,Colon,Duodenum,Esophagus,Jejunum,Prostate,Rectum,Skin,Stomach,Testis,Thyroid_gland,Tongue,Trachea,Urinary_bladder	28
chr1	36393999	36393999	1	-	LSM10@ENSG00000181817.6	GSE125240,GSE71154,GSE122948,GSE163491,GSE152633,GSE151028,GSE210563	7	kidney,CD8T,A549,HEK293T,HEK293E	5	Ctrl,insulin	2	m6A-REF-seq,m6A-CLIP-seq,miCLIP,miCLIP2,GLORI	5	Brain,Heart,Kidney,Liver,Lung,Muscle,Spleen,Adipose,Adrenal_gland,Aorta,Appendix,Colon,Duodenum,Esophagus,Jejunum,Prostate,Rectum,Skin,Stomach,Testis,Thyroid_gland,Tongue,Trachea,Urinary_bladder	24	Cerebellum,FrontalCortex,Heart,Kidney,Liver,Lung,Muscle,Spleen,Adipose,Adrenal_gland,Aorta,Appendix,Brainstem,Cerebrum,Hypothalamus,Colon,Duodenum,Esophagus,Jejunum,Prostate,Rectum,Skin,Stomach,Testis,Thyroid_gland,Tongue,Trachea,Urinary_bladder	28
chr1	36394007	36394007	1	-	LSM10@ENSG00000181817.6	GSE98623,GSE63753,GSE71154,GSE210563	4	MOLM13,HEK293,CD8T,HEK293T	4	Ctrl	1	miCLIP,m6A-CLIP-seq,GLORI	3	Brain,Heart,Kidney,Liver,Lung,Muscle,Spleen,Adipose,Adrenal_gland,Aorta,Appendix,Colon,Duodenum,Esophagus,Jejunum,Prostate,Rectum,Skin,Stomach,Testis,Thyroid_gland,Tongue,Trachea,Urinary_bladder	24	Cerebellum,FrontalCortex,Heart,Kidney,Liver,Lung,Muscle,Spleen,Adipose,Adrenal_gland,Aorta,Appendix,Brainstem,Cerebrum,Hypothalamus,Colon,Duodenum,Esophagus,Jejunum,Prostate,Rectum,Skin,Stomach,Testis,Thyroid_gland,Tongue,Trachea,Urinary_bladder	28
chr1	36394035	36394035	1	-	LSM10@ENSG00000181817.6	GSE54921,GSE210563	2	HeLa,HEK293T	2	Ctrl	1	PA-m6A-seq,GLORI	2	Brain,Heart,Kidney,Liver,Lung,Muscle,Spleen,Adipose,Adrenal_gland,Aorta,Appendix,Colon,Duodenum,Esophagus,Jejunum,Prostate,Rectum,Skin,Stomach,Testis,Thyroid_gland,Tongue,Trachea,Urinary_bladder	24	Cerebellum,FrontalCortex,Heart,Kidney,Liver,Lung,Muscle,Spleen,Adipose,Adrenal_gland,Aorta,Appendix,Brainstem,Cerebrum,Hypothalamus,Colon,Duodenum,Esophagus,Jejunum,Prostate,Rectum,Skin,Stomach,Testis,Thyroid_gland,Tongue,Trachea,Urinary_bladder	28
chr1	36455798	36455798	1	-	MRPS15@ENSG00000116898.12	GSE63753,GSE73405,GSE71154,GSE122948,GSE137675,GSE134103,GSE152633,GSE210563	8	HEK293,HepG2,CD8T,HEK293T,CM2005.1,CRMM1,OCM1,OCM1a,OM431,PIG1,HeLa,HEK293E	12	Ctrl,mRNA,ribominuse,insulin,torin	5	miCLIP,m6A-CLIP-seq,GLORI	3	Brain,Heart,Kidney,Liver,Lung,Muscle,Spleen,Adipose,Adrenal_gland,Aorta,Appendix,Colon,Duodenum,Esophagus,Jejunum,Prostate,Rectum,Skin,Stomach,Testis,Thyroid_gland,Tongue,Trachea,Urinary_bladder	24	Cerebellum,FrontalCortex,Heart,Kidney,Liver,Lung,Muscle,Spleen,Adipose,Adrenal_gland,Aorta,Appendix,Brainstem,Cerebrum,Hypothalamus,Colon,Duodenum,Esophagus,Jejunum,Prostate,Rectum,Skin,Stomach,Testis,Thyroid_gland,Tongue,Trachea,Urinary_bladder	28
chr1	36455808	36455808	1	-	MRPS15@ENSG00000116898.12	GSE98623,GSE63753,GSE73405,GSE71154,GSE122948,GSE121942,GSE147440,GSE137675,GSE134103,GSE152633,GSE162357,GSE210563	12	MOLM13,HEK293,HepG2,CD8T,HEK293T,MCF7,MDAMB231,CM2005.1,CRMM1,OCM1,OCM1a,OM431,PIG1,HeLa,HEK293E	15	Ctrl,mRNA,insulin,torin	4	miCLIP,m6A-CLIP-seq,meCLIP,m6A-SAC-seq,GLORI	5	Brain,Heart,Kidney,Liver,Lung,Muscle,Spleen,Adipose,Adrenal_gland,Aorta,Appendix,Colon,Duodenum,Esophagus,Jejunum,Prostate,Rectum,Skin,Stomach,Testis,Thyroid_gland,Tongue,Trachea,Urinary_bladder	24	Cerebellum,FrontalCortex,Heart,Kidney,Liver,Lung,Muscle,Spleen,Adipose,Adrenal_gland,Aorta,Appendix,Brainstem,Cerebrum,Hypothalamus,Colon,Duodenum,Esophagus,Jejunum,Prostate,Rectum,Skin,Stomach,Testis,Thyroid_gland,Tongue,Trachea,Urinary_bladder	28
chr1	36455834	36455834	1	-	MRPS15@ENSG00000116898.12	GSE71154,GSE137675,GSE134103,GSE152633	4	CD8T,CM2005.1,CRMM1,OCM1,OCM1a,OM431,PIG1,HeLa,HEK293E	9	Ctrl,caRNA,torin	3	m6A-CLIP-seq,miCLIP	2	Brain,Heart,Kidney,Liver,Lung,Muscle,Spleen,Adipose,Adrenal_gland,Aorta,Appendix,Colon,Duodenum,Esophagus,Jejunum,Prostate,Rectum,Skin,Stomach,Testis,Thyroid_gland,Tongue,Trachea,Urinary_bladder	24	Cerebellum,FrontalCortex,Heart,Kidney,Liver,Lung,Muscle,Spleen,Adipose,Adrenal_gland,Aorta,Appendix,Brainstem,Cerebrum,Hypothalamus,Colon,Duodenum,Esophagus,Jejunum,Prostate,Rectum,Skin,Stomach,Testis,Thyroid_gland,Tongue,Trachea,Urinary_bladder	28
chr1	36455840	36455840	1	-	MRPS15@ENSG00000116898.12	GSE71154,GSE134103	2	CD8T,HeLa	2	Ctrl,mRNA	2	m6A-CLIP-seq,miCLIP	2	Brain,Heart,Kidney,Liver,Lung,Muscle,Spleen,Adipose,Adrenal_gland,Aorta,Appendix,Colon,Duodenum,Esophagus,Jejunum,Prostate,Rectum,Skin,Stomach,Testis,Thyroid_gland,Tongue,Trachea,Urinary_bladder	24	Cerebellum,FrontalCortex,Heart,Kidney,Liver,Lung,Muscle,Spleen,Adipose,Adrenal_gland,Aorta,Appendix,Brainstem,Cerebrum,Hypothalamus,Colon,Duodenum,Esophagus,Jejunum,Prostate,Rectum,Skin,Stomach,Testis,Thyroid_gland,Tongue,Trachea,Urinary_bladder	28
chr1	36455857	36455857	1	-	MRPS15@ENSG00000116898.12	GSE71154,GSE147440,GSE134103	3	CD8T,MDAMB231,HeLa	3	Ctrl,mRNA	2	m6A-CLIP-seq,meCLIP,miCLIP	3	Brain,Heart,Kidney,Liver,Lung,Muscle,Spleen,Adipose,Adrenal_gland,Aorta,Appendix,Colon,Duodenum,Esophagus,Jejunum,Prostate,Rectum,Skin,Stomach,Testis,Thyroid_gland,Tongue,Trachea,Urinary_bladder	24	Cerebellum,FrontalCortex,Heart,Kidney,Liver,Lung,Muscle,Spleen,Adipose,Adrenal_gland,Aorta,Appendix,Brainstem,Cerebrum,Hypothalamus,Colon,Duodenum,Esophagus,Jejunum,Prostate,Rectum,Skin,Stomach,Testis,Thyroid_gland,Tongue,Trachea,Urinary_bladder	28
chr1	36455913	36455913	1	-	MRPS15@ENSG00000116898.12	GSE54365,GSE162357	2	A549,HSPC	2	Ctrl,ribo-d9	2	m6A-seq with improved protocol,m6A-SAC-seq	2	Brain,Heart,Kidney,Liver,Lung,Muscle,Spleen,Adipose,Adrenal_gland,Aorta,Appendix,Colon,Duodenum,Esophagus,Jejunum,Prostate,Rectum,Skin,Stomach,Testis,Thyroid_gland,Tongue,Trachea,Urinary_bladder	24	Cerebellum,FrontalCortex,Heart,Kidney,Liver,Lung,Muscle,Spleen,Adipose,Adrenal_gland,Aorta,Appendix,Brainstem,Cerebrum,Hypothalamus,Colon,Duodenum,Esophagus,Jejunum,Prostate,Rectum,Skin,Stomach,Testis,Thyroid_gland,Tongue,Trachea,Urinary_bladder	28
chr1	39385666	39385666	1	+	MACF1@ENSG00000127603.32	GSE98623,GSE71154,GSE162357,GSE210563	4	MOLM13,A549,HSPC,HEK293T	4	Ctrl,ribo-d0,ribo-d3	3	miCLIP,m6A-CLIP-seq,m6A-SAC-seq,GLORI	4	Brain,Heart,Kidney,Liver,Lung,Muscle,Spleen,Adipose,Adrenal_gland,Aorta,Appendix,Colon,Duodenum,Esophagus,Jejunum,Prostate,Rectum,Skin,Stomach,Testis,Thyroid_gland,Tongue,Trachea,Urinary_bladder	24	Cerebellum,FrontalCortex,Heart,Kidney,Liver,Lung,Muscle,Spleen,Adipose,Adrenal_gland,Aorta,Appendix,Brainstem,Cerebrum,Hypothalamus,Colon,Duodenum,Esophagus,Jejunum,Prostate,Rectum,Skin,Stomach,Testis,Thyroid_gland,Tongue,Trachea,Urinary_bladder	28
chr1	39388463	39388463	1	+	MACF1@ENSG00000127603.32	GSE71154,GSE152633,GSE210563	3	A549,HEK293E,HEK293T	3	Ctrl,insulin,torin	3	m6A-CLIP-seq,miCLIP,GLORI	3	Brain,Heart,Kidney,Liver,Lung,Muscle,Spleen,Adipose,Adrenal_gland,Aorta,Appendix,Colon,Duodenum,Esophagus,Jejunum,Prostate,Rectum,Skin,Stomach,Testis,Thyroid_gland,Tongue,Trachea,Urinary_bladder	24	Cerebellum,FrontalCortex,Heart,Kidney,Liver,Lung,Muscle,Spleen,Adipose,Adrenal_gland,Aorta,Appendix,Brainstem,Cerebrum,Hypothalamus,Colon,Duodenum,Esophagus,Jejunum,Prostate,Rectum,Skin,Stomach,Testis,Thyroid_gland,Tongue,Trachea,Urinary_bladder	28
chr1	39388514	39388514	1	+	MACF1@ENSG00000127603.32	GSE98623,GSE86336,GSE71154,GSE134103,GSE152633,GSE210563	6	MOLM13,HeLa,A549,HEK293E,HEK293T	5	Ctrl,caRNA,torin	3	miCLIP,m6A-CLIP-seq,GLORI	3	Brain,Heart,Kidney,Liver,Lung,Muscle,Spleen,Adipose,Adrenal_gland,Aorta,Appendix,Colon,Duodenum,Esophagus,Jejunum,Prostate,Rectum,Skin,Stomach,Testis,Thyroid_gland,Tongue,Trachea,Urinary_bladder	24	Cerebellum,FrontalCortex,Heart,Kidney,Liver,Lung,Muscle,Spleen,Adipose,Adrenal_gland,Aorta,Appendix,Brainstem,Cerebrum,Hypothalamus,Colon,Duodenum,Esophagus,Jejunum,Prostate,Rectum,Skin,Stomach,Testis,Thyroid_gland,Tongue,Trachea,Urinary_bladder	28
chr1	39388534	39388534	1	+	MACF1@ENSG00000127603.32	GSE54365,GSE131316	2	A549,HEK293T	2	Ctrl	1	m6A-seq with improved protocol,m6A-label-seq	2	Brain,Heart,Kidney,Liver,Lung,Muscle,Spleen,Adipose,Adrenal_gland,Aorta,Appendix,Colon,Duodenum,Esophagus,Jejunum,Prostate,Rectum,Skin,Stomach,Testis,Thyroid_gland,Tongue,Trachea,Urinary_bladder	24	Cerebellum,FrontalCortex,Heart,Kidney,Liver,Lung,Muscle,Spleen,Adipose,Adrenal_gland,Aorta,Appendix,Brainstem,Cerebrum,Hypothalamus,Colon,Duodenum,Esophagus,Jejunum,Prostate,Rectum,Skin,Stomach,Testis,Thyroid_gland,Tongue,Trachea,Urinary_bladder	28
chr1	39388537	39388537	1	+	MACF1@ENSG00000127603.32	GSE98623,GSE152633,GSE162357,GSE210563	4	MOLM13,HEK293E,HSPC,HEK293T	4	Ctrl,insulin,torin,ribo-d0	4	miCLIP,m6A-SAC-seq,GLORI	3	Brain,Heart,Kidney,Liver,Lung,Muscle,Spleen,Adipose,Adrenal_gland,Aorta,Appendix,Colon,Duodenum,Esophagus,Jejunum,Prostate,Rectum,Skin,Stomach,Testis,Thyroid_gland,Tongue,Trachea,Urinary_bladder	24	Cerebellum,FrontalCortex,Heart,Kidney,Liver,Lung,Muscle,Spleen,Adipose,Adrenal_gland,Aorta,Appendix,Brainstem,Cerebrum,Hypothalamus,Colon,Duodenum,Esophagus,Jejunum,Prostate,Rectum,Skin,Stomach,Testis,Thyroid_gland,Tongue,Trachea,Urinary_bladder	28
chr1	39388559	39388559	1	+	MACF1@ENSG00000127603.32	GSE98623,GSE71154,GSE131316,GSE152633,GSE210563	5	MOLM13,A549,HEK293T,HEK293E	4	Ctrl,insulin,torin	3	miCLIP,m6A-CLIP-seq,m6A-label-seq ,GLORI	4	Brain,Heart,Kidney,Liver,Lung,Muscle,Spleen,Adipose,Adrenal_gland,Aorta,Appendix,Colon,Duodenum,Esophagus,Jejunum,Prostate,Rectum,Skin,Stomach,Testis,Thyroid_gland,Tongue,Trachea,Urinary_bladder	24	Cerebellum,FrontalCortex,Heart,Kidney,Liver,Lung,Muscle,Spleen,Adipose,Adrenal_gland,Aorta,Appendix,Brainstem,Cerebrum,Hypothalamus,Colon,Duodenum,Esophagus,Jejunum,Prostate,Rectum,Skin,Stomach,Testis,Thyroid_gland,Tongue,Trachea,Urinary_bladder	28
chr1	39485774	39485774	1	+	MACF1@ENSG00000127603.32	GSE98623,GSE73405,GSE71154,GSE128699,GSE134103,GSE152633,GSE162357,GSE210563	8	MOLM13,HepG2,CD8T,A549,HCT116,HeLa,HEK293E,HSPC,HEK293T	9	Ctrl,mRNA,insulin,torin,ribo-d0	5	miCLIP,m6A-CLIP-seq,m6A-SAC-seq,GLORI	4	Brain,Heart,Kidney,Liver,Lung,Muscle,Spleen,Adipose,Adrenal_gland,Aorta,Appendix,Colon,Duodenum,Esophagus,Jejunum,Prostate,Rectum,Skin,Stomach,Testis,Thyroid_gland,Tongue,Trachea,Urinary_bladder	24	Cerebellum,FrontalCortex,Heart,Kidney,Liver,Lung,Muscle,Spleen,Adipose,Adrenal_gland,Aorta,Appendix,Brainstem,Cerebrum,Hypothalamus,Colon,Duodenum,Esophagus,Jejunum,Prostate,Rectum,Skin,Stomach,Testis,Thyroid_gland,Tongue,Trachea,Urinary_bladder	28
chr1	40240218	40240218	1	+	RLF@ENSG00000117000.9	GSE73405,GSE71154	2	HepG2,CD8T,A549	3	Ctrl	1	miCLIP,m6A-CLIP-seq	2	Brain,Heart,Kidney,Liver,Lung,Muscle,Spleen,Adipose,Adrenal_gland,Aorta,Appendix,Colon,Duodenum,Esophagus,Jejunum,Prostate,Rectum,Skin,Stomach,Testis,Thyroid_gland,Tongue,Trachea,Urinary_bladder	24	Cerebellum,FrontalCortex,Heart,Kidney,Liver,Lung,Muscle,Spleen,Adipose,Adrenal_gland,Aorta,Appendix,Brainstem,Cerebrum,Hypothalamus,Colon,Duodenum,Esophagus,Jejunum,Prostate,Rectum,Skin,Stomach,Testis,Thyroid_gland,Tongue,Trachea,Urinary_bladder	28
chr1	40240223	40240223	1	+	RLF@ENSG00000117000.9	GSE73405,GSE125780,GSE161304,GSE152633,GSE210563	5	HepG2,HEK293T,LNCaP,RWPE,HEK293E	5	Ctrl,insulin	2	miCLIP,DART-seq,GLORI	3	Brain,Heart,Kidney,Liver,Lung,Muscle,Spleen,Adipose,Adrenal_gland,Aorta,Appendix,Colon,Duodenum,Esophagus,Jejunum,Prostate,Rectum,Skin,Stomach,Testis,Thyroid_gland,Tongue,Trachea,Urinary_bladder	24	Cerebellum,FrontalCortex,Heart,Kidney,Liver,Lung,Muscle,Spleen,Adipose,Adrenal_gland,Aorta,Appendix,Brainstem,Cerebrum,Hypothalamus,Colon,Duodenum,Esophagus,Jejunum,Prostate,Rectum,Skin,Stomach,Testis,Thyroid_gland,Tongue,Trachea,Urinary_bladder	28
chr1	40240296	40240296	1	+	RLF@ENSG00000117000.9	GSE98623,GSE86336,GSE71154,GSE122948,GSE152633,GSE210563	6	MOLM13,HeLa,CD8T,HEK293T,HEK293E	5	Ctrl,PCIF1_KO,insulin,torin	4	miCLIP,m6A-CLIP-seq,GLORI	3	Brain,Heart,Kidney,Liver,Lung,Muscle,Spleen,Adipose,Adrenal_gland,Aorta,Appendix,Colon,Duodenum,Esophagus,Jejunum,Prostate,Rectum,Skin,Stomach,Testis,Thyroid_gland,Tongue,Trachea,Urinary_bladder	24	Cerebellum,FrontalCortex,Heart,Kidney,Liver,Lung,Muscle,Spleen,Adipose,Adrenal_gland,Aorta,Appendix,Brainstem,Cerebrum,Hypothalamus,Colon,Duodenum,Esophagus,Jejunum,Prostate,Rectum,Skin,Stomach,Testis,Thyroid_gland,Tongue,Trachea,Urinary_bladder	28
chr1	40240307	40240307	1	+	RLF@ENSG00000117000.9	GSE86336,GSE152633	2	HeLa,HEK293E	2	Ctrl,insulin	2	m6A-CLIP-seq,miCLIP	2	Brain,Heart,Kidney,Liver,Lung,Muscle,Spleen,Adipose,Adrenal_gland,Aorta,Appendix,Colon,Duodenum,Esophagus,Jejunum,Prostate,Rectum,Skin,Stomach,Testis,Thyroid_gland,Tongue,Trachea,Urinary_bladder	24	Cerebellum,FrontalCortex,Heart,Kidney,Liver,Lung,Muscle,Spleen,Adipose,Adrenal_gland,Aorta,Appendix,Brainstem,Cerebrum,Hypothalamus,Colon,Duodenum,Esophagus,Jejunum,Prostate,Rectum,Skin,Stomach,Testis,Thyroid_gland,Tongue,Trachea,Urinary_bladder	28
chr1	40240311	40240311	1	+	RLF@ENSG00000117000.9	GSE71154,GSE122948,GSE161304,GSE152633,GSE162357,GSE210563	6	A549,HEK293T,LNCaP,RWPE,HEK293E,HeLa,HEK293	7	Ctrl,insulin,torin	3	m6A-CLIP-seq,miCLIP,m6A-SAC-seq,GLORI	4	Brain,Heart,Kidney,Liver,Lung,Muscle,Spleen,Adipose,Adrenal_gland,Aorta,Appendix,Colon,Duodenum,Esophagus,Jejunum,Prostate,Rectum,Skin,Stomach,Testis,Thyroid_gland,Tongue,Trachea,Urinary_bladder	24	Cerebellum,FrontalCortex,Heart,Kidney,Liver,Lung,Muscle,Spleen,Adipose,Adrenal_gland,Aorta,Appendix,Brainstem,Cerebrum,Hypothalamus,Colon,Duodenum,Esophagus,Jejunum,Prostate,Rectum,Skin,Stomach,Testis,Thyroid_gland,Tongue,Trachea,Urinary_bladder	28
chr1	40240398	40240398	1	+	RLF@ENSG00000117000.9	GSE98623,GSE71154,GSE122948,GSE131316,GSE152633	5	MOLM13,CD8T,A549,HEK293T,HEK293E	5	Ctrl,insulin	2	miCLIP,m6A-CLIP-seq,m6A-label-seq	3	Brain,Heart,Kidney,Liver,Lung,Muscle,Spleen,Adipose,Adrenal_gland,Aorta,Appendix,Colon,Duodenum,Esophagus,Jejunum,Prostate,Rectum,Skin,Stomach,Testis,Thyroid_gland,Tongue,Trachea,Urinary_bladder	24	Cerebellum,FrontalCortex,Heart,Kidney,Liver,Lung,Muscle,Spleen,Adipose,Adrenal_gland,Aorta,Appendix,Brainstem,Cerebrum,Hypothalamus,Colon,Duodenum,Esophagus,Jejunum,Prostate,Rectum,Skin,Stomach,Testis,Thyroid_gland,Tongue,Trachea,Urinary_bladder	28
chr1	40770853	40770853	1	+	NFYC@ENSG00000066136.21	GSE98623,GSE122948,GSE54921,GSE147440,GSE152633,GSE210563	6	MOLM13,HEK293T,HeLa,MCF7,MDAMB231,HEK293E	6	Ctrl,PCIF1_KO,insulin,torin	4	miCLIP,PA-m6A-seq,meCLIP,GLORI	4	Brain,Heart,Kidney,Liver,Lung,Muscle,Spleen,Adipose,Adrenal_gland,Aorta,Appendix,Colon,Duodenum,Esophagus,Jejunum,Prostate,Rectum,Skin,Stomach,Testis,Thyroid_gland,Tongue,Trachea,Urinary_bladder	24	Cerebellum,FrontalCortex,Heart,Kidney,Liver,Lung,Muscle,Spleen,Adipose,Adrenal_gland,Aorta,Appendix,Brainstem,Cerebrum,Hypothalamus,Colon,Duodenum,Esophagus,Jejunum,Prostate,Rectum,Skin,Stomach,Testis,Thyroid_gland,Tongue,Trachea,Urinary_bladder	28
chr1	42775324	42775324	1	+	C1orf50@ENSG00000164008.17	GSE71154,GSE122948,GSE128699,GSE163491,GSE152633,GSE210563	6	CD8T,HEK293T,HCT116,HEK293E	4	Ctrl,PCIF1_KO,torin	3	m6A-CLIP-seq,miCLIP,miCLIP2,GLORI	4	Brain,Heart,Kidney,Liver,Lung,Muscle,Spleen,Adipose,Adrenal_gland,Aorta,Appendix,Colon,Duodenum,Esophagus,Jejunum,Prostate,Rectum,Skin,Stomach,Testis,Thyroid_gland,Tongue,Trachea,Urinary_bladder	24	Cerebellum,FrontalCortex,Heart,Kidney,Liver,Lung,Muscle,Spleen,Adipose,Adrenal_gland,Aorta,Appendix,Brainstem,Cerebrum,Hypothalamus,Colon,Duodenum,Esophagus,Jejunum,Prostate,Rectum,Skin,Stomach,Testis,Thyroid_gland,Tongue,Trachea,Urinary_bladder	28
chr1	42775382	42775382	1	+	C1orf50@ENSG00000164008.17	GSE161304,GSE163491,GSE152633,GSE210563	4	LNCaP,RWPE,HEK293T,HEK293E	4	Ctrl,torin	2	miCLIP,miCLIP2,GLORI	3	Brain,Heart,Kidney,Liver,Lung,Muscle,Spleen,Adipose,Adrenal_gland,Aorta,Appendix,Colon,Duodenum,Esophagus,Jejunum,Prostate,Rectum,Skin,Stomach,Testis,Thyroid_gland,Tongue,Trachea,Urinary_bladder	24	Cerebellum,FrontalCortex,Heart,Kidney,Liver,Lung,Muscle,Spleen,Adipose,Adrenal_gland,Aorta,Appendix,Brainstem,Cerebrum,Hypothalamus,Colon,Duodenum,Esophagus,Jejunum,Prostate,Rectum,Skin,Stomach,Testis,Thyroid_gland,Tongue,Trachea,Urinary_bladder	28
chr1	42775386	42775386	1	+	C1orf50@ENSG00000164008.17	GSE152633,GSE162357,GSE210563	3	HEK293E,HepG2,HEK293T	3	insulin,Ctrl	2	miCLIP,m6A-SAC-seq,GLORI	3	Brain,Heart,Kidney,Liver,Lung,Muscle,Spleen,Adipose,Adrenal_gland,Aorta,Appendix,Colon,Duodenum,Esophagus,Jejunum,Prostate,Rectum,Skin,Stomach,Testis,Thyroid_gland,Tongue,Trachea,Urinary_bladder	24	Cerebellum,FrontalCortex,Heart,Kidney,Liver,Lung,Muscle,Spleen,Adipose,Adrenal_gland,Aorta,Appendix,Brainstem,Cerebrum,Hypothalamus,Colon,Duodenum,Esophagus,Jejunum,Prostate,Rectum,Skin,Stomach,Testis,Thyroid_gland,Tongue,Trachea,Urinary_bladder	28
chr1	43363757	43363757	1	-	ELOVL1@ENSG00000066322.15	GSE73405,GSE54921,GSE152633,GSE162357,GSE210563	5	HepG2,HeLa,HEK293E,HSPC,HEK293T	5	Ctrl,insulin,ribo-d3,ribo-d9	4	miCLIP,PA-m6A-seq,m6A-SAC-seq,GLORI	4	Brain,Heart,Kidney,Liver,Lung,Muscle,Spleen,Adipose,Adrenal_gland,Aorta,Appendix,Colon,Duodenum,Esophagus,Jejunum,Prostate,Rectum,Skin,Stomach,Testis,Thyroid_gland,Tongue,Trachea,Urinary_bladder	24	Cerebellum,FrontalCortex,Heart,Kidney,Liver,Lung,Muscle,Spleen,Adipose,Adrenal_gland,Aorta,Appendix,Brainstem,Cerebrum,Hypothalamus,Colon,Duodenum,Esophagus,Jejunum,Prostate,Rectum,Skin,Stomach,Testis,Thyroid_gland,Tongue,Trachea,Urinary_bladder	28
chr1	43363804	43363804	1	-	ELOVL1@ENSG00000066322.15	GSE122948,GSE54365,GSE147440,GSE134103,GSE163491,GSE152633,GSE162357,GSE210563	8	HEK293T,A549,MCF7,HeLa,HEK293E,HepG2,HSPC	7	Ctrl,mRNA,insulin,torin,ribo-d0,ribo-d3,ribo-d6,ribo-d9	8	miCLIP,m6A-seq with improved protocol,meCLIP,miCLIP2,m6A-SAC-seq,GLORI	6	Brain,Heart,Kidney,Liver,Lung,Muscle,Spleen,Adipose,Adrenal_gland,Aorta,Appendix,Colon,Duodenum,Esophagus,Jejunum,Prostate,Rectum,Skin,Stomach,Testis,Thyroid_gland,Tongue,Trachea,Urinary_bladder	24	Cerebellum,FrontalCortex,Heart,Kidney,Liver,Lung,Muscle,Spleen,Adipose,Adrenal_gland,Aorta,Appendix,Brainstem,Cerebrum,Hypothalamus,Colon,Duodenum,Esophagus,Jejunum,Prostate,Rectum,Skin,Stomach,Testis,Thyroid_gland,Tongue,Trachea,Urinary_bladder	28
chr1	43363875	43363875	1	-	ELOVL1@ENSG00000066322.15	GSE98623,GSE71154,GSE122948,GSE54921,GSE147440,GSE152633,GSE162357,GSE210563	8	MOLM13,CD8T,HEK293T,HeLa,MCF7,MDAMB231,HEK293E,HEK293,HepG2,HSPC	10	Ctrl,insulin,torin,ribo-d0,ribo-d3,ribo-d9	6	miCLIP,m6A-CLIP-seq,PA-m6A-seq,meCLIP,m6A-SAC-seq,GLORI	6	Brain,Heart,Kidney,Liver,Lung,Muscle,Spleen,Adipose,Adrenal_gland,Aorta,Appendix,Colon,Duodenum,Esophagus,Jejunum,Prostate,Rectum,Skin,Stomach,Testis,Thyroid_gland,Tongue,Trachea,Urinary_bladder	24	Cerebellum,FrontalCortex,Heart,Kidney,Liver,Lung,Muscle,Spleen,Adipose,Adrenal_gland,Aorta,Appendix,Brainstem,Cerebrum,Hypothalamus,Colon,Duodenum,Esophagus,Jejunum,Prostate,Rectum,Skin,Stomach,Testis,Thyroid_gland,Tongue,Trachea,Urinary_bladder	28
chr1	43990411	43990411	1	+	B4GALT2@ENSG00000117411.18	GSE63753,GSE71154,GSE122948,GSE54921,GSE128699,GSE161304,GSE134103,GSE163491,GSE152633,GSE151028,GSE162357,GSE210563	12	HEK293,CD8T,HEK293T,HeLa,HCT116,LNCaP,RWPE,HEK293E,HepG2,HSPC	10	Ctrl,PCIF1_KO,METTL5_KO,ribominuse,insulin,torin,ribo-d0	7	miCLIP,m6A-CLIP-seq,PA-m6A-seq,miCLIP2,m6A-REF-seq,m6A-SAC-seq,GLORI	7	Brain,Heart,Kidney,Liver,Lung,Muscle,Spleen,Adipose,Adrenal_gland,Aorta,Appendix,Colon,Duodenum,Esophagus,Jejunum,Prostate,Rectum,Skin,Stomach,Testis,Thyroid_gland,Tongue,Trachea,Urinary_bladder	24	Cerebellum,FrontalCortex,Heart,Kidney,Liver,Lung,Muscle,Spleen,Adipose,Adrenal_gland,Aorta,Appendix,Brainstem,Cerebrum,Hypothalamus,Colon,Duodenum,Esophagus,Jejunum,Prostate,Rectum,Skin,Stomach,Testis,Thyroid_gland,Tongue,Trachea,Urinary_bladder	28
chr1	43990448	43990448	1	+	B4GALT2@ENSG00000117411.18	GSE86336,GSE71154,GSE54921,GSE152633,GSE162357	5	HeLa,CD8T,HEK293E,HEK293	4	Ctrl,torin,ribo	3	m6A-CLIP-seq,PA-m6A-seq,miCLIP,m6A-SAC-seq	4	Brain,Heart,Kidney,Liver,Lung,Muscle,Spleen,Adipose,Adrenal_gland,Aorta,Appendix,Colon,Duodenum,Esophagus,Jejunum,Prostate,Rectum,Skin,Stomach,Testis,Thyroid_gland,Tongue,Trachea,Urinary_bladder	24	Cerebellum,FrontalCortex,Heart,Kidney,Liver,Lung,Muscle,Spleen,Adipose,Adrenal_gland,Aorta,Appendix,Brainstem,Cerebrum,Hypothalamus,Colon,Duodenum,Esophagus,Jejunum,Prostate,Rectum,Skin,Stomach,Testis,Thyroid_gland,Tongue,Trachea,Urinary_bladder	28
chr1	43990458	43990458	1	+	B4GALT2@ENSG00000117411.18	GSE98623,GSE63753,GSE86336,GSE71154,GSE122948,GSE54921,GSE128699,GSE124509,GSE161304,GSE147440,GSE134103,GSE163491,GSE152633,GSE162357,GSE210563	15	MOLM13,HEK293,HeLa,CD8T,HEK293T,HCT116,LNCaP,RWPE,MDAMB231,HEK293E,HSPC	11	Ctrl,PCIF1_KO,METTL5_KO,mRNA,insulin,torin,ribo-d0	7	miCLIP,m6A-CLIP-seq,PA-m6A-seq,m6ACE,meCLIP,miCLIP2,m6A-SAC-seq,GLORI	8	Brain,Heart,Kidney,Liver,Lung,Muscle,Spleen,Adipose,Adrenal_gland,Aorta,Appendix,Colon,Duodenum,Esophagus,Jejunum,Prostate,Rectum,Skin,Stomach,Testis,Thyroid_gland,Tongue,Trachea,Urinary_bladder	24	Cerebellum,FrontalCortex,Heart,Kidney,Liver,Lung,Muscle,Spleen,Adipose,Adrenal_gland,Aorta,Appendix,Brainstem,Cerebrum,Hypothalamus,Colon,Duodenum,Esophagus,Jejunum,Prostate,Rectum,Skin,Stomach,Testis,Thyroid_gland,Tongue,Trachea,Urinary_bladder	28
chr1	43990495	43990495	1	+	B4GALT2@ENSG00000117411.18	GSE98623,GSE63753,GSE71154,GSE124509,GSE161304,GSE163491,GSE152633,GSE162357,GSE210563	9	MOLM13,HEK293,CD8T,HEK293T,LNCaP,RWPE,HEK293E	7	Ctrl,sysy_antinbody,torin,ribo	4	miCLIP,m6A-CLIP-seq,m6ACE,miCLIP2,m6A-SAC-seq,GLORI	6	Brain,Heart,Kidney,Liver,Lung,Muscle,Spleen,Adipose,Adrenal_gland,Aorta,Appendix,Colon,Duodenum,Esophagus,Jejunum,Prostate,Rectum,Skin,Stomach,Testis,Thyroid_gland,Tongue,Trachea,Urinary_bladder	24	Cerebellum,FrontalCortex,Heart,Kidney,Liver,Lung,Muscle,Spleen,Adipose,Adrenal_gland,Aorta,Appendix,Brainstem,Cerebrum,Hypothalamus,Colon,Duodenum,Esophagus,Jejunum,Prostate,Rectum,Skin,Stomach,Testis,Thyroid_gland,Tongue,Trachea,Urinary_bladder	28
chr1	43990499	43990499	1	+	B4GALT2@ENSG00000117411.18	GSE71154,GSE125780,GSE152633	3	CD8T,HEK293T,HEK293E	3	Ctrl,torin	2	m6A-CLIP-seq,DART-seq,miCLIP	3	Brain,Heart,Kidney,Liver,Lung,Muscle,Spleen,Adipose,Adrenal_gland,Aorta,Appendix,Colon,Duodenum,Esophagus,Jejunum,Prostate,Rectum,Skin,Stomach,Testis,Thyroid_gland,Tongue,Trachea,Urinary_bladder	24	Cerebellum,FrontalCortex,Heart,Kidney,Liver,Lung,Muscle,Spleen,Adipose,Adrenal_gland,Aorta,Appendix,Brainstem,Cerebrum,Hypothalamus,Colon,Duodenum,Esophagus,Jejunum,Prostate,Rectum,Skin,Stomach,Testis,Thyroid_gland,Tongue,Trachea,Urinary_bladder	28
chr1	43990532	43990532	1	+	B4GALT2@ENSG00000117411.18	GSE98623,GSE71154,GSE161304,GSE152633,GSE162357,GSE210563	6	MOLM13,CD8T,LNCaP,RWPE,HEK293E,HEK293,HEK293T	7	Ctrl,insulin,torin,ribo	4	miCLIP,m6A-CLIP-seq,m6A-SAC-seq,GLORI	4	Brain,Heart,Kidney,Liver,Lung,Muscle,Spleen,Adipose,Adrenal_gland,Aorta,Appendix,Colon,Duodenum,Esophagus,Jejunum,Prostate,Rectum,Skin,Stomach,Testis,Thyroid_gland,Tongue,Trachea,Urinary_bladder	24	Cerebellum,FrontalCortex,Heart,Kidney,Liver,Lung,Muscle,Spleen,Adipose,Adrenal_gland,Aorta,Appendix,Brainstem,Cerebrum,Hypothalamus,Colon,Duodenum,Esophagus,Jejunum,Prostate,Rectum,Skin,Stomach,Testis,Thyroid_gland,Tongue,Trachea,Urinary_bladder	28
chr1	43990541	43990541	1	+	B4GALT2@ENSG00000117411.18	GSE98623,GSE71154,GSE122948,GSE128699,GSE161304,GSE163491,GSE152633,GSE162357,GSE210563	9	MOLM13,CD8T,HEK293T,HCT116,LNCaP,RWPE,HEK293E,HEK293	8	Ctrl,PCIF1_KO,ZCCHC4_KO,insulin,torin,ribo	6	miCLIP,m6A-CLIP-seq,miCLIP2,m6A-SAC-seq,GLORI	5	Brain,Heart,Kidney,Liver,Lung,Muscle,Spleen,Adipose,Adrenal_gland,Aorta,Appendix,Colon,Duodenum,Esophagus,Jejunum,Prostate,Rectum,Skin,Stomach,Testis,Thyroid_gland,Tongue,Trachea,Urinary_bladder	24	Cerebellum,FrontalCortex,Heart,Kidney,Liver,Lung,Muscle,Spleen,Adipose,Adrenal_gland,Aorta,Appendix,Brainstem,Cerebrum,Hypothalamus,Colon,Duodenum,Esophagus,Jejunum,Prostate,Rectum,Skin,Stomach,Testis,Thyroid_gland,Tongue,Trachea,Urinary_bladder	28
chr1	43990547	43990547	1	+	B4GALT2@ENSG00000117411.18	GSE122948,GSE128699,GSE161304,GSE163491,GSE152633,GSE162357,GSE210563	7	HEK293T,HCT116,LNCaP,RWPE,HEK293E,HEK293	6	Ctrl,METTL5_KO,torin,ribo	4	miCLIP,miCLIP2,m6A-SAC-seq,GLORI	4	Brain,Heart,Kidney,Liver,Lung,Muscle,Spleen,Adipose,Adrenal_gland,Aorta,Appendix,Colon,Duodenum,Esophagus,Jejunum,Prostate,Rectum,Skin,Stomach,Testis,Thyroid_gland,Tongue,Trachea,Urinary_bladder	24	Cerebellum,FrontalCortex,Heart,Kidney,Liver,Lung,Muscle,Spleen,Adipose,Adrenal_gland,Aorta,Appendix,Brainstem,Cerebrum,Hypothalamus,Colon,Duodenum,Esophagus,Jejunum,Prostate,Rectum,Skin,Stomach,Testis,Thyroid_gland,Tongue,Trachea,Urinary_bladder	28
chr1	45608097	45608097	1	+	ENSG00000132780@ENSG00000132780	GSE122948,GSE134103,GSE163491,GSE152633,GSE162357,GSE210563	6	HEK293T,HeLa,HEK293E,HEK293,HepG2	5	Ctrl,PCIF1_KO,mRNA,insulin,torin	5	miCLIP,miCLIP2,m6A-SAC-seq,GLORI	4	Brain,Heart,Kidney,Liver,Lung,Muscle,Spleen,Adipose,Adrenal_gland,Aorta,Appendix,Colon,Duodenum,Esophagus,Jejunum,Prostate,Rectum,Skin,Stomach,Testis,Thyroid_gland,Tongue,Trachea,Urinary_bladder	24	Cerebellum,FrontalCortex,Heart,Kidney,Liver,Lung,Muscle,Spleen,Adipose,Adrenal_gland,Aorta,Appendix,Brainstem,Cerebrum,Hypothalamus,Colon,Duodenum,Esophagus,Jejunum,Prostate,Rectum,Skin,Stomach,Testis,Thyroid_gland,Tongue,Trachea,Urinary_bladder	28
chr1	45608111	45608111	1	+	ENSG00000132780@ENSG00000132780	GSE98623,GSE163491,GSE162357,GSE210563	4	MOLM13,HEK293T,HeLa,HepG2	4	Ctrl	1	miCLIP,miCLIP2,m6A-SAC-seq,GLORI	4	Brain,Heart,Kidney,Liver,Lung,Muscle,Spleen,Adipose,Adrenal_gland,Aorta,Appendix,Colon,Duodenum,Esophagus,Jejunum,Prostate,Rectum,Skin,Stomach,Testis,Thyroid_gland,Tongue,Trachea,Urinary_bladder	24	Cerebellum,FrontalCortex,Heart,Kidney,Liver,Lung,Muscle,Spleen,Adipose,Adrenal_gland,Aorta,Appendix,Brainstem,Cerebrum,Hypothalamus,Colon,Duodenum,Esophagus,Jejunum,Prostate,Rectum,Skin,Stomach,Testis,Thyroid_gland,Tongue,Trachea,Urinary_bladder	28
chr1	46188784	46188784	1	-	POMGNT1@ENSG00000085998.15	GSE54921,GSE210563	2	HeLa,HEK293T	2	Ctrl	1	PA-m6A-seq,GLORI	2	Brain,Heart,Kidney,Liver,Lung,Muscle,Spleen,Adipose,Adrenal_gland,Aorta,Appendix,Colon,Duodenum,Esophagus,Jejunum,Prostate,Rectum,Skin,Stomach,Testis,Thyroid_gland,Tongue,Trachea,Urinary_bladder	24	Cerebellum,FrontalCortex,Heart,Kidney,Liver,Lung,Muscle,Spleen,Adipose,Adrenal_gland,Aorta,Appendix,Brainstem,Cerebrum,Hypothalamus,Colon,Duodenum,Esophagus,Jejunum,Prostate,Rectum,Skin,Stomach,Testis,Thyroid_gland,Tongue,Trachea,Urinary_bladder	28
chr1	46188796	46188796	1	-	POMGNT1@ENSG00000085998.15	GSE98623,GSE54365,GSE147440,GSE152633,GSE162357,GSE210563	6	MOLM13,A549,MCF7,HEK293E,HEK293,HEK293T	6	Ctrl,insulin,torin,ribo	4	miCLIP,m6A-seq with improved protocol,meCLIP,m6A-SAC-seq,GLORI	5	Brain,Heart,Kidney,Liver,Lung,Muscle,Spleen,Adipose,Adrenal_gland,Aorta,Appendix,Colon,Duodenum,Esophagus,Jejunum,Prostate,Rectum,Skin,Stomach,Testis,Thyroid_gland,Tongue,Trachea,Urinary_bladder	24	Cerebellum,FrontalCortex,Heart,Kidney,Liver,Lung,Muscle,Spleen,Adipose,Adrenal_gland,Aorta,Appendix,Brainstem,Cerebrum,Hypothalamus,Colon,Duodenum,Esophagus,Jejunum,Prostate,Rectum,Skin,Stomach,Testis,Thyroid_gland,Tongue,Trachea,Urinary_bladder	28
chr1	46188829	46188829	1	-	POMGNT1@ENSG00000085998.15	GSE122948,GSE147440,GSE152633,GSE210563	4	HEK293T,MCF7,MDAMB231,HEK293E	4	Ctrl,torin	2	miCLIP,meCLIP,GLORI	3	Brain,Heart,Kidney,Liver,Lung,Muscle,Spleen,Adipose,Adrenal_gland,Aorta,Appendix,Colon,Duodenum,Esophagus,Jejunum,Prostate,Rectum,Skin,Stomach,Testis,Thyroid_gland,Tongue,Trachea,Urinary_bladder	24	Cerebellum,FrontalCortex,Heart,Kidney,Liver,Lung,Muscle,Spleen,Adipose,Adrenal_gland,Aorta,Appendix,Brainstem,Cerebrum,Hypothalamus,Colon,Duodenum,Esophagus,Jejunum,Prostate,Rectum,Skin,Stomach,Testis,Thyroid_gland,Tongue,Trachea,Urinary_bladder	28
chr1	46285847	46285847	1	-	LRRC41@ENSG00000132128.18	GSE63753,GSE71154,GSE122948,GSE163491,GSE152633,GSE162357,GSE210563	7	HEK293,CD8T,HEK293T,HEK293E,HeLa,HepG2	6	sysy_antinbody,Ctrl,insulin	3	miCLIP,m6A-CLIP-seq,miCLIP2,m6A-SAC-seq,GLORI	5	Brain,Heart,Kidney,Liver,Lung,Muscle,Spleen,Adipose,Adrenal_gland,Aorta,Appendix,Colon,Duodenum,Esophagus,Jejunum,Prostate,Rectum,Skin,Stomach,Testis,Thyroid_gland,Tongue,Trachea,Urinary_bladder	24	Cerebellum,FrontalCortex,Heart,Kidney,Liver,Lung,Muscle,Spleen,Adipose,Adrenal_gland,Aorta,Appendix,Brainstem,Cerebrum,Hypothalamus,Colon,Duodenum,Esophagus,Jejunum,Prostate,Rectum,Skin,Stomach,Testis,Thyroid_gland,Tongue,Trachea,Urinary_bladder	28
chr1	46285851	46285851	1	-	LRRC41@ENSG00000132128.18	GSE71154,GSE122948,GSE124509,GSE152633,GSE210563	5	CD8T,HEK293T,HEK293E	3	Ctrl,insulin,torin	3	m6A-CLIP-seq,miCLIP,m6ACE,GLORI	4	Brain,Heart,Kidney,Liver,Lung,Muscle,Spleen,Adipose,Adrenal_gland,Aorta,Appendix,Colon,Duodenum,Esophagus,Jejunum,Prostate,Rectum,Skin,Stomach,Testis,Thyroid_gland,Tongue,Trachea,Urinary_bladder	24	Cerebellum,FrontalCortex,Heart,Kidney,Liver,Lung,Muscle,Spleen,Adipose,Adrenal_gland,Aorta,Appendix,Brainstem,Cerebrum,Hypothalamus,Colon,Duodenum,Esophagus,Jejunum,Prostate,Rectum,Skin,Stomach,Testis,Thyroid_gland,Tongue,Trachea,Urinary_bladder	28
chr1	46285863	46285863	1	-	LRRC41@ENSG00000132128.18	GSE98623,GSE71154,GSE122948,GSE152633	4	MOLM13,CD8T,HEK293T,HEK293E	4	Ctrl,insulin	2	miCLIP,m6A-CLIP-seq	2	Brain,Heart,Kidney,Liver,Lung,Muscle,Spleen,Adipose,Adrenal_gland,Aorta,Appendix,Colon,Duodenum,Esophagus,Jejunum,Prostate,Rectum,Skin,Stomach,Testis,Thyroid_gland,Tongue,Trachea,Urinary_bladder	24	Cerebellum,FrontalCortex,Heart,Kidney,Liver,Lung,Muscle,Spleen,Adipose,Adrenal_gland,Aorta,Appendix,Brainstem,Cerebrum,Hypothalamus,Colon,Duodenum,Esophagus,Jejunum,Prostate,Rectum,Skin,Stomach,Testis,Thyroid_gland,Tongue,Trachea,Urinary_bladder	28
chr1	46635774	46635774	1	-	ATPAF1@ENSG00000123472.13	GSE122948,GSE54365,GSE152633,GSE210563	4	HEK293T,A549,HEK293E	3	Ctrl,insulin	2	miCLIP,m6A-seq with improved protocol,GLORI	3	Brain,Heart,Kidney,Liver,Lung,Muscle,Spleen,Adipose,Adrenal_gland,Aorta,Appendix,Colon,Duodenum,Esophagus,Jejunum,Prostate,Rectum,Skin,Stomach,Testis,Thyroid_gland,Tongue,Trachea,Urinary_bladder	24	Cerebellum,FrontalCortex,Heart,Kidney,Liver,Lung,Muscle,Spleen,Adipose,Adrenal_gland,Aorta,Appendix,Brainstem,Cerebrum,Hypothalamus,Colon,Duodenum,Esophagus,Jejunum,Prostate,Rectum,Skin,Stomach,Testis,Thyroid_gland,Tongue,Trachea,Urinary_bladder	28
chr1	46635781	46635781	1	-	ATPAF1@ENSG00000123472.13	GSE63753,GSE54365,GSE162357,GSE210563	4	HEK293,A549,HepG2,HEK293T	4	Ctrl	1	miCLIP,m6A-seq with improved protocol,m6A-SAC-seq,GLORI	4	Brain,Heart,Kidney,Liver,Lung,Muscle,Spleen,Adipose,Adrenal_gland,Aorta,Appendix,Colon,Duodenum,Esophagus,Jejunum,Prostate,Rectum,Skin,Stomach,Testis,Thyroid_gland,Tongue,Trachea,Urinary_bladder	24	Cerebellum,FrontalCortex,Heart,Kidney,Liver,Lung,Muscle,Spleen,Adipose,Adrenal_gland,Aorta,Appendix,Brainstem,Cerebrum,Hypothalamus,Colon,Duodenum,Esophagus,Jejunum,Prostate,Rectum,Skin,Stomach,Testis,Thyroid_gland,Tongue,Trachea,Urinary_bladder	28
chr1	46635809	46635809	1	-	ATPAF1@ENSG00000123472.13	GSE98623,GSE71154,GSE122948,GSE124509,GSE134103,GSE152633,GSE210563	7	MOLM13,CD8T,HEK293T,HeLa,HEK293E	5	Ctrl,ribominuse,insulin,torin	4	miCLIP,m6A-CLIP-seq,m6ACE,GLORI	4	Brain,Heart,Kidney,Liver,Lung,Muscle,Spleen,Adipose,Adrenal_gland,Aorta,Appendix,Colon,Duodenum,Esophagus,Jejunum,Prostate,Rectum,Skin,Stomach,Testis,Thyroid_gland,Tongue,Trachea,Urinary_bladder	24	Cerebellum,FrontalCortex,Heart,Kidney,Liver,Lung,Muscle,Spleen,Adipose,Adrenal_gland,Aorta,Appendix,Brainstem,Cerebrum,Hypothalamus,Colon,Duodenum,Esophagus,Jejunum,Prostate,Rectum,Skin,Stomach,Testis,Thyroid_gland,Tongue,Trachea,Urinary_bladder	28
chr1	51271171	51271171	1	+	RNF11@ENSG00000123091.5	GSE71154,GSE122948,GSE128699,GSE163491,GSE162357,GSE210563	6	CD8T,A549,HEK293T,HCT116,HeLa,HEK293,HSPC	7	Ctrl,ZCCHC4_KO,ribo-d6,ribo-d9	4	m6A-CLIP-seq,miCLIP,miCLIP2,m6A-SAC-seq,GLORI	5	Brain,Heart,Kidney,Liver,Lung,Muscle,Spleen,Adipose,Adrenal_gland,Aorta,Appendix,Colon,Duodenum,Esophagus,Jejunum,Prostate,Rectum,Skin,Stomach,Testis,Thyroid_gland,Tongue,Trachea,Urinary_bladder	24	Cerebellum,FrontalCortex,Heart,Kidney,Liver,Lung,Muscle,Spleen,Adipose,Adrenal_gland,Aorta,Appendix,Brainstem,Cerebrum,Hypothalamus,Colon,Duodenum,Esophagus,Jejunum,Prostate,Rectum,Skin,Stomach,Testis,Thyroid_gland,Tongue,Trachea,Urinary_bladder	28
chr1	51271186	51271186	1	+	RNF11@ENSG00000123091.5	GSE71154,GSE122948,GSE128699,GSE163491,GSE152633,GSE210563	6	CD8T,HEK293T,HCT116,HEK293E	4	Ctrl,insulin	2	m6A-CLIP-seq,miCLIP,miCLIP2,GLORI	4	Brain,Heart,Kidney,Liver,Lung,Muscle,Spleen,Adipose,Adrenal_gland,Aorta,Appendix,Colon,Duodenum,Esophagus,Jejunum,Prostate,Rectum,Skin,Stomach,Testis,Thyroid_gland,Tongue,Trachea,Urinary_bladder	24	Cerebellum,FrontalCortex,Heart,Kidney,Liver,Lung,Muscle,Spleen,Adipose,Adrenal_gland,Aorta,Appendix,Brainstem,Cerebrum,Hypothalamus,Colon,Duodenum,Esophagus,Jejunum,Prostate,Rectum,Skin,Stomach,Testis,Thyroid_gland,Tongue,Trachea,Urinary_bladder	28
chr1	51271228	51271228	1	+	RNF11@ENSG00000123091.5	GSE71154,GSE122948,GSE128699,GSE147440,GSE163491,GSE152633,GSE162357,GSE210563	8	CD8T,A549,HEK293T,HCT116,MCF7,MDAMB231,HEK293E,HeLa,HEK293,HepG2,HSPC	11	Ctrl,PCIF1_KO,METTL5_KO,ZCCHC4_KO,insulin,torin,ribo,ribo-d0,ribo-d3,ribo-d6,ribo-d9	11	m6A-CLIP-seq,miCLIP,meCLIP,miCLIP2,m6A-SAC-seq,GLORI	6	Brain,Heart,Kidney,Liver,Lung,Muscle,Spleen,Adipose,Adrenal_gland,Aorta,Appendix,Colon,Duodenum,Esophagus,Jejunum,Prostate,Rectum,Skin,Stomach,Testis,Thyroid_gland,Tongue,Trachea,Urinary_bladder	24	Cerebellum,FrontalCortex,Heart,Kidney,Liver,Lung,Muscle,Spleen,Adipose,Adrenal_gland,Aorta,Appendix,Brainstem,Cerebrum,Hypothalamus,Colon,Duodenum,Esophagus,Jejunum,Prostate,Rectum,Skin,Stomach,Testis,Thyroid_gland,Tongue,Trachea,Urinary_bladder	28
chr1	51271240	51271240	1	+	RNF11@ENSG00000123091.5	GSE161304,GSE152633,GSE162357,GSE210563	4	LNCaP,RWPE,HEK293E,HSPC,HEK293T	5	Ctrl,insulin,torin,ribo-d3,ribo-d6,ribo-d9	6	miCLIP,m6A-SAC-seq,GLORI	3	Brain,Heart,Kidney,Liver,Lung,Muscle,Spleen,Adipose,Adrenal_gland,Aorta,Appendix,Colon,Duodenum,Esophagus,Jejunum,Prostate,Rectum,Skin,Stomach,Testis,Thyroid_gland,Tongue,Trachea,Urinary_bladder	24	Cerebellum,FrontalCortex,Heart,Kidney,Liver,Lung,Muscle,Spleen,Adipose,Adrenal_gland,Aorta,Appendix,Brainstem,Cerebrum,Hypothalamus,Colon,Duodenum,Esophagus,Jejunum,Prostate,Rectum,Skin,Stomach,Testis,Thyroid_gland,Tongue,Trachea,Urinary_bladder	28
chr1	51271314	51271314	1	+	RNF11@ENSG00000123091.5	GSE128699,GSE152633,GSE162357,GSE210563	4	HCT116,HEK293E,HeLa,HEK293,HepG2,HSPC,HEK293T	7	Ctrl,insulin,ribo-d6	3	miCLIP,m6A-SAC-seq,GLORI	3	Brain,Heart,Kidney,Liver,Lung,Muscle,Spleen,Adipose,Adrenal_gland,Aorta,Appendix,Colon,Duodenum,Esophagus,Jejunum,Prostate,Rectum,Skin,Stomach,Testis,Thyroid_gland,Tongue,Trachea,Urinary_bladder	24	Cerebellum,FrontalCortex,Heart,Kidney,Liver,Lung,Muscle,Spleen,Adipose,Adrenal_gland,Aorta,Appendix,Brainstem,Cerebrum,Hypothalamus,Colon,Duodenum,Esophagus,Jejunum,Prostate,Rectum,Skin,Stomach,Testis,Thyroid_gland,Tongue,Trachea,Urinary_bladder	28
chr1	51271341	51271341	1	+	RNF11@ENSG00000123091.5	GSE122948,GSE125780,GSE152633,GSE162357,GSE210563	5	HEK293T,HEK293E,HEK293,HepG2,HSPC	5	Ctrl,insulin,torin,ribo,ribo-d6	5	miCLIP,DART-seq,m6A-SAC-seq,GLORI	4	Brain,Heart,Kidney,Liver,Lung,Muscle,Spleen,Adipose,Adrenal_gland,Aorta,Appendix,Colon,Duodenum,Esophagus,Jejunum,Prostate,Rectum,Skin,Stomach,Testis,Thyroid_gland,Tongue,Trachea,Urinary_bladder	24	Cerebellum,FrontalCortex,Heart,Kidney,Liver,Lung,Muscle,Spleen,Adipose,Adrenal_gland,Aorta,Appendix,Brainstem,Cerebrum,Hypothalamus,Colon,Duodenum,Esophagus,Jejunum,Prostate,Rectum,Skin,Stomach,Testis,Thyroid_gland,Tongue,Trachea,Urinary_bladder	28
chr1	51878392	51878392	1	-	NRDC@ENSG00000078618.23	GSE125240,GSE63753,GSE86336,GSE122948,GSE134103,GSE152633,GSE210563	7	brain,HEK293,HeLa,HEK293T,HEK293E	5	Ctrl,ribominuse,insulin,torin	4	m6A-REF-seq,miCLIP,m6A-CLIP-seq,GLORI	4	Brain,Heart,Kidney,Liver,Lung,Muscle,Spleen,Adipose,Adrenal_gland,Aorta,Appendix,Colon,Duodenum,Esophagus,Jejunum,Prostate,Rectum,Skin,Stomach,Testis,Thyroid_gland,Tongue,Trachea,Urinary_bladder	24	Cerebellum,FrontalCortex,Heart,Kidney,Liver,Lung,Muscle,Spleen,Adipose,Adrenal_gland,Aorta,Appendix,Brainstem,Cerebrum,Hypothalamus,Colon,Duodenum,Esophagus,Jejunum,Prostate,Rectum,Skin,Stomach,Testis,Thyroid_gland,Tongue,Trachea,Urinary_bladder	28
chr1	51878409	51878409	1	-	NRDC@ENSG00000078618.23	GSE125240,GSE98623,GSE71154,GSE122948,GSE54365,GSE163491,GSE152633,GSE162357,GSE210563	9	kidney,liver,MOLM13,CD8T,HEK293T,A549,HEK293E,HEK293,HSPC	9	Ctrl,insulin,torin,ribo,ribo-d0	5	m6A-REF-seq,miCLIP,m6A-CLIP-seq,m6A-seq with improved protocol,miCLIP2,m6A-SAC-seq,GLORI	7	Brain,Heart,Kidney,Liver,Lung,Muscle,Spleen,Adipose,Adrenal_gland,Aorta,Appendix,Colon,Duodenum,Esophagus,Jejunum,Prostate,Rectum,Skin,Stomach,Testis,Thyroid_gland,Tongue,Trachea,Urinary_bladder	24	Cerebellum,FrontalCortex,Heart,Kidney,Liver,Lung,Muscle,Spleen,Adipose,Adrenal_gland,Aorta,Appendix,Brainstem,Cerebrum,Hypothalamus,Colon,Duodenum,Esophagus,Jejunum,Prostate,Rectum,Skin,Stomach,Testis,Thyroid_gland,Tongue,Trachea,Urinary_bladder	28
chr1	51878425	51878425	1	-	NRDC@ENSG00000078618.23	GSE98623,GSE71154,GSE162357	3	MOLM13,CD8T,A549,HSPC	4	Ctrl,ribo-d0	2	miCLIP,m6A-CLIP-seq,m6A-SAC-seq	3	Brain,Heart,Kidney,Liver,Lung,Muscle,Spleen,Adipose,Adrenal_gland,Aorta,Appendix,Colon,Duodenum,Esophagus,Jejunum,Prostate,Rectum,Skin,Stomach,Testis,Thyroid_gland,Tongue,Trachea,Urinary_bladder	24	Cerebellum,FrontalCortex,Heart,Kidney,Liver,Lung,Muscle,Spleen,Adipose,Adrenal_gland,Aorta,Appendix,Brainstem,Cerebrum,Hypothalamus,Colon,Duodenum,Esophagus,Jejunum,Prostate,Rectum,Skin,Stomach,Testis,Thyroid_gland,Tongue,Trachea,Urinary_bladder	28
chr1	51878455	51878455	1	-	NRDC@ENSG00000078618.23	GSE122961,GSE71154,GSE134103	3	HEK293T,CD8T,A549,ESC,HeLa	5	Ctrl,FTO_KO,caRNA	3	MAZTER-seq,m6A-CLIP-seq,miCLIP	3	Brain,Heart,Kidney,Liver,Lung,Muscle,Spleen,Adipose,Adrenal_gland,Aorta,Appendix,Colon,Duodenum,Esophagus,Jejunum,Prostate,Rectum,Skin,Stomach,Testis,Thyroid_gland,Tongue,Trachea,Urinary_bladder	24	Cerebellum,FrontalCortex,Heart,Kidney,Liver,Lung,Muscle,Spleen,Adipose,Adrenal_gland,Aorta,Appendix,Brainstem,Cerebrum,Hypothalamus,Colon,Duodenum,Esophagus,Jejunum,Prostate,Rectum,Skin,Stomach,Testis,Thyroid_gland,Tongue,Trachea,Urinary_bladder	28
chr1	52475172	52475172	1	-	TUT4@ENSG00000134744.14	GSE71154,GSE122948,GSE163491,GSE152633,GSE210563	5	CD8T,A549,HEK293T,HEK293E	4	Ctrl,torin	2	m6A-CLIP-seq,miCLIP,miCLIP2,GLORI	4	Brain,Heart,Kidney,Liver,Lung,Muscle,Spleen,Adipose,Adrenal_gland,Aorta,Appendix,Colon,Duodenum,Esophagus,Jejunum,Prostate,Rectum,Skin,Stomach,Testis,Thyroid_gland,Tongue,Trachea,Urinary_bladder	24	Cerebellum,FrontalCortex,Heart,Kidney,Liver,Lung,Muscle,Spleen,Adipose,Adrenal_gland,Aorta,Appendix,Brainstem,Cerebrum,Hypothalamus,Colon,Duodenum,Esophagus,Jejunum,Prostate,Rectum,Skin,Stomach,Testis,Thyroid_gland,Tongue,Trachea,Urinary_bladder	28
chr1	52475177	52475177	1	-	TUT4@ENSG00000134744.14	GSE86336,GSE71154,GSE122948,GSE54365,GSE134103,GSE163491,GSE152633,GSE151028,GSE210563	9	HeLa,CD8T,HEK293T,A549,HEK293E	5	Ctrl,caRNA,mRNA,insulin,torin	5	m6A-CLIP-seq,miCLIP,m6A-seq with improved protocol,miCLIP2,m6A-REF-seq,GLORI	6	Brain,Heart,Kidney,Liver,Lung,Muscle,Spleen,Adipose,Adrenal_gland,Aorta,Appendix,Colon,Duodenum,Esophagus,Jejunum,Prostate,Rectum,Skin,Stomach,Testis,Thyroid_gland,Tongue,Trachea,Urinary_bladder	24	Cerebellum,FrontalCortex,Heart,Kidney,Liver,Lung,Muscle,Spleen,Adipose,Adrenal_gland,Aorta,Appendix,Brainstem,Cerebrum,Hypothalamus,Colon,Duodenum,Esophagus,Jejunum,Prostate,Rectum,Skin,Stomach,Testis,Thyroid_gland,Tongue,Trachea,Urinary_bladder	28
chr1	52475184	52475184	1	-	TUT4@ENSG00000134744.14	GSE98623,GSE71154,GSE162357	3	MOLM13,CD8T,HEK293	3	Ctrl	1	miCLIP,m6A-CLIP-seq,m6A-SAC-seq	3	Brain,Heart,Kidney,Liver,Lung,Muscle,Spleen,Adipose,Adrenal_gland,Aorta,Appendix,Colon,Duodenum,Esophagus,Jejunum,Prostate,Rectum,Skin,Stomach,Testis,Thyroid_gland,Tongue,Trachea,Urinary_bladder	24	Cerebellum,FrontalCortex,Heart,Kidney,Liver,Lung,Muscle,Spleen,Adipose,Adrenal_gland,Aorta,Appendix,Brainstem,Cerebrum,Hypothalamus,Colon,Duodenum,Esophagus,Jejunum,Prostate,Rectum,Skin,Stomach,Testis,Thyroid_gland,Tongue,Trachea,Urinary_bladder	28
chr1	52475198	52475198	1	-	TUT4@ENSG00000134744.14	GSE98623,GSE63753,GSE86336,GSE71154,GSE122948,GSE163491,GSE152633,GSE210563	8	MOLM13,HEK293,HeLa,CD8T,A549,HEK293T,HEK293E	7	Ctrl,sysy_antinbody,insulin,torin	4	miCLIP,m6A-CLIP-seq,miCLIP2,GLORI	4	Brain,Heart,Kidney,Liver,Lung,Muscle,Spleen,Adipose,Adrenal_gland,Aorta,Appendix,Colon,Duodenum,Esophagus,Jejunum,Prostate,Rectum,Skin,Stomach,Testis,Thyroid_gland,Tongue,Trachea,Urinary_bladder	24	Cerebellum,FrontalCortex,Heart,Kidney,Liver,Lung,Muscle,Spleen,Adipose,Adrenal_gland,Aorta,Appendix,Brainstem,Cerebrum,Hypothalamus,Colon,Duodenum,Esophagus,Jejunum,Prostate,Rectum,Skin,Stomach,Testis,Thyroid_gland,Tongue,Trachea,Urinary_bladder	28
chr1	52475217	52475217	1	-	TUT4@ENSG00000134744.14	GSE98623,GSE71154,GSE122961	3	MOLM13,CD8T,HEK293T	3	Ctrl,AlKBH5 OE	2	miCLIP,m6A-CLIP-seq,MAZTER-seq	3	Brain,Heart,Kidney,Liver,Lung,Muscle,Spleen,Adipose,Adrenal_gland,Aorta,Appendix,Colon,Duodenum,Esophagus,Jejunum,Prostate,Rectum,Skin,Stomach,Testis,Thyroid_gland,Tongue,Trachea,Urinary_bladder	24	Cerebellum,FrontalCortex,Heart,Kidney,Liver,Lung,Muscle,Spleen,Adipose,Adrenal_gland,Aorta,Appendix,Brainstem,Cerebrum,Hypothalamus,Colon,Duodenum,Esophagus,Jejunum,Prostate,Rectum,Skin,Stomach,Testis,Thyroid_gland,Tongue,Trachea,Urinary_bladder	28
chr1	52475220	52475220	1	-	TUT4@ENSG00000134744.14	GSE98623,GSE71154,GSE131316	3	MOLM13,CD8T,HEK293T	3	Ctrl	1	miCLIP,m6A-CLIP-seq,m6A-label-seq	3	Brain,Heart,Kidney,Liver,Lung,Muscle,Spleen,Adipose,Adrenal_gland,Aorta,Appendix,Colon,Duodenum,Esophagus,Jejunum,Prostate,Rectum,Skin,Stomach,Testis,Thyroid_gland,Tongue,Trachea,Urinary_bladder	24	Cerebellum,FrontalCortex,Heart,Kidney,Liver,Lung,Muscle,Spleen,Adipose,Adrenal_gland,Aorta,Appendix,Brainstem,Cerebrum,Hypothalamus,Colon,Duodenum,Esophagus,Jejunum,Prostate,Rectum,Skin,Stomach,Testis,Thyroid_gland,Tongue,Trachea,Urinary_bladder	28
chr1	52475223	52475223	1	-	TUT4@ENSG00000134744.14	GSE98623,GSE73405,GSE71154,GSE163491,GSE152633	5	MOLM13,HepG2,CD8T,HEK293T,HEK293E	5	Ctrl,insulin	2	miCLIP,m6A-CLIP-seq,miCLIP2	3	Brain,Heart,Kidney,Liver,Lung,Muscle,Spleen,Adipose,Adrenal_gland,Aorta,Appendix,Colon,Duodenum,Esophagus,Jejunum,Prostate,Rectum,Skin,Stomach,Testis,Thyroid_gland,Tongue,Trachea,Urinary_bladder	24	Cerebellum,FrontalCortex,Heart,Kidney,Liver,Lung,Muscle,Spleen,Adipose,Adrenal_gland,Aorta,Appendix,Brainstem,Cerebrum,Hypothalamus,Colon,Duodenum,Esophagus,Jejunum,Prostate,Rectum,Skin,Stomach,Testis,Thyroid_gland,Tongue,Trachea,Urinary_bladder	28
chr1	53214611	53214611	1	-	CZIB@ENSG00000162384.14	GSE63753,GSE210563	2	HEK293,HEK293T	2	sysy_antinbody,Ctrl	2	miCLIP,GLORI	2	Brain,Heart,Kidney,Liver,Lung,Muscle,Spleen,Adipose,Adrenal_gland,Aorta,Appendix,Colon,Duodenum,Esophagus,Jejunum,Prostate,Rectum,Skin,Stomach,Testis,Thyroid_gland,Tongue,Trachea,Urinary_bladder	24	Cerebellum,FrontalCortex,Heart,Kidney,Liver,Lung,Muscle,Spleen,Adipose,Adrenal_gland,Aorta,Appendix,Brainstem,Cerebrum,Hypothalamus,Colon,Duodenum,Esophagus,Jejunum,Prostate,Rectum,Skin,Stomach,Testis,Thyroid_gland,Tongue,Trachea,Urinary_bladder	28
chr1	53214618	53214618	1	-	CZIB@ENSG00000162384.14	GSE98623,GSE71154,GSE122948,GSE54365,GSE152633,GSE151028,GSE210563	7	MOLM13,CD8T,HEK293T,A549,HEK293E	5	Ctrl,insulin,torin	3	miCLIP,m6A-CLIP-seq,m6A-seq with improved protocol,m6A-REF-seq,GLORI	5	Brain,Heart,Kidney,Liver,Lung,Muscle,Spleen,Adipose,Adrenal_gland,Aorta,Appendix,Colon,Duodenum,Esophagus,Jejunum,Prostate,Rectum,Skin,Stomach,Testis,Thyroid_gland,Tongue,Trachea,Urinary_bladder	24	Cerebellum,FrontalCortex,Heart,Kidney,Liver,Lung,Muscle,Spleen,Adipose,Adrenal_gland,Aorta,Appendix,Brainstem,Cerebrum,Hypothalamus,Colon,Duodenum,Esophagus,Jejunum,Prostate,Rectum,Skin,Stomach,Testis,Thyroid_gland,Tongue,Trachea,Urinary_bladder	28
chr1	53214629	53214629	1	-	CZIB@ENSG00000162384.14	GSE98623,GSE71154,GSE147440,GSE134103,GSE163491,GSE152633,GSE210563	7	MOLM13,CD8T,MDAMB231,HeLa,HEK293T,HEK293E	6	Ctrl,ribominuse,insulin,torin	4	miCLIP,m6A-CLIP-seq,meCLIP,miCLIP2,GLORI	5	Brain,Heart,Kidney,Liver,Lung,Muscle,Spleen,Adipose,Adrenal_gland,Aorta,Appendix,Colon,Duodenum,Esophagus,Jejunum,Prostate,Rectum,Skin,Stomach,Testis,Thyroid_gland,Tongue,Trachea,Urinary_bladder	24	Cerebellum,FrontalCortex,Heart,Kidney,Liver,Lung,Muscle,Spleen,Adipose,Adrenal_gland,Aorta,Appendix,Brainstem,Cerebrum,Hypothalamus,Colon,Duodenum,Esophagus,Jejunum,Prostate,Rectum,Skin,Stomach,Testis,Thyroid_gland,Tongue,Trachea,Urinary_bladder	28
chr1	55068738	55068738	1	-	USP24@ENSG00000162402.15	GSE122948,GSE163491,GSE152633,GSE210563	4	HEK293T,HEK293E	2	Ctrl,insulin,torin	3	miCLIP,miCLIP2,GLORI	3	Brain,Heart,Kidney,Liver,Lung,Muscle,Spleen,Adipose,Adrenal_gland,Aorta,Appendix,Colon,Duodenum,Esophagus,Jejunum,Prostate,Rectum,Skin,Stomach,Testis,Thyroid_gland,Tongue,Trachea,Urinary_bladder	24	Cerebellum,FrontalCortex,Heart,Kidney,Liver,Lung,Muscle,Spleen,Adipose,Adrenal_gland,Aorta,Appendix,Brainstem,Cerebrum,Hypothalamus,Colon,Duodenum,Esophagus,Jejunum,Prostate,Rectum,Skin,Stomach,Testis,Thyroid_gland,Tongue,Trachea,Urinary_bladder	28
chr1	55068755	55068755	1	-	USP24@ENSG00000162402.15	GSE98623,GSE71154,GSE54365,GSE163491,GSE152633,GSE162357,GSE210563	7	MOLM13,CD8T,A549,HEK293T,HEK293E,HeLa,HEK293,HepG2,HSPC	9	Ctrl,insulin,torin,ribo,ribo-d0,ribo-d3,ribo-d9	7	miCLIP,m6A-CLIP-seq,m6A-seq with improved protocol,miCLIP2,m6A-SAC-seq,GLORI	6	Brain,Heart,Kidney,Liver,Lung,Muscle,Spleen,Adipose,Adrenal_gland,Aorta,Appendix,Colon,Duodenum,Esophagus,Jejunum,Prostate,Rectum,Skin,Stomach,Testis,Thyroid_gland,Tongue,Trachea,Urinary_bladder	24	Cerebellum,FrontalCortex,Heart,Kidney,Liver,Lung,Muscle,Spleen,Adipose,Adrenal_gland,Aorta,Appendix,Brainstem,Cerebrum,Hypothalamus,Colon,Duodenum,Esophagus,Jejunum,Prostate,Rectum,Skin,Stomach,Testis,Thyroid_gland,Tongue,Trachea,Urinary_bladder	28
chr1	55068846	55068846	1	-	USP24@ENSG00000162402.15	GSE122948,GSE147440,GSE163491,GSE152633,GSE162357,GSE210563	6	HEK293T,MDAMB231,HEK293E,HSPC	4	Ctrl,insulin,torin,ribo-d0	4	miCLIP,meCLIP,miCLIP2,m6A-SAC-seq,GLORI	5	Brain,Heart,Kidney,Liver,Lung,Muscle,Spleen,Adipose,Adrenal_gland,Aorta,Appendix,Colon,Duodenum,Esophagus,Jejunum,Prostate,Rectum,Skin,Stomach,Testis,Thyroid_gland,Tongue,Trachea,Urinary_bladder	24	Cerebellum,FrontalCortex,Heart,Kidney,Liver,Lung,Muscle,Spleen,Adipose,Adrenal_gland,Aorta,Appendix,Brainstem,Cerebrum,Hypothalamus,Colon,Duodenum,Esophagus,Jejunum,Prostate,Rectum,Skin,Stomach,Testis,Thyroid_gland,Tongue,Trachea,Urinary_bladder	28
chr1	55068925	55068925	1	-	USP24@ENSG00000162402.15	GSE71154,GSE122948,GSE152633,GSE162357,GSE210563	5	CD8T,HEK293T,HEK293E,HSPC	4	Ctrl,insulin,torin,ribo-d0,ribo-d9	5	m6A-CLIP-seq,miCLIP,m6A-SAC-seq,GLORI	4	Brain,Heart,Kidney,Liver,Lung,Muscle,Spleen,Adipose,Adrenal_gland,Aorta,Appendix,Colon,Duodenum,Esophagus,Jejunum,Prostate,Rectum,Skin,Stomach,Testis,Thyroid_gland,Tongue,Trachea,Urinary_bladder	24	Cerebellum,FrontalCortex,Heart,Kidney,Liver,Lung,Muscle,Spleen,Adipose,Adrenal_gland,Aorta,Appendix,Brainstem,Cerebrum,Hypothalamus,Colon,Duodenum,Esophagus,Jejunum,Prostate,Rectum,Skin,Stomach,Testis,Thyroid_gland,Tongue,Trachea,Urinary_bladder	28
chr1	55068943	55068943	1	-	USP24@ENSG00000162402.15	GSE98623,GSE71154,GSE163491,GSE152633,GSE162357,GSE210563	6	MOLM13,CD8T,A549,HEK293T,HEK293E,HEK293,HSPC	7	Ctrl,insulin,ribo-d0,ribo-d9	4	miCLIP,m6A-CLIP-seq,miCLIP2,m6A-SAC-seq,GLORI	5	Brain,Heart,Kidney,Liver,Lung,Muscle,Spleen,Adipose,Adrenal_gland,Aorta,Appendix,Colon,Duodenum,Esophagus,Jejunum,Prostate,Rectum,Skin,Stomach,Testis,Thyroid_gland,Tongue,Trachea,Urinary_bladder	24	Cerebellum,FrontalCortex,Heart,Kidney,Liver,Lung,Muscle,Spleen,Adipose,Adrenal_gland,Aorta,Appendix,Brainstem,Cerebrum,Hypothalamus,Colon,Duodenum,Esophagus,Jejunum,Prostate,Rectum,Skin,Stomach,Testis,Thyroid_gland,Tongue,Trachea,Urinary_bladder	28
chr1	6224723	6224723	1	-	ICMT@ENSG00000116237.16	GSE98623,GSE71154,GSE122948,GSE163491,GSE152633,GSE162357,GSE210563	7	MOLM13,CD8T,HEK293T,HEK293E,HeLa,HEK293,HepG2	7	Ctrl,insulin,torin,ribo	4	miCLIP,m6A-CLIP-seq,miCLIP2,m6A-SAC-seq,GLORI	5	Brain,Heart,Kidney,Liver,Lung,Muscle,Spleen,Adipose,Adrenal_gland,Aorta,Appendix,Colon,Duodenum,Esophagus,Jejunum,Prostate,Rectum,Skin,Stomach,Testis,Thyroid_gland,Tongue,Trachea,Urinary_bladder	24	Cerebellum,FrontalCortex,Heart,Kidney,Liver,Lung,Muscle,Spleen,Adipose,Adrenal_gland,Aorta,Appendix,Brainstem,Cerebrum,Hypothalamus,Colon,Duodenum,Esophagus,Jejunum,Prostate,Rectum,Skin,Stomach,Testis,Thyroid_gland,Tongue,Trachea,Urinary_bladder	28
chr1	6224741	6224741	1	-	ICMT@ENSG00000116237.16	GSE98623,GSE63753,GSE71154,GSE122948,GSE147440,GSE134103,GSE163491,GSE152633,GSE162357,GSE210563	10	MOLM13,HEK293,CD8T,HEK293T,MCF7,MDAMB231,HeLa,HEK293E	8	Ctrl,sysy_antinbody,caRNA,mRNA,insulin,torin,ribo	7	miCLIP,m6A-CLIP-seq,meCLIP,miCLIP2,m6A-SAC-seq,GLORI	6	Brain,Heart,Kidney,Liver,Lung,Muscle,Spleen,Adipose,Adrenal_gland,Aorta,Appendix,Colon,Duodenum,Esophagus,Jejunum,Prostate,Rectum,Skin,Stomach,Testis,Thyroid_gland,Tongue,Trachea,Urinary_bladder	24	Cerebellum,FrontalCortex,Heart,Kidney,Liver,Lung,Muscle,Spleen,Adipose,Adrenal_gland,Aorta,Appendix,Brainstem,Cerebrum,Hypothalamus,Colon,Duodenum,Esophagus,Jejunum,Prostate,Rectum,Skin,Stomach,Testis,Thyroid_gland,Tongue,Trachea,Urinary_bladder	28
chr1	6224747	6224747	1	-	ICMT@ENSG00000116237.16	GSE71154,GSE152633	2	CD8T,HEK293E	2	Ctrl,insulin	2	m6A-CLIP-seq,miCLIP	2	Brain,Heart,Kidney,Liver,Lung,Muscle,Spleen,Adipose,Adrenal_gland,Aorta,Appendix,Colon,Duodenum,Esophagus,Jejunum,Prostate,Rectum,Skin,Stomach,Testis,Thyroid_gland,Tongue,Trachea,Urinary_bladder	24	Cerebellum,FrontalCortex,Heart,Kidney,Liver,Lung,Muscle,Spleen,Adipose,Adrenal_gland,Aorta,Appendix,Brainstem,Cerebrum,Hypothalamus,Colon,Duodenum,Esophagus,Jejunum,Prostate,Rectum,Skin,Stomach,Testis,Thyroid_gland,Tongue,Trachea,Urinary_bladder	28
chr1	6224797	6224797	1	-	ICMT@ENSG00000116237.16	GSE63753,GSE71154,GSE122948,GSE163491,GSE152633,GSE210563	6	HEK293,CD8T,HEK293T,HEK293E	4	sysy_antinbody,Ctrl,insulin	3	miCLIP,m6A-CLIP-seq,miCLIP2,GLORI	4	Brain,Heart,Kidney,Liver,Lung,Muscle,Spleen,Adipose,Adrenal_gland,Aorta,Appendix,Colon,Duodenum,Esophagus,Jejunum,Prostate,Rectum,Skin,Stomach,Testis,Thyroid_gland,Tongue,Trachea,Urinary_bladder	24	Cerebellum,FrontalCortex,Heart,Kidney,Liver,Lung,Muscle,Spleen,Adipose,Adrenal_gland,Aorta,Appendix,Brainstem,Cerebrum,Hypothalamus,Colon,Duodenum,Esophagus,Jejunum,Prostate,Rectum,Skin,Stomach,Testis,Thyroid_gland,Tongue,Trachea,Urinary_bladder	28
chr1	6224857	6224857	1	-	ICMT@ENSG00000116237.16	GSE71154,GSE147440,GSE210563	3	CD8T,MCF7,MDAMB231,HEK293T	4	Ctrl	1	m6A-CLIP-seq,meCLIP,GLORI	3	Brain,Heart,Kidney,Liver,Lung,Muscle,Spleen,Adipose,Adrenal_gland,Aorta,Appendix,Colon,Duodenum,Esophagus,Jejunum,Prostate,Rectum,Skin,Stomach,Testis,Thyroid_gland,Tongue,Trachea,Urinary_bladder	24	Cerebellum,FrontalCortex,Heart,Kidney,Liver,Lung,Muscle,Spleen,Adipose,Adrenal_gland,Aorta,Appendix,Brainstem,Cerebrum,Hypothalamus,Colon,Duodenum,Esophagus,Jejunum,Prostate,Rectum,Skin,Stomach,Testis,Thyroid_gland,Tongue,Trachea,Urinary_bladder	28
chr1	6224870	6224870	1	-	ICMT@ENSG00000116237.16	GSE71154,GSE122961,GSE152633,GSE210563	4	CD8T,ESC,HEK293E,HEK293T	4	Ctrl,FTO_KO,insulin	3	m6A-CLIP-seq,MAZTER-seq,miCLIP,GLORI	4	Brain,Heart,Kidney,Liver,Lung,Muscle,Spleen,Adipose,Adrenal_gland,Aorta,Appendix,Colon,Duodenum,Esophagus,Jejunum,Prostate,Rectum,Skin,Stomach,Testis,Thyroid_gland,Tongue,Trachea,Urinary_bladder	24	Cerebellum,FrontalCortex,Heart,Kidney,Liver,Lung,Muscle,Spleen,Adipose,Adrenal_gland,Aorta,Appendix,Brainstem,Cerebrum,Hypothalamus,Colon,Duodenum,Esophagus,Jejunum,Prostate,Rectum,Skin,Stomach,Testis,Thyroid_gland,Tongue,Trachea,Urinary_bladder	28
chr1	6224919	6224919	1	-	ICMT@ENSG00000116237.16	GSE71154,GSE122948,GSE163491,GSE152633,GSE162357,GSE210563	6	CD8T,HEK293T,HEK293E,HEK293,HSPC	5	Ctrl,insulin,torin,ribo,ribo-d0	5	m6A-CLIP-seq,miCLIP,miCLIP2,m6A-SAC-seq,GLORI	5	Brain,Heart,Kidney,Liver,Lung,Muscle,Spleen,Adipose,Adrenal_gland,Aorta,Appendix,Colon,Duodenum,Esophagus,Jejunum,Prostate,Rectum,Skin,Stomach,Testis,Thyroid_gland,Tongue,Trachea,Urinary_bladder	24	Cerebellum,FrontalCortex,Heart,Kidney,Liver,Lung,Muscle,Spleen,Adipose,Adrenal_gland,Aorta,Appendix,Brainstem,Cerebrum,Hypothalamus,Colon,Duodenum,Esophagus,Jejunum,Prostate,Rectum,Skin,Stomach,Testis,Thyroid_gland,Tongue,Trachea,Urinary_bladder	28
[truncated: 5,347 more rows]

## Sheet: Supplementary Table 4
Supplementary Table 4 | DRACH motif statistics for TC, infrequent, and background m6A sites. Total counts (N_TC, N_infrequent, and N_background) and rankings (R_TC, R_infrequent, and R_background) for each DRACH 5-mer are provided. Motif rankings were consistent across all three site classes, with the exception of four motifs: AAACA, AGACC, TGACC, and GAACC (indicated by highlighted rows).
[truncated: 19 more rows]

[truncated: 1 more sheets: Supplementary Table 5]
